# Supplementary material for: Crystal structure of 1-{(E)-[(3,4-di­chloro­phen­yl)imino]­meth­yl}naphthalen-2-ol
Source: Acta Crystallogr E Crystallogr Commun. 2015 Aug 29;71(Pt 9):o696. doi: 10.1107/S2056989015015959 (PMC4555428; doi:10.1107/S2056989015015959)
Supplement: Supplementary file 1 [file e-71-0o696-sup1.cif]

##############################################################################
#                                                                            #
# This CIF contains the data in a paper accepted for publication in          #
# Acta Crystallographica Section E. It conforms to the requirements of       #
# Notes for Authors for Acta Crystallographica Section E, and has been       #
# peer reviewed under the auspices of the IUCr Commission on Journals.       #
#                                                                            #
# Full details of the Crystallographic Information File format               #
# are given in the paper "The Crystallographic Information File (CIF):       #
# a New Standard Archive File for Crystallography" by S. R. Hall, F. H.      #
# Allen and I. D. Brown [Acta Cryst. (1991), A47, 655-685].                  #
#                                                                            #
# The current version of the core CIF dictionary is obtainable from          #
# ftp://ftp.iucr.org/pub/cif_core.dic.                                       #
#                                                                            #
# Software is freely available for graphical display of the structure(s)     #
# in this CIF. For information consult the CIF software page                 #
# http://www.iucr.org/resources/cif/software.                                #
#                                                                            #
# This file may be used for bona fide research purposes within the           #
# scientific community so long as proper attribution is given to the journal # 
# article from which it was obtained.                                        #
#                                                                            #
##############################################################################
data_global
_audit_creation_method     ?
_journal_date_recd_electronic     2015-08-22
_journal_date_accepted     2015-08-26
_journal_name_full     'Acta Crystallographica, Section E'
_journal_year     2015
_journal_volume     71
_journal_issue      9
_journal_page_first     o696
_journal_page_last     o696
_journal_paper_category     HO
_journal_paper_doi     10.1107/S2056989015015959
_journal_coeditor_code     HB7492
_publ_contact_author
;
Muhammad Nawaz Tahir
University of Sargodha
Department of Physics
Sargodha
Pakistan
;
_publ_contact_author_email     'dmntahir_uos@yahoo.com'
_publ_contact_author_fax     '0092 48 32 22 121'
_publ_contact_author_phone     '0092 48 92 30 914'
_publ_section_title
;
Crystal structure of
1-{(<i>E</i>)-[(3,4-dichlorophenyl)imino]methyl}naphthalen-2-ol
;
loop_
    _publ_author_name
    _publ_author_footnote
    _publ_author_address
    'Tahir, Muhammad Nawaz' .
;
Department of Physics
University of Sargodha
Sargodha
Punjab
Pakistan
;
    'Muhammad Anwar-ul-Haq' .
;
Department of Physics
University of Sargodha
Sargodha
Punjab
Pakistan
;
    'Hazoor Ahmad Shad' .
;
Department of Chemistry
University of Sargodha
Sargodha
Punjab
Pakistan
;
data_I
_audit_creation_method     'SHELXL-2014/7'
_chemical_name_systematic
;
1-{(<i>E</i>)-[(3,4-Dichlorophenyl)imino]methyl}naphthalen-2-ol
;
_chemical_name_common     ?
_chemical_formula_moiety     'C17 H11 Cl2 N O'
_chemical_formula_sum     'C17 H11 Cl2 N O'
_chemical_formula_iupac     'C17 H11 Cl2 N O'
_chemical_formula_weight     316.17
_shelx_space_group_comment
;
The symmetry employed for this shelxl refinement is uniquely defined
by the following loop, which should always be used as a source of
symmetry information in preference to the above space-group names.
They are only intended as comments.
;
_space_group_crystal_system     monoclinic
_space_group_name_H-M_alt     'C 2/c'
_space_group_name_Hall     '-C 2yc'
loop_
    _space_group_symop_operation_xyz
    'x, y, z'
    '-x, y, -z+1/2'
    'x+1/2, y+1/2, z'
    '-x+1/2, y+1/2, -z+1/2'
    '-x, -y, -z'
    'x, -y, z-1/2'
    '-x+1/2, -y+1/2, -z'
    'x+1/2, -y+1/2, z-1/2'
_cell_length_a     27.075(4)
_cell_length_b     3.9284(6)
_cell_length_c     26.359(4)
_cell_angle_alpha     90
_cell_angle_beta     95.287(9)
_cell_angle_gamma     90
_cell_volume     2791.7(8)
_cell_formula_units_Z     8
_cell_measurement_reflns_used     1624
_cell_measurement_theta_min     2.3
_cell_measurement_theta_max     27.0
_cell_measurement_temperature     296(2)
_exptl_crystal_description     needle
_exptl_crystal_colour     'yellow'
_exptl_crystal_size_max     0.45
_exptl_crystal_size_mid     0.22
_exptl_crystal_size_min     0.18
_exptl_crystal_density_diffrn     1.502
_exptl_crystal_density_meas     ?
_exptl_crystal_density_method     'not measured'
_exptl_crystal_F_000     1296
_exptl_absorpt_coefficient_mu     0.462
_exptl_absorpt_correction_type     multi-scan
_exptl_absorpt_process_details
;
(SADABS; Bruker, 2005)
;
_exptl_absorpt_correction_T_min     0.823
_exptl_absorpt_correction_T_max     0.928
_exptl_special_details
;
;
_diffrn_ambient_temperature     296(2)
_diffrn_radiation_type     MoK\a
_diffrn_radiation_wavelength     0.71073
_diffrn_radiation_source     'fine-focus sealed tube'
_diffrn_radiation_monochromator     graphite
_diffrn_measurement_device_type     'Bruker Kappa APEXII CCD'
_diffrn_measurement_method     \w
_diffrn_detector_area_resol_mean     7.70
_diffrn_reflns_number     10968
_diffrn_reflns_av_R_equivalents     0.0518
_diffrn_reflns_theta_min     2.263
_diffrn_reflns_theta_max     27.000
_diffrn_reflns_theta_full     27.000
_diffrn_measured_fraction_theta_max     0.999
_diffrn_measured_fraction_theta_full     0.999
_diffrn_reflns_limit_h_min     -34
_diffrn_reflns_limit_h_max     34
_diffrn_reflns_limit_k_min     -3
_diffrn_reflns_limit_k_max     5
_diffrn_reflns_limit_l_min     -33
_diffrn_reflns_limit_l_max     24
_diffrn_standards_number     0
_diffrn_standards_interval_count     ?
_diffrn_standards_interval_time     ?
_diffrn_standards_decay_%     ?
_refine_special_details
;
Refinement of <i>F</i>^2^ against ALL reflections. The weighted <i>R</i>-factor
<i>wR</i> and goodness of fit <i>S</i> are based on <i>F</i>^2^, conventional
<i>R</i>-factors <i>R</i> are based on <i>F</i>, with <i>F</i> set to zero for
negative <i>F</i>^2^. The threshold expression of <i>F</i>^2^ >
\s(<i>F</i>^2^) is used only for calculating <i>R</i>-factors(gt) <i>etc</i>.
and is not relevant to the choice of reflections for refinement.
<i>R</i>-factors based on <i>F</i>^2^ are statistically about twice as large
as those based on <i>F</i>, and <i>R</i>-factors based on ALL data will be
even larger.
;
_reflns_number_total     3006
_reflns_number_gt     1624
_reflns_threshold_expression     I>2\s(I)
_refine_ls_structure_factor_coef     Fsqd
_refine_ls_matrix_type     full
_refine_ls_R_factor_all     0.1137
_refine_ls_R_factor_gt     0.0492
_refine_ls_wR_factor_gt     0.0926
_refine_ls_wR_factor_ref     0.1129
_refine_ls_goodness_of_fit_ref     1.015
_refine_ls_restrained_S_all     1.015
_refine_ls_number_reflns     3006
_refine_ls_number_parameters     191
_refine_ls_number_restraints     0
_refine_ls_hydrogen_treatment     constr
_refine_ls_weighting_scheme     calc
_refine_ls_weighting_details
              'w=1/[\s^2^(Fo^2^)+(0.0410P)^2^+0.8217P] where P=(Fo^2^+2Fc^2^)/3'
_atom_sites_solution_hydrogens     geom
_atom_sites_solution_primary     direct
_atom_sites_solution_secondary     difmap
_refine_ls_shift/su_max     0.000
_refine_ls_shift/su_mean     0.000
_refine_diff_density_max     0.210
_refine_diff_density_min     -0.287
loop_
    _atom_type_symbol
    _atom_type_description
    _atom_type_scat_dispersion_real
    _atom_type_scat_dispersion_imag
    _atom_type_scat_source
    'C' 'C' 0.0033 0.0016
                         'International Tables Vol C Tables 4.2.6.8 and 6.1.1.4'
    'H' 'H' 0.0000 0.0000
                         'International Tables Vol C Tables 4.2.6.8 and 6.1.1.4'
    'N' 'N' 0.0061 0.0033
                         'International Tables Vol C Tables 4.2.6.8 and 6.1.1.4'
    'O' 'O' 0.0106 0.0060
                         'International Tables Vol C Tables 4.2.6.8 and 6.1.1.4'
    'Cl' 'Cl' 0.1484 0.1585
                         'International Tables Vol C Tables 4.2.6.8 and 6.1.1.4'
_computing_data_collection
;
APEX2 (Bruker, 2007)
;
_computing_cell_refinement
;
SAINT (Bruker, 2007)
;
_computing_data_reduction
;
SAINT (Bruker, 2007)
;
_computing_structure_solution
;
SHELXS97 (Sheldrick, 2008)
;
_computing_structure_refinement
;
SHELXL2014  (Sheldrick, 2015)
;
_computing_molecular_graphics
;
ORTEP-3 for Windows (Farrugia, 2012) and PLATON (Spek, 2009)
;
_computing_publication_material
;
WinGX (Farrugia, 2012) and PLATON (Spek, 2009)
;
loop_
    _atom_site_type_symbol
    _atom_site_label
    _atom_site_fract_x
    _atom_site_fract_y
    _atom_site_fract_z
    _atom_site_U_iso_or_equiv
    _atom_site_adp_type
    _atom_site_calc_flag
    _atom_site_occupancy
    _atom_site_disorder_assembly
    _atom_site_disorder_group
    Cl Cl1 -0.01545(2) 0.1563(2) -0.07226(3) 0.0583(3) Uani d 1 . .
    Cl Cl2 0.03878(3) -0.1601(2) -0.16134(3) 0.0657(3) Uani d 1 . .
    O O1 0.23523(6) 0.7303(6) 0.05438(8) 0.0661(6) Uani d 1 . .
    H H1 0.2167 0.6298 0.0331 0.099 Uiso calc 1 . .
    N N1 0.15606(7) 0.4249(6) 0.01785(9) 0.0480(6) Uani d 1 . .
    C C1 0.21559(9) 0.7303(7) 0.09872(11) 0.0473(7) Uani d 1 . .
    C C2 0.24423(10) 0.8780(8) 0.14042(12) 0.0550(8) Uani d 1 . .
    H H2 0.2753 0.9668 0.1359 0.066 Uiso calc 1 . .
    C C3 0.22719(10) 0.8919(7) 0.18642(12) 0.0514(8) Uani d 1 . .
    H H3 0.2467 0.9929 0.2132 0.062 Uiso calc 1 . .
    C C4 0.18026(9) 0.7570(7) 0.19561(10) 0.0434(7) Uani d 1 . .
    C C5 0.16273(10) 0.7752(7) 0.24400(11) 0.0510(8) Uani d 1 . .
    H H5 0.1823 0.8789 0.2705 0.061 Uiso calc 1 . .
    C C6 0.11812(11) 0.6459(8) 0.25307(11) 0.0568(8) Uani d 1 . .
    H H6 0.1071 0.6605 0.2854 0.068 Uiso calc 1 . .
    C C7 0.08905(10) 0.4908(8) 0.21345(11) 0.0555(8) Uani d 1 . .
    H H7 0.0584 0.3998 0.2195 0.067 Uiso calc 1 . .
    C C8 0.10470(9) 0.4700(7) 0.16588(11) 0.0465(7) Uani d 1 . .
    H H8 0.0844 0.3658 0.1401 0.056 Uiso calc 1 . .
    C C9 0.15082(8) 0.6018(6) 0.15477(10) 0.0380(7) Uani d 1 . .
    C C10 0.16918(9) 0.5897(7) 0.10521(10) 0.0407(7) Uani d 1 . .
    C C11 0.14109(9) 0.4337(7) 0.06279(11) 0.0446(7) Uani d 1 . .
    H H11 0.1108 0.3346 0.0679 0.053 Uiso calc 1 . .
    C C12 0.12664(9) 0.2802(7) -0.02362(10) 0.0427(7) Uani d 1 . .
    C C13 0.07522(9) 0.2847(6) -0.02738(10) 0.0396(6) Uani d 1 . .
    H H13 0.0587 0.3810 -0.0015 0.047 Uiso calc 1 . .
    C C14 0.04871(9) 0.1476(7) -0.06919(10) 0.0390(6) Uani d 1 . .
    C C15 0.07202(10) 0.0081(7) -0.10842(10) 0.0438(7) Uani d 1 . .
    C C16 0.12334(10) 0.0042(8) -0.10466(11) 0.0516(8) Uani d 1 . .
    H H16 0.1397 -0.0916 -0.1307 0.062 Uiso calc 1 . .
    C C17 0.15025(10) 0.1399(8) -0.06306(11) 0.0518(8) Uani d 1 . .
    H H17 0.1847 0.1378 -0.0612 0.062 Uiso calc 1 . .
loop_
    _atom_site_aniso_label
    _atom_site_aniso_U_11
    _atom_site_aniso_U_22
    _atom_site_aniso_U_33
    _atom_site_aniso_U_12
    _atom_site_aniso_U_13
    _atom_site_aniso_U_23
    Cl1 0.0427(4) 0.0719(6) 0.0601(5) 0.0001(4) 0.0043(3) -0.0098(4)
    Cl2 0.0811(5) 0.0691(6) 0.0472(5) -0.0065(4) 0.0076(4) -0.0140(4)
    O1 0.0435(11) 0.0918(19) 0.0632(14) -0.0072(11) 0.0063(10) 0.0031(13)
    N1 0.0398(12) 0.0571(17) 0.0472(15) 0.0038(11) 0.0049(11) 0.0025(13)
    C1 0.0393(15) 0.049(2) 0.0532(19) 0.0037(13) 0.0036(13) 0.0074(15)
    C2 0.0361(15) 0.057(2) 0.071(2) -0.0060(13) -0.0020(15) 0.0009(18)
    C3 0.0463(16) 0.045(2) 0.060(2) -0.0006(14) -0.0104(14) 0.0006(16)
    C4 0.0414(15) 0.0388(18) 0.0484(18) 0.0069(13) -0.0041(13) 0.0052(14)
    C5 0.0538(17) 0.047(2) 0.0503(19) 0.0084(14) -0.0075(14) -0.0064(15)
    C6 0.0611(19) 0.060(2) 0.0496(19) 0.0070(16) 0.0051(15) -0.0012(17)
    C7 0.0479(17) 0.066(2) 0.053(2) -0.0032(15) 0.0066(14) 0.0050(18)
    C8 0.0422(15) 0.0476(19) 0.0476(18) -0.0022(13) -0.0066(12) 0.0022(15)
    C9 0.0345(13) 0.0361(17) 0.0421(16) 0.0040(12) -0.0038(11) 0.0055(13)
    C10 0.0354(14) 0.0375(17) 0.0479(17) 0.0024(12) -0.0036(12) 0.0062(14)
    C11 0.0390(14) 0.0464(19) 0.0481(18) 0.0039(13) 0.0025(13) 0.0075(15)
    C12 0.0441(15) 0.0440(18) 0.0403(16) 0.0047(13) 0.0052(12) 0.0048(14)
    C13 0.0406(14) 0.0441(17) 0.0350(15) 0.0064(13) 0.0089(11) 0.0011(14)
    C14 0.0418(14) 0.0368(17) 0.0393(16) 0.0030(12) 0.0083(12) 0.0059(14)
    C15 0.0564(17) 0.0380(17) 0.0376(16) 0.0009(14) 0.0070(13) 0.0036(14)
    C16 0.0600(19) 0.054(2) 0.0432(17) 0.0122(15) 0.0178(14) -0.0008(16)
    C17 0.0416(15) 0.065(2) 0.0500(18) 0.0084(15) 0.0118(14) 0.0066(17)
_geom_special_details
;
All e.s.d.'s (except the e.s.d. in the dihedral angle between two l.s. planes)
are estimated using the full covariance matrix. The cell e.s.d.'s are taken
into account individually in the estimation of e.s.d.'s in distances, angles
and torsion angles; correlations between e.s.d.'s in cell parameters are only
used when they are defined by crystal symmetry. An approximate (isotropic)
treatment of cell e.s.d.'s is used for estimating e.s.d.'s involving l.s.
planes.
;
loop_
    _geom_bond_atom_site_label_1
    _geom_bond_atom_site_label_2
    _geom_bond_site_symmetry_2
    _geom_bond_distance
    _geom_bond_publ_flag
    Cl1 C14 . 1.732(2) ?
    Cl2 C15 . 1.721(3) ?
    O1 C1 . 1.328(3) ?
    O1 H1 . 0.8200 ?
    N1 C11 . 1.287(3) ?
    N1 C12 . 1.411(3) ?
    C1 C10 . 1.397(3) ?
    C1 C2 . 1.410(4) ?
    C2 C3 . 1.338(4) ?
    C2 H2 . 0.9300 ?
    C3 C4 . 1.418(4) ?
    C3 H3 . 0.9300 ?
    C4 C5 . 1.403(4) ?
    C4 C9 . 1.417(3) ?
    C5 C6 . 1.352(4) ?
    C5 H5 . 0.9300 ?
    C6 C7 . 1.389(4) ?
    C6 H6 . 0.9300 ?
    C7 C8 . 1.363(4) ?
    C7 H7 . 0.9300 ?
    C8 C9 . 1.407(3) ?
    C8 H8 . 0.9300 ?
    C9 C10 . 1.441(3) ?
    C10 C11 . 1.431(3) ?
    C11 H11 . 0.9300 ?
    C12 C17 . 1.384(4) ?
    C12 C13 . 1.387(3) ?
    C13 C14 . 1.369(3) ?
    C13 H13 . 0.9300 ?
    C14 C15 . 1.374(3) ?
    C15 C16 . 1.384(4) ?
    C16 C17 . 1.367(4) ?
    C16 H16 . 0.9300 ?
    C17 H17 . 0.9300 ?
loop_
    _geom_angle_atom_site_label_1
    _geom_angle_atom_site_label_2
    _geom_angle_atom_site_label_3
    _geom_angle_site_symmetry_1
    _geom_angle_site_symmetry_3
    _geom_angle
    _geom_angle_publ_flag
    C1 O1 H1 . . 109.5 ?
    C11 N1 C12 . . 121.4(2) ?
    O1 C1 C10 . . 123.0(3) ?
    O1 C1 C2 . . 116.7(2) ?
    C10 C1 C2 . . 120.2(3) ?
    C3 C2 C1 . . 120.8(3) ?
    C3 C2 H2 . . 119.6 ?
    C1 C2 H2 . . 119.6 ?
    C2 C3 C4 . . 121.9(3) ?
    C2 C3 H3 . . 119.0 ?
    C4 C3 H3 . . 119.0 ?
    C5 C4 C9 . . 119.9(2) ?
    C5 C4 C3 . . 121.3(3) ?
    C9 C4 C3 . . 118.8(3) ?
    C6 C5 C4 . . 121.6(3) ?
    C6 C5 H5 . . 119.2 ?
    C4 C5 H5 . . 119.2 ?
    C5 C6 C7 . . 119.1(3) ?
    C5 C6 H6 . . 120.5 ?
    C7 C6 H6 . . 120.5 ?
    C8 C7 C6 . . 121.0(3) ?
    C8 C7 H7 . . 119.5 ?
    C6 C7 H7 . . 119.5 ?
    C7 C8 C9 . . 121.8(3) ?
    C7 C8 H8 . . 119.1 ?
    C9 C8 H8 . . 119.1 ?
    C8 C9 C4 . . 116.6(2) ?
    C8 C9 C10 . . 124.3(2) ?
    C4 C9 C10 . . 119.1(2) ?
    C1 C10 C11 . . 119.5(3) ?
    C1 C10 C9 . . 119.2(2) ?
    C11 C10 C9 . . 121.3(2) ?
    N1 C11 C10 . . 122.7(2) ?
    N1 C11 H11 . . 118.6 ?
    C10 C11 H11 . . 118.6 ?
    C17 C12 C13 . . 118.8(2) ?
    C17 C12 N1 . . 118.4(2) ?
    C13 C12 N1 . . 122.8(2) ?
    C14 C13 C12 . . 120.1(2) ?
    C14 C13 H13 . . 120.0 ?
    C12 C13 H13 . . 120.0 ?
    C13 C14 C15 . . 121.3(2) ?
    C13 C14 Cl1 . . 118.6(2) ?
    C15 C14 Cl1 . . 120.1(2) ?
    C14 C15 C16 . . 118.6(2) ?
    C14 C15 Cl2 . . 121.4(2) ?
    C16 C15 Cl2 . . 120.0(2) ?
    C17 C16 C15 . . 120.7(3) ?
    C17 C16 H16 . . 119.7 ?
    C15 C16 H16 . . 119.7 ?
    C16 C17 C12 . . 120.6(2) ?
    C16 C17 H17 . . 119.7 ?
    C12 C17 H17 . . 119.7 ?
loop_
    _geom_torsion_atom_site_label_1
    _geom_torsion_atom_site_label_2
    _geom_torsion_atom_site_label_3
    _geom_torsion_atom_site_label_4
    _geom_torsion_site_symmetry_1
    _geom_torsion_site_symmetry_2
    _geom_torsion_site_symmetry_3
    _geom_torsion_site_symmetry_4
    _geom_torsion
    _geom_torsion_publ_flag
    O1 C1 C2 C3 . . . . 179.4(3) ?
    C10 C1 C2 C3 . . . . -1.3(4) ?
    C1 C2 C3 C4 . . . . 0.7(4) ?
    C2 C3 C4 C5 . . . . -179.6(3) ?
    C2 C3 C4 C9 . . . . 0.3(4) ?
    C9 C4 C5 C6 . . . . 0.4(4) ?
    C3 C4 C5 C6 . . . . -179.7(3) ?
    C4 C5 C6 C7 . . . . 0.1(4) ?
    C5 C6 C7 C8 . . . . -0.5(4) ?
    C6 C7 C8 C9 . . . . 0.3(4) ?
    C7 C8 C9 C4 . . . . 0.1(4) ?
    C7 C8 C9 C10 . . . . -179.5(3) ?
    C5 C4 C9 C8 . . . . -0.5(4) ?
    C3 C4 C9 C8 . . . . 179.6(2) ?
    C5 C4 C9 C10 . . . . 179.2(2) ?
    C3 C4 C9 C10 . . . . -0.7(4) ?
    O1 C1 C10 C11 . . . . 0.7(4) ?
    C2 C1 C10 C11 . . . . -178.5(3) ?
    O1 C1 C10 C9 . . . . -179.9(2) ?
    C2 C1 C10 C9 . . . . 0.8(4) ?
    C8 C9 C10 C1 . . . . 179.8(2) ?
    C4 C9 C10 C1 . . . . 0.2(4) ?
    C8 C9 C10 C11 . . . . -0.8(4) ?
    C4 C9 C10 C11 . . . . 179.5(2) ?
    C12 N1 C11 C10 . . . . -177.6(2) ?
    C1 C10 C11 N1 . . . . -2.1(4) ?
    C9 C10 C11 N1 . . . . 178.6(2) ?
    C11 N1 C12 C17 . . . . -151.6(3) ?
    C11 N1 C12 C13 . . . . 31.0(4) ?
    C17 C12 C13 C14 . . . . 0.9(4) ?
    N1 C12 C13 C14 . . . . 178.4(2) ?
    C12 C13 C14 C15 . . . . -1.0(4) ?
    C12 C13 C14 Cl1 . . . . 179.7(2) ?
    C13 C14 C15 C16 . . . . 0.9(4) ?
    Cl1 C14 C15 C16 . . . . -179.8(2) ?
    C13 C14 C15 Cl2 . . . . -179.3(2) ?
    Cl1 C14 C15 Cl2 . . . . 0.1(3) ?
    C14 C15 C16 C17 . . . . -0.7(4) ?
    Cl2 C15 C16 C17 . . . . 179.4(2) ?
    C15 C16 C17 C12 . . . . 0.8(5) ?
    C13 C12 C17 C16 . . . . -0.8(4) ?
    N1 C12 C17 C16 . . . . -178.4(3) ?
loop_
    _geom_hbond_atom_site_label_D
    _geom_hbond_atom_site_label_H
    _geom_hbond_atom_site_label_A
    _geom_hbond_site_symmetry_A
    _geom_hbond_distance_DH
    _geom_hbond_distance_HA
    _geom_hbond_distance_DA
    _geom_hbond_angle_DHA
    O1 H1 N1 . 0.82 1.84 2.565(3) 147
    C17 H17 O1 7 0.93 2.60 3.413(3) 147
_shelx_hkl_file
;
   4   0   0   33.59    1.08
   4   0   0   32.93    1.36
  -4   0   0   28.50    1.40
   4   0   0   34.07    1.45
   4   0   0   28.24    1.33
   6   0   0   33.13    1.56
   6   0   0   32.31    1.66
   6   0   0   33.14    1.58
  -6   0   0   35.25    1.74
  -6   0   0   33.90    1.19
  -6   0   0   35.67    1.59
   6   0   0   32.25    1.18
  -8   0   0  132.61    5.12
   8   0   0  132.89    5.31
   8   0   0  134.12    4.95
  -8   0   0  140.93    4.99
  -8   0   0  132.26    4.23
   8   0   0  126.31    5.08
   8   0   0  138.21    4.23
 -10   0   0  272.68    8.34
  10   0   0  279.81    8.34
 -10   0   0  267.90    9.65
  10   0   0  268.84   10.41
  10   0   0  264.10    9.64
  10   0   0  267.14    9.44
 -10   0   0  267.61    9.45
  12   0   0   12.96    1.47
  12   0   0   13.75    0.76
  12   0   0   11.51    1.24
 -12   0   0   12.90    0.73
 -12   0   0   15.16    1.39
  12   0   0   14.83    0.98
  12   0   0   13.78    1.22
  14   0   0    2.16    0.85
 -14   0   0    2.20    0.72
  14   0   0    1.68    0.39
  14   0   0    2.29    0.51
 -14   0   0    2.56    0.40
  14   0   0    2.01    0.79
 -16   0   0   32.06    1.42
  16   0   0   31.93    1.90
  16   0   0   35.74    2.15
 -16   0   0   32.43    2.21
  16   0   0   34.91    2.49
  16   0   0   35.08    1.44
 -18   0   0    0.90    0.33
 -18   0   0    0.13    0.54
  18   0   0    1.20    0.80
  18   0   0    0.75    0.49
  18   0   0    0.83    0.99
  20   0   0    7.13    1.51
 -20   0   0    8.39    1.41
  20   0   0    8.38    1.07
 -20   0   0    6.29    0.64
  20   0   0    8.35    1.43
  22   0   0   -1.05    0.95
  22   0   0    0.43    0.56
  22   0   0    0.67    1.18
  24   0   0    2.17    1.16
  24   0   0   -0.02    0.88
  26   0   0    0.80    1.10
  26   0   0    2.15    1.07
  28   0   0    5.01    1.20
  28   0   0    1.11    1.37
  30   0   0    5.35    1.84
  32   0   0    1.55    1.59
  34   0   0    2.65    1.75
   1  -1   0   20.68    0.96
   1  -1   0   20.90    1.06
  -1  -1   0   20.00    0.81
  -1  -1   0   21.19    0.88
  -1  -1   0   21.37    1.01
   1   1   0   21.59    1.01
  -1   1   0   21.92    0.98
  -1   1   0   21.86    1.07
   1   1   0   20.64    0.85
   3  -1   0  435.48   14.46
  -3  -1   0  448.85   14.60
   3  -1   0  444.70   14.67
  -3  -1   0  446.88   13.67
  -3   1   0  446.78   13.87
   3   1   0  455.08   14.59
   3   1   0  453.50   13.68
  -3   1   0  457.63   14.69
  -3   1   0  434.64   14.46
  -3   1   0  462.90   14.46
  -5  -1   0  155.86    5.24
   5  -1   0  157.32    5.61
   5  -1   0  149.26    5.45
  -5  -1   0  154.77    5.62
  -5  -1   0  163.32    4.95
   5   1   0  159.51    4.94
   5   1   0  162.43    5.61
  -5   1   0  150.05    5.24
  -5   1   0  158.23    5.62
  -7  -1   0   16.11    1.38
  -7  -1   0   12.39    0.75
   7  -1   0   13.87    1.06
  -7  -1   0   14.17    0.83
   7  -1   0   14.88    1.12
  -7  -1   0   13.81    0.73
  -7  -1   0   14.55    0.62
   7   1   0   12.90    1.21
   7   1   0   12.48    0.59
  -7   1   0   13.95    1.21
  -7   1   0   13.00    0.93
  -7   1   0   14.00    1.08
  -9  -1   0    0.82    0.45
   9  -1   0    1.20    0.50
  -9  -1   0    1.83    0.40
  -9  -1   0    1.63    0.41
   9  -1   0    1.98    0.59
  -9   1   0    1.92    0.56
  -9   1   0    1.92    0.62
  -9   1   0    1.75    0.46
   9   1   0    1.35    0.63
  11  -1   0   34.65    2.08
 -11  -1   0   33.15    1.77
  11  -1   0   33.99    2.07
 -11  -1   0   33.19    1.78
 -11  -1   0   34.36    1.75
  11   1   0   38.49    2.26
 -11   1   0   35.54    2.15
 -11   1   0   34.80    1.73
  11   1   0   33.68    1.42
 -11   1   0   38.12    2.17
 -13  -1   0   15.24    1.35
  13  -1   0   13.96    1.57
 -13  -1   0   11.79    0.98
 -13  -1   0   14.76    1.30
  13  -1   0   11.55    1.42
 -13   1   0   15.62    1.69
  13   1   0   13.69    1.62
  13   1   0   12.90    0.84
 -13   1   0   13.21    1.17
  13   1   0   12.87    0.79
 -13   1   0   15.73    1.59
  15  -1   0    4.12    1.02
 -15  -1   0    3.18    0.95
 -15  -1   0    2.08    0.64
  15  -1   0    2.02    0.75
  15   1   0    2.33    0.90
  15   1   0    3.03    0.52
 -15   1   0    2.62    0.60
  15   1   0    3.68    0.50
 -15   1   0    2.57    0.78
  17  -1   0    8.66    1.41
  17  -1   0    7.96    1.37
 -17  -1   0    9.55    1.37
 -17  -1   0    8.93    1.25
 -17   1   0    6.90    0.92
  17   1   0    8.37    1.50
 -17   1   0    7.73    1.33
  17   1   0    7.42    0.79
  17   1   0    6.92    0.82
 -19  -1   0   18.40    1.87
  19  -1   0   20.05    2.39
  19   1   0   18.06    1.21
 -19   1   0   18.39    1.31
  19   1   0   18.88    1.34
 -19   1   0   19.45    2.16
  19   1   0   17.52    2.26
  21  -1   0    1.54    1.04
 -21  -1   0    1.26    0.80
  21  -1   0   -2.39    0.71
  21   1   0   -0.95    0.71
  21   1   0    0.49    0.46
 -21   1   0    0.16    0.45
  21   1   0    0.36    0.60
  23  -1   0   -0.82    0.94
 -23  -1   0   -0.63    0.69
  23   1   0    0.03    0.88
  23   1   0   -0.48    0.49
 -23   1   0   -0.03    0.45
  23   1   0   -0.23    0.41
  25  -1   0    0.02    1.11
  25   1   0    1.36    0.58
  25   1   0   -0.06    0.49
  25   1   0    0.02    1.00
 -25   1   0   -0.11    0.52
  27  -1   0    4.02    1.53
  27   1   0   -1.08    1.05
  27   1   0    0.42    0.56
  27   1   0    1.38    0.59
 -27   1   0    0.25    0.57
  29  -1   0    1.68    1.50
  29   1   0    2.51    0.65
  29   1   0    0.91    1.48
  31  -1   0    1.64    1.62
  31   1   0    2.99    0.64
  31   1   0    0.87    1.50
  33  -1   0    0.98    1.81
  33   1   0    0.42    1.77
   0  -2   0   32.75    1.44
   0   2   0   34.63    1.79
   2  -2   0    0.07    0.27
  -2  -2   0    0.30    0.29
  -2  -2   0   -0.03    0.16
  -2   2   0   -0.36    0.34
   2   2   0   -0.05    0.36
   4  -2   0   86.74    3.53
  -4  -2   0   88.28    3.37
  -4   2   0   91.45    3.56
  -4   2   0   84.67    3.54
   4   2   0   85.58    3.33
   4   2   0   90.02    3.31
   6  -2   0   12.22    1.18
   6  -2   0   10.72    0.82
  -6   2   0   10.49    1.16
  -6   2   0   10.78    1.12
   6   2   0    9.95    1.04
  -6   2   0   10.17    0.77
   6   2   0    9.92    0.91
  -6   2   0    9.98    0.77
   8  -2   0    1.51    0.58
   8  -2   0    1.92    0.55
  -8  -2   0    1.36    0.27
   8   2   0    1.24    0.45
   8   2   0    1.10    0.58
  -8   2   0    0.77    0.52
  -8   2   0    1.18    0.57
  -8   2   0    1.17    0.51
  -8   2   0    0.76    0.41
  10  -2   0    1.28    0.59
 -10  -2   0    1.83    0.39
  10  -2   0    1.06    0.63
 -10   2   0    0.76    0.54
 -10   2   0    1.09    0.58
 -10   2   0    0.13    0.52
 -10   2   0    1.63    0.64
  10   2   0    1.21    0.38
  10   2   0    1.92    0.77
 -12  -2   0    3.71    0.59
  12  -2   0    5.36    1.02
  12  -2   0    4.66    1.01
 -12  -2   0    4.66    0.65
  12   2   0    4.18    1.03
 -12   2   0    4.41    0.96
 -12   2   0    2.52    0.68
 -12   2   0    4.09    0.98
  14  -2   0    3.62    1.00
 -14  -2   0    3.00    0.63
  14  -2   0    1.92    0.86
 -14  -2   0    2.08    0.62
 -14   2   0    3.49    0.82
  14   2   0    4.64    1.12
 -14   2   0    3.46    1.05
 -14   2   0    2.92    0.90
 -16  -2   0    0.11    0.53
 -16  -2   0    0.14    0.59
  16  -2   0    0.35    0.75
  16  -2   0    0.50    0.79
 -16   2   0    1.00    0.87
  16   2   0   -0.26    0.75
 -16   2   0    0.59    0.79
 -16   2   0    0.74    0.59
  18  -2   0    1.12    1.01
 -18  -2   0    0.40    0.62
 -18  -2   0    0.29    0.69
 -18   2   0    0.32    0.57
  18   2   0   -0.38    0.76
 -20  -2   0    6.14    1.18
  20  -2   0    7.77    1.60
  20   2   0    4.72    1.39
 -20   2   0    5.81    1.12
  22  -2   0    0.36    1.09
 -22  -2   0    0.77    0.90
 -22   2   0   -0.47    0.53
  22   2   0   -0.47    0.88
  24  -2   0    0.79    1.12
 -24   2   0    0.45    0.78
  24   2   0    1.68    1.34
 -26   2   0    0.43    0.69
  26   2   0    0.14    1.36
 -28   2   0    0.50    0.77
  28   2   0    1.35    1.33
  30   2   0    1.99    1.79
 -30   2   0    0.67    1.41
 -30   2   0   -0.14    0.83
 -32   2   0   -0.33    1.48
  32   2   0    0.14    1.50
  -1   3   0   37.19    2.17
   1   3   0   35.72    2.11
   3   3   0   29.21    1.85
  -3   3   0   27.65    1.90
  -5  -3   0   28.21    1.39
   5   3   0   29.54    1.80
  -5   3   0   26.20    1.92
  -7   3   0    4.57    1.00
   7   3   0    2.43    0.75
   7   3   0    1.68    0.65
   9   3   0    0.79    0.76
  -9   3   0    0.68    0.67
   9   3   0    3.71    0.75
  -9   3   0    0.43    0.53
  11   3   0    0.00    0.49
  11   3   0   -0.84    0.62
 -11   3   0    0.92    0.83
 -11   3   0    0.46    0.54
 -11   3   0   -0.41    0.52
  13   3   0    1.47    0.89
 -13   3   0    1.98    0.82
 -13   3   0    2.58    0.79
 -13   3   0    0.79    0.83
 -15   3   0   17.18    1.92
 -15   3   0   17.40    1.84
  15   3   0   16.56    2.04
  17   3   0    5.49    1.39
 -17   3   0    3.63    1.20
 -17   3   0    3.42    1.02
 -19   3   0    2.18    1.14
 -19   3   0    2.03    0.98
  19   3   0    1.39    1.12
  21   3   0    4.22    1.55
 -21   3   0    5.19    1.27
 -21   3   0    7.34    1.54
  23   3   0   -0.06    1.29
 -23   3   0    0.88    0.87
 -23   3   0    0.30    1.21
 -25   3   0    1.16    1.42
  25   3   0    0.35    1.21
 -25   3   0    0.16    0.86
  27   3   0    0.36    1.45
 -27   3   0    0.38    0.89
 -27   3   0    1.10    1.42
   0   4   0    1.12    0.75
   2   4   0    1.91    0.86
  -2   4   0    2.92    1.02
  -4   4   0    5.58    1.26
   4   4   0    6.01    1.23
   6   4   0    5.59    1.10
  -6   4   0    2.54    1.03
   8   4   0    0.83    0.79
  -8   4   0    1.78    0.90
 -10   4   0    3.82    1.23
 -12   4   0   -0.52    0.73
 -14   4   0    1.05    0.91
  16   4   0    1.28    1.20
 -16   4   0    1.85    1.14
 -18   4   0    0.65    0.97
  18   4   0    0.36    1.16
  20   4   0    1.89    1.53
 -20   4   0    1.37    1.13
 -22   4   0    1.21    1.09
  22   4   0   -0.04    1.45
  -1   5   0    0.32    0.95
   1   5   0    0.87    1.15
  -3   5   0    0.88    1.02
   3   5   0    0.72    1.00
  -5   5   0    0.35    0.98
   5   5   0    0.80    1.06
  -7   5   0    0.24    1.09
  34   0  -1    0.58    1.65
  32   0  -1   -0.16    1.44
  30   0  -1    0.81    1.35
  28   0  -1    0.53    1.21
  28   0  -1    0.92    0.91
  26   0  -1    0.75    1.09
  26   0  -1    0.26    0.94
  24   0  -1   -0.63    0.98
  24   0  -1    0.90    1.06
  22   0  -1    0.04    0.50
  22   0  -1   -1.03    0.88
  22   0  -1    0.03    1.09
  20   0  -1    0.20    1.04
  20   0  -1    0.19    0.69
  20   0  -1   -0.34    0.37
 -20   0   1   -0.30    0.55
  18   0  -1   -0.52    0.53
  18   0  -1    0.29    0.94
  18   0  -1   -0.01    0.41
  18   0  -1    0.44    0.65
 -18   0   1    0.21    0.54
  16   0  -1    0.20    0.83
 -16   0   1   -0.52    0.39
 -16   0   1    0.10    0.23
  16   0  -1   -0.26    0.53
  16   0  -1   -0.49    0.29
  16   0  -1   -0.17    0.49
  16   0  -1   -0.11    0.33
 -14   0   1   -0.50    0.23
 -14   0   1   -1.32    0.39
  14   0  -1   -1.36    0.27
  14   0  -1   -1.91    0.75
  14   0  -1   -0.28    0.52
  14   0  -1   -0.53    0.65
  12   0  -1    0.28    0.56
  12   0  -1   -0.08    0.66
  12   0  -1    0.68    0.49
 -12   0   1   -0.23    0.37
 -12   0   1    0.10    0.21
  12   0  -1    0.24    0.27
  10   0  -1    0.09    0.23
 -10   0   1   -0.07    0.34
 -10   0   1   -0.19    0.16
  10   0  -1   -0.29    0.32
 -10   0   1    0.90    0.56
  10   0  -1   -1.17    0.37
  10   0  -1   -0.79    0.60
   8   0  -1   -0.47    0.59
  -8   0   1    0.08    0.31
  -8   0   1    0.05    0.16
  -8   0   1   -0.11    0.41
   8   0  -1   -0.41    0.35
   8   0  -1   -0.35    0.30
   8   0  -1   -0.20    0.18
  -6   0   1    0.32    0.37
  -6   0   1    0.19    0.26
   6   0  -1    0.15    0.49
  -6   0   1   -0.17    0.11
   6   0  -1    0.37    0.29
   6   0  -1   -0.43    0.29
   6   0  -1   -0.04    0.16
   4   0  -1   -0.23    0.23
  -4   0   1   -0.21    0.11
  -4   0   1   -0.10    0.15
   4   0  -1   -0.14    0.10
   4   0  -1    0.04    0.18
  -4   0   1   -0.29    0.22
  -4   0   1   -0.02    0.08
   4   0  -1    0.03    0.20
  -2   0   1   -0.64    0.11
  -2   0   1   -0.62    0.04
   2   0  -1   -0.65    0.13
   2   0  -1   -0.47    0.07
  -2   0   1   -0.66    0.08
   2   0  -1   -0.59    0.11
   0   0   1   -0.02    0.02
   0   0  -1   -0.08    0.04
   2   0   1   -1.26    0.05
  -2   0  -1   -1.28    0.12
  -2   0  -1   -1.13    0.08
   2   0   1   -1.43    0.12
   4   0   1   -0.22    0.12
  -4   0  -1   -0.38    0.09
  -4   0  -1   -0.67    0.23
   4   0   1   -0.22    0.26
  -4   0  -1   -0.66    0.15
  -6   0  -1   -0.24    0.23
   6   0   1   -0.19    0.16
  -6   0  -1   -0.17    0.13
   6   0   1   -0.58    0.31
  -6   0  -1   -0.02    0.38
   8   0   1   -0.04    0.21
   8   0   1    0.86    0.62
  -8   0  -1    0.90    0.49
  -8   0  -1   -0.57    0.25
   8   0   1    0.10    0.44
  -8   0  -1    0.02    0.17
  10   0   1    0.06    0.64
 -10   0  -1   -0.49    0.17
  10   0   1   -0.18    0.24
  10   0   1    0.14    0.47
 -10   0  -1   -0.16    0.44
 -10   0  -1    0.01    0.36
 -12   0  -1   -0.05    0.34
  12   0   1   -0.26    0.23
  12   0   1   -0.17    0.68
  12   0   1    0.47    0.54
 -12   0  -1   -0.02    0.22
 -14   0  -1   -0.50    0.37
 -14   0  -1   -0.12    0.23
  14   0   1   -1.12    0.76
  14   0   1    0.06    0.31
  14   0   1    0.35    0.65
  16   0   1   -0.19    0.85
  16   0   1   -0.79    0.42
 -16   0  -1    0.28    0.49
  16   0   1   -0.43    0.31
 -16   0  -1    0.09    0.26
  18   0   1   -0.14    0.61
 -18   0  -1    0.04    0.26
  18   0   1   -0.37    0.34
  18   0   1   -1.42    0.95
 -18   0  -1   -0.66    0.51
 -20   0  -1    0.21    0.62
 -20   0  -1   -0.15    0.28
  20   0   1   -0.79    1.06
  20   0   1    0.23    0.44
  20   0   1   -0.06    0.75
  22   0   1   -1.29    1.06
  22   0   1    0.14    1.04
 -22   0  -1   -0.28    0.29
  22   0   1    0.27    0.57
  24   0   1    0.51    1.06
  24   0   1    0.82    0.98
  26   0   1    1.44    1.13
  26   0   1   -0.29    0.96
  28   0   1   -1.20    1.12
  28   0   1    2.65    1.12
  30   0   1    0.05    1.26
  32   0   1   -0.05    1.41
  34   0   1    0.09    1.49
  33  -1  -1   -1.17    1.67
  33   1  -1    1.06    1.90
  31  -1  -1    3.66    1.97
  31   1  -1    2.75    1.70
  31   1  -1    5.92    0.88
  29  -1  -1    3.75    1.59
  29   1  -1    7.19    1.00
  29   1  -1    4.21    1.91
  27  -1  -1    4.13    1.53
  27   1  -1    1.30    0.65
  27   1  -1   -0.38    1.06
  27   1  -1    3.06    0.71
 -27   1   1    2.11    0.70
  25  -1  -1    7.36    1.84
  25   1  -1    3.81    1.46
  25   1  -1    7.58    1.00
 -25   1   1    5.34    0.91
  25   1  -1    6.41    0.95
  23  -1  -1   14.53    2.25
 -23  -1   1   16.70    2.06
  23   1  -1   14.63    1.21
  23   1  -1   15.30    1.30
 -23   1   1   14.26    1.37
  23   1  -1   17.78    2.48
  21  -1  -1    8.55    1.63
  21  -1  -1    8.33    1.69
 -21  -1   1    9.97    1.56
  21   1  -1    8.29    1.72
  21   1  -1    7.79    0.93
 -21   1   1    8.07    1.01
  21   1  -1   11.70    1.15
  19  -1  -1   13.14    1.98
 -19  -1   1   14.64    1.78
 -19  -1   1   16.72    1.80
  19  -1  -1   14.79    1.86
 -19   1   1   17.52    1.25
 -19   1   1   17.75    2.12
  19   1  -1   12.98    1.17
  19   1  -1   14.63    1.07
  19   1  -1   15.50    2.13
 -17  -1   1   20.34    1.80
 -17  -1   1   19.53    1.79
  17  -1  -1   18.10    2.05
  17   1  -1   18.40    1.13
 -17   1   1   14.43    1.79
 -17   1   1   18.38    1.27
  17   1  -1   15.21    1.99
  17   1  -1   15.74    1.15
  15  -1  -1   12.35    1.56
 -15  -1   1   11.61    1.26
 -15  -1   1   13.00    1.37
  15  -1  -1   12.15    1.61
 -15   1   1   13.74    1.18
  15   1  -1   10.60    0.83
  15   1  -1   10.40    1.51
  15   1  -1   12.54    0.83
 -15   1   1   11.81    1.48
 -13  -1   1    2.93    0.81
 -13  -1   1    2.97    0.66
  13  -1  -1    2.06    0.74
  13  -1  -1    2.80    0.84
  13   1  -1    2.15    0.39
  13   1  -1    3.25    0.89
 -13   1   1    3.00    0.79
  13   1  -1    2.25    0.46
 -13   1   1    1.94    0.82
 -13   1   1    2.46    0.54
  11  -1  -1    9.36    1.18
 -11  -1   1   12.25    1.03
  11  -1  -1   10.42    1.27
 -11  -1   1   12.17    1.09
 -11  -1   1   11.34    0.87
 -11   1   1   11.74    1.33
  11   1  -1   10.85    1.33
  11   1  -1   11.20    0.61
 -11   1   1   11.23    1.03
 -11   1   1   13.98    1.45
  -9  -1   1   13.74    0.93
   9  -1  -1   13.28    1.25
   9  -1  -1   12.51    1.21
  -9  -1   1   12.30    0.81
  -9  -1   1   11.95    0.86
  -9   1   1   12.59    1.25
   9   1  -1   12.97    1.37
  -9   1   1   16.06    1.38
  -9   1   1   12.28    0.92
   7  -1  -1    2.99    0.61
  -7  -1   1    3.16    0.45
   7  -1  -1    3.13    0.62
  -7  -1   1    3.03    0.36
  -7  -1   1    2.34    0.35
  -7  -1   1    1.85    0.58
   7   1  -1    3.11    0.68
  -7   1   1    2.54    0.56
  -7   1   1    2.25    0.48
  -7   1   1    3.91    0.70
   7   1  -1    2.86    0.30
  -5  -1   1   44.54    2.07
  -5  -1   1   45.20    1.63
  -5  -1   1   45.99    1.69
   5  -1  -1   43.67    1.93
   5  -1  -1   47.76    2.10
   5   1  -1   45.80    1.65
   5   1  -1   45.01    2.07
  -5   1   1   45.37    1.92
  -5   1   1   46.90    2.07
  -3  -1   1    0.99    0.28
   3  -1  -1    1.03    0.36
  -3  -1   1    1.43    0.40
   3  -1  -1    0.91    0.28
   3   1  -1    0.94    0.37
  -3   1   1    1.11    0.37
  -3   1   1    0.88    0.37
  -3   1   1    0.99    0.28
   3   1  -1    0.91    0.32
  -1  -1   1    1.15    0.28
   1  -1  -1    0.76    0.25
  -1  -1   1    0.88    0.28
   1  -1  -1    1.65    0.37
   1   1  -1    0.84    0.25
  -1   1   1    0.06    0.27
   1   1  -1    0.93    0.30
  -1  -1  -1  127.52    4.11
   1  -1   1  126.22    4.10
  -1  -1  -1  124.60    4.12
   1  -1   1  120.12    4.20
   1  -1   1  127.56    4.16
  -1   1  -1  122.37    4.15
  -1   1  -1  123.06    4.21
   1   1   1  127.24    4.10
  -1   1  -1  119.33    4.07
  -1   1  -1  123.20    4.09
   1   1   1  120.48    4.06
  -3  -1  -1  987.62   31.22
   3  -1   1  949.78   31.10
  -3  -1  -1 1000.00   29.27
   3  -1   1  976.43   31.26
  -3   1  -1  937.55   29.45
  -3   1  -1  959.61   31.25
   3   1   1  978.34   31.20
   3   1   1  982.45   29.26
  -3   1  -1  988.21   31.11
   5  -1   1  485.73   16.66
  -5  -1  -1  526.75   16.83
   5  -1   1  511.93   16.81
  -5  -1  -1  528.65   15.46
   5   1   1  494.78   16.76
  -5   1  -1  491.30   15.76
  -5   1  -1  527.09   16.69
   5   1   1  516.89   15.43
  -5   1  -1  509.62   16.81
  -7  -1  -1   79.53    3.13
  -7  -1  -1   79.02    3.11
   7  -1   1   77.67    3.28
  -7  -1  -1   78.39    2.97
  -7  -1  -1   82.03    2.57
  -7  -1  -1   72.30    3.28
   7  -1   1   79.91    3.21
  -7   1  -1   77.45    3.23
  -7   1  -1   76.18    3.27
   7   1   1   82.28    3.35
  -7   1  -1   76.78    2.97
  -9  -1  -1  125.01    4.94
  -9  -1  -1  125.83    4.97
   9  -1   1  121.44    4.90
  -9  -1  -1  124.66    4.59
   9  -1   1  125.39    4.89
  -9  -1  -1  123.41    3.83
  -9   1  -1  121.81    4.91
   9   1   1  124.66    4.99
  -9   1  -1  124.99    4.92
  -9   1  -1  123.66    4.42
 -11  -1  -1  101.46    4.24
 -11  -1  -1  102.69    4.03
  11  -1   1  100.64    4.32
  11  -1   1  101.12    4.33
 -11  -1  -1   97.53    4.22
 -11   1  -1   98.51    3.77
 -11   1  -1  105.80    4.39
  11   1   1   95.91    4.39
  11   1   1  103.84    3.88
 -11   1  -1  105.79    4.39
 -13  -1  -1  257.98    9.16
 -13  -1  -1  260.36   10.12
 -13  -1  -1  216.18   10.07
  13  -1   1  265.10    9.60
  13  -1   1  255.31    9.54
  13   1   1  268.86    9.82
 -13   1  -1  263.11    9.58
 -13   1  -1  273.25    9.64
  13   1   1  265.70    9.84
  13   1   1  259.21    9.71
 -13   1  -1  257.41    8.53
 -15  -1  -1    2.78    0.71
 -15  -1  -1    4.34    1.02
  15  -1   1    4.07    1.00
 -15   1  -1    3.94    0.72
  15   1   1    4.50    0.54
 -15   1  -1    2.49    0.81
  15   1   1    4.18    0.58
  15   1   1    4.04    1.06
 -17  -1  -1   22.91    2.00
  17  -1   1   24.73    2.41
 -17  -1  -1   24.98    1.84
  17   1   1   27.53    2.60
 -17   1  -1   25.05    1.54
 -17   1  -1   24.69    2.34
  17   1   1   23.92    1.35
  17   1   1   20.81    1.37
  19  -1   1    7.61    1.54
 -19  -1  -1    8.52    1.32
 -19   1  -1    6.91    0.94
  19   1   1    4.93    1.36
  19   1   1    9.15    0.98
 -19   1  -1    8.45    1.47
  19   1   1    6.74    0.81
 -21  -1  -1    0.72    0.79
  21  -1   1    1.84    1.02
  21   1   1    1.36    0.96
 -21   1  -1    1.23    0.54
  21   1   1    1.62    0.52
  21   1   1    1.71    0.68
  23  -1   1    0.07    0.99
  23   1   1    0.09    0.42
  23   1   1   -0.10    0.52
  23   1   1    0.83    1.08
 -23   1  -1   -0.10    0.45
  25  -1   1    0.70    1.12
 -25   1  -1   -0.26    0.48
  25   1   1   -0.53    0.86
  25   1   1    0.37    0.51
  25   1   1   -0.32    0.44
  27  -1   1    1.66    1.36
  27   1   1    2.17    1.38
  27   1   1    4.48    0.82
  27   1   1    2.66    0.75
 -27   1  -1    0.75    0.65
  29  -1   1    0.03    1.16
  29   1   1    3.44    1.62
  29   1   1    3.21    0.71
  31  -1   1   -0.07    1.48
  31   1   1    4.31    0.71
  31   1   1    2.20    1.64
  33  -1   1    1.16    1.86
  33   1   1    1.14    1.72
 -32   2   1    1.43    1.67
  32   2  -1    0.50    1.58
  30   2  -1    0.43    1.62
 -30   2   1    0.84    0.85
  28   2  -1    2.06    1.50
 -28   2   1    1.48    0.81
  26   2  -1    8.27    2.09
 -26   2   1    4.22    1.05
  24  -2  -1    8.58    1.96
 -24   2   1    4.46    1.07
  24   2  -1    4.74    1.62
  22  -2  -1    1.09    1.09
 -22  -2   1    0.96    0.85
 -22   2   1    0.41    0.63
  22   2  -1   -0.14    0.86
  20  -2  -1    0.37    0.86
 -20  -2   1   -0.58    0.58
  20  -2  -1   -0.46    0.75
 -20   2   1    0.43    0.63
  20   2  -1    0.51    0.87
  18  -2  -1    6.99    1.45
 -18  -2   1   10.86    1.28
 -18  -2   1    9.91    1.26
  18  -2  -1    7.54    1.51
 -18   2   1    9.62    1.31
  18   2  -1   13.66    2.01
 -16  -2   1    2.55    0.75
  16  -2  -1    1.48    0.88
 -16  -2   1    3.28    0.73
  16  -2  -1    4.94    1.20
 -16   2   1    2.31    0.74
  16   2  -1    3.62    1.14
 -16   2   1    3.89    1.13
 -16   2   1    3.00    0.98
  14  -2  -1    0.03    0.63
 -14  -2   1   -0.21    0.45
 -14  -2   1    0.09    0.35
  14  -2  -1    0.56    0.72
 -14   2   1    0.70    0.56
 -14   2   1    0.39    0.61
  14   2  -1    0.39    0.72
 -14   2   1    0.41    0.66
  12  -2  -1    0.45    0.56
 -12  -2   1    1.10    0.38
  12  -2  -1   -0.31    0.39
 -12  -2   1   -0.09    0.36
 -12   2   1    0.35    0.54
 -12   2   1    1.31    0.76
 -12   2   1   -0.55    0.39
  12   2  -1   -0.59    0.62
  10  -2  -1   14.16    1.48
 -10  -2   1   14.09    0.82
  10  -2  -1   15.34    1.38
 -10   2   1    7.47    1.08
 -10   2   1   13.16    1.35
 -10   2   1   15.33    1.56
  10   2  -1   15.04    0.90
  10   2  -1   12.50    1.45
   8  -2  -1   -0.06    0.41
   8  -2  -1   -0.03    0.39
  -8   2   1   -0.22    0.38
  -8   2   1    0.09    0.33
  -8   2   1    0.22    0.44
   8   2  -1    0.08    0.38
   8   2  -1    0.16    0.50
   6  -2  -1   13.08    1.25
   6  -2  -1   16.19    0.94
  -6   2   1   14.14    0.88
  -6   2   1   16.85    0.94
  -6   2   1   13.06    1.27
   6   2  -1   13.48    1.01
  -6   2   1   17.06    1.28
   6   2  -1   15.72    1.19
   4  -2  -1    1.68    0.50
  -4  -2   1    1.75    0.51
  -4   2   1    1.75    0.62
   4   2  -1    1.12    0.43
   4   2  -1    1.92    0.55
  -2  -2   1   42.65    1.67
   2  -2  -1   39.37    1.85
   2   2  -1   39.14    1.91
  -2   2   1   40.23    2.01
   0  -2  -1    0.20    0.25
   0   2   1   -0.43    0.33
   0   2  -1    0.03    0.39
  -2  -2  -1    0.20    0.22
   2  -2   1    0.14    0.31
  -2  -2  -1    0.45    0.28
  -2  -2  -1    0.50    0.24
  -2   2  -1    0.29    0.34
  -2   2  -1    0.63    0.47
   2   2   1    0.83    0.45
   4  -2   1   87.81    3.37
   4  -2   1   81.71    2.93
  -4  -2  -1   79.28    2.81
  -4  -2  -1   82.73    3.17
  -4   2  -1   79.79    3.38
   4   2   1   83.21    3.11
  -4   2  -1   80.44    3.33
   4   2   1   82.64    3.17
   6  -2   1    0.18    0.34
   6  -2   1    0.02    0.40
  -6   2  -1    0.75    0.52
  -6   2  -1   -0.04    0.34
   6   2   1   -0.17    0.35
  -6   2  -1    0.52    0.47
  -6   2  -1    1.06    0.43
   6   2   1    0.46    0.48
  -8  -2  -1   32.46    1.39
   8  -2   1   31.32    1.94
   8  -2   1   30.82    1.69
   8   2   1   32.58    1.50
  -8   2  -1   29.26    1.80
  -8   2  -1   32.59    1.72
   8   2   1   30.31    1.89
  -8   2  -1   30.28    1.93
  10  -2   1   68.74    3.39
  10  -2   1   65.29    3.10
 -10  -2  -1   73.97    2.77
 -10   2  -1   68.59    3.15
 -10   2  -1   70.59    3.16
 -10   2  -1   70.40    3.42
 -10   2  -1   71.39    3.19
  10   2   1   70.48    3.36
 -12  -2  -1   66.18    2.81
 -12  -2  -1   68.55    2.41
 -12  -2  -1   70.34    2.96
  12  -2   1   65.98    3.21
  12  -2   1   66.74    3.44
 -12   2  -1   63.47    3.20
  12   2   1   63.56    3.37
 -12   2  -1   68.81    3.32
 -12   2  -1   66.64    3.46
 -12   2  -1   63.04    3.09
 -14  -2  -1   34.56    1.90
 -14  -2  -1   34.88    1.89
  14  -2   1   32.40    2.23
  14   2   1   35.09    2.47
 -14   2  -1   34.47    2.29
 -14   2  -1   32.50    2.37
 -14   2  -1   33.62    2.39
 -14   2  -1   34.33    2.12
 -16  -2  -1   26.05    1.71
 -16  -2  -1   27.31    1.75
  16  -2   1   24.85    2.40
  16   2   1   26.49    2.59
 -16   2  -1   31.47    2.76
 -16   2  -1   24.59    2.40
 -16   2  -1   20.35    1.94
 -16   2  -1   26.05    2.40
  18  -2   1    8.87    1.67
 -18  -2  -1   11.00    1.35
 -18  -2  -1    8.69    1.23
  18   2   1   11.60    1.86
 -18   2  -1    7.63    1.24
  20  -2   1    0.79    1.02
 -20  -2  -1    0.05    0.74
  20   2   1    0.01    0.87
 -20   2  -1   -0.06    0.58
  22  -2   1    0.38    1.03
 -22  -2  -1    0.42    0.84
 -22   2  -1    1.67    0.75
  22   2   1    0.75    1.12
  24  -2   1    4.01    1.39
 -24   2  -1    3.46    1.00
  24   2   1    4.14    1.62
 -24   2  -1    2.07    1.21
 -26   2  -1    0.09    0.74
  26   2   1    0.24    1.33
 -26   2  -1    0.14    1.10
  28   2   1   -0.18    1.18
 -28   2  -1    0.50    0.79
 -28   2  -1    2.27    1.51
 -30   2  -1    0.77    0.94
 -30   2  -1   -0.80    1.23
  30   2   1   -0.69    1.51
  32   2   1    0.47    1.56
 -32   2  -1   -0.03    1.53
 -27   3   1    1.47    1.01
 -27   3   1   -1.21    1.18
  27   3  -1    1.62    1.66
 -25   3   1    0.05    1.26
  25   3  -1    0.26    1.33
 -25   3   1    1.24    0.95
 -23   3   1   -0.31    1.11
  23   3  -1   -1.00    1.25
 -23   3   1    2.11    1.00
 -21   3   1   -0.30    0.69
 -21   3   1    0.83    0.99
  21   3  -1   -1.00    1.01
 -19   3   1    1.68    0.95
 -19   3   1    2.75    1.10
  19   3  -1    0.91    1.13
 -17   3   1    2.61    1.11
  17   3  -1    1.33    1.11
 -17   3   1    2.78    0.97
  15  -3  -1    1.41    0.99
 -15   3   1    0.17    0.55
  15   3  -1   -0.86    0.80
 -15   3   1    0.22    0.79
  13  -3  -1   -0.14    0.79
  13   3  -1   -0.49    0.72
 -13   3   1    0.11    0.59
 -13   3   1   -0.33    0.78
 -13   3   1   -0.12    0.59
  11  -3  -1    2.37    0.97
 -11   3   1    2.09    0.99
  11   3  -1    2.69    0.68
 -11   3   1    1.23    0.64
 -11   3   1    2.54    0.79
  11   3  -1    3.31    0.95
   9  -3  -1    0.25    0.69
  -9   3   1    0.62    0.61
   9   3  -1    0.29    0.70
   9   3  -1    1.03    0.60
   7  -3  -1    0.38    0.64
   7   3  -1    0.26    0.56
  -7   3   1    0.34    0.51
   7   3  -1   -0.29    0.51
   5  -3  -1    1.46    0.61
   5   3  -1    0.57    0.61
  -5   3   1    0.62    0.63
   3  -3  -1   -0.10    0.44
  -3   3   1   -0.09    0.48
   3   3  -1   -0.21    0.52
   1  -3  -1    0.37    0.42
  -1   3   1    0.23    0.48
   1   3  -1    0.32    0.56
  -1   3  -1    1.70    0.68
   1   3   1    2.25    0.77
  -3   3  -1    3.36    0.88
   3   3   1    2.96    0.80
  -5  -3  -1    0.21    0.40
   5   3   1    0.06    0.56
  -5   3  -1    0.87    0.65
  -7  -3  -1    0.46    0.51
   7   3   1    0.30    0.55
   7   3   1   -0.48    0.49
  -7   3  -1   -0.73    0.39
  -7   3  -1   -0.64    0.54
  -9   3  -1   -0.06    0.57
   9   3   1    0.55    0.51
  -9   3  -1    0.15    0.54
   9   3   1   -0.29    0.66
  11   3   1    0.94    0.80
 -11   3  -1    0.47    0.57
 -11   3  -1    0.59    0.60
 -11   3  -1    0.73    0.79
 -13   3  -1    8.67    1.22
  13   3   1    7.03    1.31
 -13   3  -1    6.03    1.22
 -13   3  -1    8.52    1.50
 -15   3  -1    0.52    0.72
 -15   3  -1    0.52    1.30
  15   3   1    0.08    0.81
 -17   3  -1    3.35    1.03
  17   3   1    2.17    1.14
 -17   3  -1    1.46    0.99
 -19   3  -1    1.37    1.02
 -19   3  -1    1.38    0.93
  19   3   1    3.16    1.28
  21   3   1   -0.63    1.07
 -21   3  -1    0.30    1.03
 -21   3  -1    0.21    0.76
  23   3   1    3.85    1.63
 -23   3  -1    3.88    1.59
 -23   3  -1    1.74    1.01
  25   3   1    1.90    1.47
 -25   3  -1    0.82    1.53
 -25   3  -1    1.79    1.03
 -27   3  -1    0.84    1.59
 -27   3  -1    0.17    0.87
  27   3   1   -1.58    1.37
 -22   4   1   -0.41    1.05
  22   4  -1   -0.45    1.40
  20   4  -1    0.59    1.43
 -20   4   1    0.19    1.00
 -18   4   1   -0.09    0.80
  18   4  -1    1.33    1.23
  16   4  -1    1.35    1.09
 -16   4   1    0.33    0.93
 -14   4   1    0.16    0.94
 -12   4   1   -0.50    0.67
 -10   4   1   -0.33    0.78
  10   4  -1   -0.28    0.66
   8   4  -1    2.16    0.93
  -8   4   1   -0.66    0.68
  -6   4   1    0.54    0.84
   6   4  -1    0.28    0.64
   4   4  -1    2.73    1.02
  -4   4   1    2.86    0.98
   2   4  -1    0.87    0.79
  -2   4   1   -0.04    0.74
   0   4  -1    0.24    0.75
   0   4   1    0.63    0.69
  -2   4  -1   -0.45    0.72
   2   4   1   -0.33    0.62
   4   4   1    0.77    0.83
  -4   4  -1    0.13    0.75
  -6   4  -1    8.44    1.55
   6   4   1   10.02    1.36
  -8   4  -1    1.05    0.88
   8   4   1    1.05    0.81
 -10   4  -1   -0.71    0.73
 -12   4  -1   10.84    1.79
 -14   4  -1    1.23    0.92
  16   4   1    1.41    1.11
 -16   4  -1    0.89    0.96
 -18   4  -1    3.53    1.28
  18   4   1    2.86    1.39
  20   4   1   -0.67    1.33
 -20   4  -1    0.07    0.94
 -22   4  -1    1.79    1.18
  22   4   1    1.31    1.55
  -7   5   1   -0.29    1.02
   5   5  -1    1.66    1.16
  -5   5   1    0.12    0.94
   3   5  -1    0.22    1.01
  -3   5   1    1.13    1.05
   1   5  -1   -0.44    1.03
  -1   5   1    0.89    0.92
   1   5   1    0.35    1.01
  -1   5  -1    0.79    0.97
  -3   5  -1    1.77    1.18
   3   5   1    0.17    0.95
  -5   5  -1    1.73    1.11
  -7   5  -1    0.59    1.14
  34   0  -2    7.33    2.29
  32   0  -2    6.22    2.23
  30   0  -2    0.14    1.24
  28   0  -2   12.68    2.52
  28   0  -2   12.82    1.61
  26   0  -2    2.51    0.97
  26   0  -2    0.64    1.01
  24   0  -2    5.06    1.26
  24   0  -2    2.00    1.17
  22   0  -2   18.10    2.46
  22   0  -2   16.91    1.50
  22   0  -2   19.65    1.99
  20   0  -2   17.42    2.26
  20   0  -2   15.23    1.88
  20   0  -2   17.46    1.42
  20   0  -2   21.41    1.92
 -20   0   2   17.80    2.06
  18   0  -2   16.86    1.64
  18   0  -2   17.25    2.10
  18   0  -2   15.69    1.26
 -18   0   2   14.01    1.70
  18   0  -2   12.07    1.64
  16   0  -2   25.69    1.25
  16   0  -2   24.71    1.91
 -16   0   2   25.71    1.91
  16   0  -2   30.12    2.66
  16   0  -2   25.80    1.83
  14   0  -2  977.64   35.75
 -14   0   2  965.96   31.41
  14   0  -2  981.41   28.71
  14   0  -2  897.85   31.34
  14   0  -2  926.95   31.75
  12   0  -2   30.91    1.35
 -12   0   2   34.61    1.98
  12   0  -2   30.70    2.13
  12   0  -2   33.29    1.84
  12   0  -2   31.50    1.90
  10   0  -2    3.47    0.68
  10   0  -2    2.82    0.72
 -10   0   2    2.77    0.65
 -10   0   2    3.73    0.80
  10   0  -2    5.00    0.48
  10   0  -2    3.10    0.82
   8   0  -2    0.16    0.45
   8   0  -2   -0.03    0.32
  -8   0   2    1.48    0.62
  -8   0   2   -0.49    0.33
   8   0  -2   -0.19    0.57
  -8   0   2   -0.09    0.33
   8   0  -2    0.02    0.20
   6   0  -2   41.22    1.79
   6   0  -2   40.30    1.93
  -6   0   2   38.80    1.77
   6   0  -2   38.42    1.80
   6   0  -2   39.49    1.39
  -6   0   2   37.41    1.90
  -6   0   2   39.16    1.80
   4   0  -2  472.00   14.78
  -4   0   2  471.05   14.77
   4   0  -2  475.65   14.66
   4   0  -2  388.33   16.80
   0   0   2   -0.09    0.04
   0   0   2   -0.28    0.09
  -2   0  -2   -0.44    0.18
   2   0   2   -0.18    0.20
   2   0   2   -0.40    0.18
  -2   0  -2   -0.52    0.17
  -2   0  -2   -0.45    0.10
   2   0   2   -0.51    0.07
  -4   0  -2  850.61   27.39
  -4   0  -2  848.25   31.58
   6   0   2   65.08    2.79
  -6   0  -2   65.86    2.80
  -6   0  -2   66.79    2.20
   6   0   2   67.24    2.73
   8   0   2  234.04    8.95
  -8   0  -2  229.03    8.26
   8   0   2  225.59    8.27
  -8   0  -2  234.20    7.19
  -8   0  -2  237.16    8.14
 -10   0  -2   94.33    3.15
 -10   0  -2   92.26    4.08
 -10   0  -2   91.47    3.85
  10   0   2   95.81    4.08
  10   0   2   94.86    3.92
  12   0   2    3.23    0.81
 -12   0  -2    1.27    0.32
  12   0   2    1.85    0.43
  12   0   2    2.47    0.78
 -12   0  -2    1.41    0.54
 -14   0  -2   36.21    1.57
 -14   0  -2   39.45    2.28
  14   0   2   37.47    2.18
  14   0   2   38.19    2.47
  14   0   2   40.82    2.03
 -16   0  -2    0.72    0.55
  16   0   2    0.20    0.38
 -16   0  -2    0.06    0.25
  16   0   2    1.28    0.78
  16   0   2    0.58    0.88
  18   0   2   62.91    3.11
 -18   0  -2   63.80    3.46
  18   0   2   64.36    3.31
 -18   0  -2   61.11    2.39
  18   0   2   62.70    3.73
 -20   0  -2   31.78    1.47
 -20   0  -2   30.53    2.45
  20   0   2   31.27    2.32
  20   0   2   30.97    1.97
  20   0   2   32.77    3.21
 -22   0  -2   81.77    2.97
  22   0   2   79.44    4.72
  22   0   2   78.07    4.06
  22   0   2   75.94    3.89
  24   0   2   34.05    2.46
  24   0   2   37.08    3.60
 -24   0  -2   28.08    1.46
  26   0   2    3.98    1.60
  26   0   2    4.24    1.29
  28   0   2    4.84    1.33
  28   0   2    1.57    1.34
  30   0   2    3.37    1.63
  32   0   2    0.52    1.70
  34   0   2    1.26    1.66
  33  -1  -2   -0.78    1.73
  33   1  -2    0.96    1.65
  31  -1  -2    2.56    1.76
  31   1  -2    6.43    0.93
  31   1  -2    5.69    2.06
  29  -1  -2    3.25    1.51
  29   1  -2    4.47    0.77
  29   1  -2    2.22    1.63
  27  -1  -2    1.67    1.25
  27   1  -2   -0.26    0.97
  27   1  -2    0.67    0.53
  27   1  -2    0.42    0.55
  25  -1  -2   -0.36    0.87
  25   1  -2    1.56    1.14
 -25   1   2    1.04    0.59
  25   1  -2   -0.30    0.45
  25   1  -2    1.43    0.59
  23  -1  -2    0.16    1.03
 -23  -1   2    3.51    1.12
  23  -1  -2    2.14    1.08
  23   1  -2    1.41    0.57
  23   1  -2    1.86    0.66
  23   1  -2    1.85    1.10
 -23   1   2    1.35    0.55
  21  -1  -2   -0.51    0.76
 -21  -1   2    1.62    0.89
  21  -1  -2   -0.98    0.55
  21  -1  -2    0.78    0.98
  21   1  -2    1.04    0.61
 -21   1   2    1.88    0.59
  21   1  -2    3.82    1.31
  21   1  -2    2.11    0.56
  19  -1  -2   14.62    1.92
  19  -1  -2   11.50    1.68
 -19  -1   2   15.18    1.75
 -19  -1   2   18.97    1.87
  19  -1  -2   15.25    2.07
  19   1  -2   17.06    1.26
 -19   1   2   17.04    2.02
  19   1  -2   17.07    2.20
  19   1  -2   15.55    1.12
 -19   1   2   16.32    1.19
 -17  -1   2   24.40    1.83
 -17  -1   2   25.53    1.96
  17  -1  -2   24.72    2.41
  17  -1  -2   23.80    2.27
  17   1  -2   24.78    1.43
 -17   1   2   25.51    2.34
 -17   1   2   24.11    1.49
  17   1  -2   24.15    1.39
  17   1  -2   25.79    2.51
 -15  -1   2    9.69    1.16
  15  -1  -2   10.03    1.41
 -15  -1   2    9.57    1.20
  15  -1  -2    9.60    1.43
 -15   1   2    8.03    0.93
  15   1  -2    9.58    1.50
  15   1  -2    9.08    0.76
 -15   1   2    8.45    1.27
  15   1  -2    8.18    0.69
 -13  -1   2    3.10    0.68
  13  -1  -2    2.59    0.82
  13  -1  -2    4.03    0.89
 -13  -1   2    4.26    0.82
  13   1  -2    3.63    0.46
  13   1  -2    2.76    0.46
  13   1  -2    6.18    1.14
 -13   1   2    4.69    0.70
 -13   1   2    3.33    0.84
 -13   1   2    4.31    0.95
  11  -1  -2   90.41    4.12
 -11  -1   2   96.21    4.01
 -11  -1   2   98.26    3.80
  11  -1  -2   93.33    4.15
 -11   1   2   97.56    4.16
  11   1  -2   92.44    3.75
  11   1  -2   96.00    3.70
 -11   1   2  100.09    4.19
 -11   1   2   90.85    3.53
  11   1  -2   94.14    3.70
  11   1  -2   98.01    4.30
  -9  -1   2   31.95    1.50
  -9  -1   2   30.73    1.49
   9  -1  -2   29.40    1.78
   9  -1  -2   28.63    1.79
  -9  -1   2   31.20    1.54
  -9   1   2   28.54    1.76
  -9   1   2   31.22    1.80
   9   1  -2   29.41    1.49
   9   1  -2   28.35    1.87
  -9   1   2   28.13    1.47
  -7  -1   2   18.00    0.89
   7  -1  -2   16.37    1.23
  -7  -1   2   16.64    0.93
  -7  -1   2   16.51    0.89
  -7  -1   2   17.36    1.31
   7  -1  -2   16.17    1.18
  -7   1   2   20.16    1.08
   7   1  -2   18.00    0.77
   7   1  -2   17.57    0.94
  -7   1   2   16.75    1.24
   7   1  -2   16.11    1.29
  -7   1   2   17.17    1.19
   5  -1  -2    4.57    0.60
  -5  -1   2    4.53    0.67
   5  -1  -2    4.10    0.63
   5   1  -2    3.45    0.64
   5   1  -2    3.25    0.39
   5   1  -2    3.53    0.36
  -5   1   2    4.05    0.63
  -5   1   2    3.68    0.54
  -3  -1   2  199.83    6.66
   3  -1  -2  194.41    6.47
   3  -1  -2  198.75    6.70
  -3  -1   2  202.92    6.13
  -3   1   2  182.93    6.44
   3   1  -2  192.67    6.64
   3   1  -2  189.14    6.14
  -3   1   2  196.53    6.31
   1  -1  -2   62.29    2.19
  -1  -1   2   64.58    2.35
   1  -1  -2   63.88    2.37
  -1  -1   2   65.53    2.30
  -1   1   2   60.99    2.33
  -1   1   2   62.09    2.15
   1   1  -2   63.91    2.34
   1   1  -2   64.10    2.31
   1  -1   2  333.45   10.58
  -1  -1  -2  325.35   10.53
  -1  -1  -2  321.42   10.52
   1  -1   2  323.91   10.13
  -1  -1  -2  336.39   10.09
   1   1   2  329.65   10.52
  -1   1  -2  316.41   10.13
   1   1   2  328.90   10.06
  -1   1  -2  324.57   10.58
  -1   1  -2  307.23   10.54
  -1   1  -2  327.07   10.60
  -3  -1  -2  694.53   20.87
   3  -1   2  681.73   22.24
   3  -1   2  698.45   22.24
  -3  -1  -2  710.39   22.31
  -3   1  -2  658.65   22.24
   3   1   2  703.05   22.29
   3   1   2  681.04   20.84
  -3   1  -2  697.29   22.34
  -5  -1  -2  229.11    7.70
  -5  -1  -2  224.26    6.89
   5  -1   2  221.14    7.59
  -5   1  -2  220.07    7.21
   5   1   2  218.46    7.67
  -5   1  -2  216.56    7.67
  -5   1  -2  222.24    7.60
  -7  -1  -2   18.41    1.37
   7  -1   2   18.10    1.22
  -7  -1  -2   17.06    0.74
  -7  -1  -2   15.11    0.90
  -7  -1  -2   16.63    0.87
   7   1   2   16.48    1.26
  -7   1  -2   18.87    1.29
  -7   1  -2   15.04    1.02
  -7   1  -2   17.20    1.22
  -7   1  -2   17.66    1.20
  -9  -1  -2   40.62    1.85
  -9  -1  -2   39.50    1.86
  -9  -1  -2   40.40    1.37
   9  -1   2   36.00    2.07
  -9   1  -2   41.03    1.86
  -9   1  -2   38.42    2.14
  -9   1  -2   39.54    2.19
   9   1   2   36.05    2.18
 -11  -1  -2    4.99    0.77
 -11  -1  -2    4.42    0.78
 -11  -1  -2    3.62    0.57
  11  -1   2    3.94    0.89
 -11   1  -2    3.93    0.67
 -11   1  -2    4.48    0.93
  11   1   2    3.66    0.32
  11   1   2    6.10    1.02
 -11   1  -2    4.34    0.88
  13  -1   2   38.34    2.41
 -13  -1  -2   30.89    1.90
 -13  -1  -2   37.78    2.12
 -13  -1  -2   36.48    2.09
  13   1   2   40.43    2.52
 -13   1  -2   43.34    2.45
 -13   1  -2   38.96    1.94
  13   1   2   37.22    1.70
  13   1   2   39.85    1.71
 -13   1  -2   40.36    2.52
 -15  -1  -2    0.69    0.98
 -15  -1  -2   -0.03    0.42
  15  -1   2    0.64    0.66
  15   1   2    0.23    0.25
 -15   1  -2   -0.03    0.53
  15   1   2    0.57    0.58
  15   1   2   -0.13    0.34
 -15   1  -2    0.62    0.45
  17  -1   2   21.01    2.29
 -17  -1  -2   23.64    1.80
  17   1   2   22.39    1.29
 -17   1  -2   22.86    1.47
  17   1   2   20.43    2.32
 -17   1  -2   24.83    2.37
  17   1   2   21.62    1.31
 -19  -1  -2    8.44    1.34
  19  -1   2    8.23    1.60
 -19   1  -2    6.26    0.94
 -19   1  -2    8.77    1.51
  19   1   2    8.24    1.62
  19   1   2    8.43    0.94
  19   1   2    9.44    0.84
  21  -1   2    2.90    1.26
  21  -1   2    1.57    0.78
 -21  -1  -2    2.32    0.98
  21   1   2    1.03    1.06
  21   1   2    4.25    0.72
  21   1   2    2.73    0.71
 -21   1  -2    2.88    0.73
  23  -1   2    5.82    1.70
  23   1   2    6.88    0.89
 -23   1  -2    5.95    0.95
  23   1   2    6.55    0.90
  23   1   2    5.69    1.64
  25  -1   2    7.56    1.83
 -25   1  -2    6.65    1.01
  25   1   2    7.03    0.97
  25   1   2    5.29    1.57
  25   1   2    5.90    0.91
  27  -1   2    4.14    1.52
  27   1   2    4.02    0.78
  27   1   2    0.35    1.14
 -27   1  -2    3.01    0.81
  27   1   2    1.71    0.68
  29  -1   2    0.48    1.28
  29   1   2    0.76    1.33
  29   1   2    2.34    0.66
  31  -1   2    0.28    1.33
  31   1   2    0.92    1.35
  33  -1   2    0.70    1.77
 -33   1  -2   -0.76    1.40
  33   1   2    0.19    1.60
  32   2  -2    1.12    1.71
  30   2  -2    0.35    1.54
  28   2  -2    0.00    1.26
 -28   2   2   -0.22    0.67
  26   2  -2   -1.04    1.14
 -26   2   2   -0.32    0.61
  24  -2  -2   -0.16    1.20
  24   2  -2   -0.67    1.04
 -24   2   2    0.11    0.65
  22  -2  -2    1.38    1.09
 -22  -2   2    0.56    0.78
  22  -2  -2    0.92    1.13
 -22   2   2    0.56    0.59
  22   2  -2    0.68    0.96
  20  -2  -2    0.76    0.94
 -20  -2   2    0.69    0.76
  20  -2  -2    0.20    1.01
 -20   2   2   -0.23    0.61
  20   2  -2   -0.47    0.77
  18  -2  -2   15.76    2.04
  18  -2  -2   15.02    1.97
 -18  -2   2   14.96    1.49
  18   2  -2   12.67    1.97
 -18   2   2   11.53    1.45
  16  -2  -2    6.03    1.29
 -16  -2   2    6.44    0.98
  16  -2  -2    5.14    1.21
 -16  -2   2    5.95    0.88
 -16   2   2    5.09    0.99
  16   2  -2    4.87    1.29
 -16   2   2    5.54    1.24
 -16   2   2    8.09    1.44
 -14  -2   2    5.90    0.83
  14  -2  -2    6.30    1.19
 -14  -2   2    5.38    0.74
  14  -2  -2    6.18    1.12
 -14   2   2    4.34    1.07
 -14   2   2    7.18    1.21
 -14   2   2    4.30    0.90
  14   2  -2    5.66    1.25
 -12  -2   2    0.22    0.34
  12  -2  -2    0.07    0.54
 -12  -2   2    0.02    0.36
  12  -2  -2   -0.22    0.53
 -12   2   2   -0.42    0.39
  12   2  -2   -0.52    0.62
 -12   2   2   -0.30    0.50
  12   2  -2    0.00    0.28
 -12   2   2   -0.29    0.60
  10  -2  -2   23.23    1.58
 -10  -2   2   24.49    1.18
  10  -2  -2   23.59    1.75
 -10   2   2   23.69    1.81
  10   2  -2   24.51    1.79
  10   2  -2   27.31    1.26
 -10   2   2   25.08    1.62
   8  -2  -2    0.02    0.40
   8  -2  -2   -0.51    0.38
  -8   2   2    0.31    0.32
  -8   2   2    0.05    0.36
  -8   2   2    0.21    0.43
   8   2  -2   -0.59    0.35
   8   2  -2   -0.29    0.46
   6  -2  -2   30.07    1.44
   6  -2  -2   28.85    1.75
   6   2  -2   32.07    1.56
  -6   2   2   30.18    1.74
  -6   2   2   30.24    1.40
   6   2  -2   30.19    1.71
  -4  -2   2    0.05    0.43
   4  -2  -2    0.20    0.36
   4   2  -2   -0.20    0.35
  -4   2   2   -0.27    0.35
   4   2  -2   -0.83    0.31
  -2  -2   2    0.44    0.35
   2  -2  -2    0.27    0.34
  -2   2   2    0.16    0.38
   2   2  -2    0.16    0.30
   2   2  -2   -0.06    0.38
   0  -2   2    7.95    0.58
   0  -2  -2    9.16    0.71
   0   2   2    9.19    0.98
   0   2  -2    7.41    0.94
  -2  -2  -2   10.26    0.66
  -2  -2  -2   11.60    0.70
  -2  -2  -2    9.35    0.68
  -2   2  -2   10.79    0.82
   2   2   2   12.47    1.12
  -2   2  -2    8.95    1.03
  -4  -2  -2   40.08    1.84
  -4  -2  -2   39.15    1.75
  -4   2  -2   36.54    1.59
   4   2   2   40.12    1.85
  -4   2  -2   37.24    2.04
  -4   2  -2   37.33    1.94
   4   2   2   41.70    1.78
  -4   2  -2   39.69    1.64
   6  -2   2  116.96    4.28
   6   2   2  118.05    4.46
  -6   2  -2  115.99    4.63
  -6   2  -2  114.55    4.26
  -6   2  -2  119.04    4.54
   6   2   2  119.63    4.13
  -6   2  -2  112.90    4.28
   8  -2   2   49.11    2.35
  -8   2  -2   50.31    2.33
  -8   2  -2   46.91    2.41
   8   2   2   48.68    2.46
  -8   2  -2   47.44    2.54
 -10  -2  -2    2.58    0.53
  10  -2   2    3.33    0.76
 -10   2  -2    3.86    0.82
  10   2   2    4.04    0.89
 -10   2  -2    4.61    0.90
 -10   2  -2    5.42    0.88
 -10   2  -2    3.74    0.85
  12  -2   2   -0.69    0.53
 -12  -2  -2   -0.03    0.33
 -12  -2  -2   -0.13    0.33
 -12  -2  -2    0.21    0.38
 -12   2  -2   -0.27    0.58
 -12   2  -2   -0.57    0.50
  12   2   2   -0.10    0.59
 -12   2  -2   -0.06    0.45
 -12   2  -2   -0.46    0.63
 -14  -2  -2    1.04    0.53
 -14  -2  -2    1.08    0.49
  14  -2   2    1.21    0.78
 -14  -2  -2    0.73    0.27
  14   2   2    0.99    0.82
 -14   2  -2    1.43    0.81
 -14   2  -2    0.62    0.78
 -14   2  -2    1.76    0.71
 -14   2  -2    0.75    0.69
 -16  -2  -2    1.95    0.68
 -16  -2  -2    1.47    0.69
  16  -2   2    0.98    0.89
 -16   2  -2    2.04    0.74
 -16   2  -2    1.23    0.94
  16   2   2    2.27    1.03
 -16   2  -2    1.98    0.93
 -16   2  -2    2.16    1.12
  18  -2   2   35.58    2.68
 -18  -2  -2   34.47    2.19
 -18  -2  -2   32.31    2.18
 -18   2  -2   32.55    2.62
 -18   2  -2   33.55    2.25
  18   2   2   36.39    2.87
 -20  -2  -2    8.49    1.33
  20  -2   2    9.44    1.77
 -20   2  -2    7.17    1.24
  20   2   2    4.53    1.41
 -20   2  -2    7.76    1.64
  22  -2   2    0.41    0.94
 -22  -2  -2    0.09    0.82
  22   2   2   -0.78    0.88
 -22   2  -2    0.25    0.91
 -22   2  -2    0.76    0.69
  24  -2   2   -0.62    0.94
 -24   2  -2    2.37    1.24
  24   2   2    1.47    1.35
 -24   2  -2    2.61    0.94
  26   2   2    1.14    1.26
 -26   2  -2    0.85    0.85
 -26   2  -2   -0.88    1.07
  28   2   2    3.17    1.59
 -28   2  -2    2.81    1.54
 -28   2  -2    1.65    0.93
 -30   2  -2   -0.33    0.86
  30   2   2    1.84    1.78
 -30   2  -2    1.87    1.49
  32   2   2   -0.16    1.45
 -32   2  -2    0.66    1.64
 -27   3   2    1.54    1.52
 -27   3   2   -0.51    0.74
  27   3  -2    1.12    1.66
 -25   3   2   -0.86    1.26
 -25   3   2    0.40    0.92
  25   3  -2   -0.34    1.26
 -23   3   2    2.00    0.93
 -23   3   2    1.23    1.25
  23   3  -2    1.12    1.45
  21   3  -2    4.91    1.59
 -21   3   2    1.76    0.96
 -21   3   2    0.05    0.96
  19  -3  -2   21.47    2.64
  19   3  -2   16.80    2.33
 -19   3   2   17.43    2.08
 -19   3   2   20.68    2.21
  17  -3  -2   25.80    2.71
  17   3  -2   20.56    2.39
 -17   3   2   23.65    2.22
 -17   3   2   21.11    2.23
  15  -3  -2   13.68    1.94
  15   3  -2   10.27    1.67
 -15   3   2   12.99    1.54
 -15   3   2   11.16    1.58
  13  -3  -2    7.43    1.43
  13   3  -2    9.05    1.45
 -13   3   2    9.40    1.19
 -13   3   2    7.38    1.28
  13   3  -2   10.00    1.07
  11  -3  -2    1.62    0.91
 -11   3   2    2.02    0.73
 -11   3   2    2.35    0.65
  11   3  -2    2.51    0.91
  11   3  -2    3.18    0.72
   9  -3  -2   -0.46    0.53
   9   3  -2   -0.21    0.63
   9   3  -2    0.11    0.52
  -9   3   2    0.47    0.63
   7  -3  -2    0.50    0.56
   7   3  -2   -0.26    0.49
   7   3  -2    0.10    0.56
  -7   3   2   -0.86    0.46
   5  -3  -2    1.46    0.55
  -5   3   2   -0.39    0.45
   5   3  -2    0.22    0.53
   3  -3  -2    2.77    0.62
  -3   3   2    2.44    0.76
   3   3  -2    3.82    0.86
   1  -3  -2    0.24    0.33
  -1   3   2    0.49    0.54
   1   3  -2    0.09    0.56
  -1  -3  -2    1.33    0.40
   1   3   2    0.98    0.65
  -1   3  -2    2.58    0.81
  -3  -3  -2    0.52    0.26
  -3   3  -2   -1.01    0.50
   3   3   2    0.43    0.57
  -5  -3  -2    9.62    0.84
   5   3   2    9.17    1.17
  -5   3  -2    8.27    1.27
  -5   3  -2    7.51    1.03
  -7  -3  -2   52.27    2.50
  -7   3  -2   52.85    2.96
  -7   3  -2   56.75    2.89
   7   3   2   54.95    2.44
   7   3   2   54.76    2.56
  -9   3  -2    2.95    0.61
  -9   3  -2    3.81    1.02
   9   3   2    1.50    0.84
  -9   3  -2    2.49    0.59
  -9   3  -2    2.06    0.82
 -11   3  -2    0.57    0.67
 -11   3  -2   -0.69    0.73
  11   3   2    1.32    0.83
 -11   3  -2    0.38    0.60
  13   3   2    5.34    1.20
 -13   3  -2    6.39    1.12
 -13   3  -2    6.93    1.26
 -13   3  -2    5.22    1.24
  15   3   2    1.25    0.98
 -15   3  -2    0.32    0.93
 -15   3  -2    0.92    0.83
 -17   3  -2   17.40    2.02
  17   3   2   20.15    2.34
 -17   3  -2   20.19    2.18
 -19   3  -2    4.53    1.29
 -19   3  -2    2.98    1.09
  19   3   2    6.14    1.59
 -21   3  -2    2.65    1.38
 -21   3  -2    3.60    1.12
  21   3   2    2.53    1.40
 -23   3  -2    3.76    1.20
 -23   3  -2    4.62    1.55
  23   3   2    2.53    1.52
 -25   3  -2    2.21    1.53
 -25   3  -2    1.51    0.95
  25   3   2    0.72    1.42
 -27   3  -2    1.26    1.07
  27   3   2    1.33    1.82
 -27   3  -2    0.94    1.50
 -22   4   2   -0.36    1.03
  22   4  -2   -0.82    1.39
  20   4  -2    3.72    1.66
 -20   4   2    1.40    1.16
  18   4  -2    3.99    1.48
 -18   4   2    5.45    1.45
  16   4  -2    0.79    1.07
 -16   4   2    0.94    0.89
 -14   4   2   -0.04    0.85
 -12   4   2    0.60    0.84
  10   4  -2    0.33    0.74
 -10   4   2   -0.09    0.82
   8   4  -2    0.04    0.74
  -8   4   2    1.31    0.87
  -6   4   2    1.66    0.95
   6   4  -2    0.61    0.69
  -4   4   2   -0.39    0.63
   4   4  -2    1.35    0.86
  -2   4   2    0.23    0.75
   2   4  -2    0.89    0.81
   0   4   2    1.01    0.72
   0   4  -2   -0.01    0.68
   2   4   2    0.39    0.67
  -2   4  -2   -1.07    0.60
  -4   4  -2    0.51    0.68
   4   4   2   -0.11    0.70
   6   4   2   10.86    1.39
  -6   4  -2   12.37    1.78
  -8   4  -2    0.20    0.78
 -10   4  -2   -0.22    0.77
 -12   4  -2    3.42    1.25
 -14   4  -2    3.16    1.08
 -16   4  -2    2.52    1.20
 -18   4  -2    3.82    1.34
  18   4   2    2.05    1.29
 -20   4  -2    0.19    0.92
  20   4   2   -0.16    1.27
 -22   4  -2    1.26    1.20
  22   4   2    2.01    1.67
  -7   5   2   -1.06    0.94
  -5   5   2    1.57    1.07
   5   5  -2    0.14    1.09
   3   5  -2   -0.27    0.95
  -3   5   2    0.54    0.89
  -1   5   2    0.55    0.88
   1   5  -2    0.58    1.14
  -1   5  -2    0.49    0.89
  -3   5  -2    0.91    1.19
  -5   5  -2    4.92    1.44
  -7   5  -2    1.97    1.34
  34   0  -3    0.42    1.65
  32   0  -3    0.55    1.55
  30   0  -3    1.29    1.37
  28   0  -3    2.32    0.92
  28   0  -3    0.07    1.25
  26   0  -3    0.74    0.84
  26   0  -3   -1.20    0.92
  24   0  -3   -0.75    0.80
  24   0  -3   -0.63    0.80
  22   0  -3   -0.31    0.47
  22   0  -3   -0.58    0.89
  22   0  -3   -0.97    0.70
  22   0  -3    0.59    1.03
  20   0  -3   -0.09    0.44
  20   0  -3    0.04    0.75
 -20   0   3   -0.16    0.61
  20   0  -3   -0.24    0.60
  20   0  -3    1.56    1.02
  18   0  -3    0.19    0.64
 -18   0   3    0.29    0.58
  18   0  -3    0.28    0.55
  18   0  -3   -0.17    0.88
  16   0  -3   -0.16    0.46
  16   0  -3   -0.10    0.73
 -16   0   3    0.88    0.59
  16   0  -3   -0.66    0.56
 -14   0   3   -0.53    0.47
  14   0  -3   -0.22    0.67
  14   0  -3   -1.32    0.48
  14   0  -3   -2.02    0.71
  14   0  -3   -0.26    0.36
  12   0  -3   -0.32    0.28
  12   0  -3    0.20    0.46
  12   0  -3    0.09    0.62
 -12   0   3    0.85    0.46
  12   0  -3    0.10    0.50
 -10   0   3   -0.14    0.36
  10   0  -3   -0.62    0.21
 -10   0   3   -0.02    0.60
  10   0  -3    0.50    0.57
 -10   0   3   -0.27    0.42
  10   0  -3   -0.49    0.55
  10   0  -3    0.20    0.41
   8   0  -3    0.14    0.21
   8   0  -3   -0.43    0.52
  -8   0   3    0.69    0.59
   8   0  -3    0.30    0.45
  -8   0   3    0.38    0.47
   8   0  -3   -0.41    0.27
  -8   0   3   -0.55    0.26
   6   0  -3   -0.08    0.25
   6   0  -3   -0.84    0.46
  -6   0   3    0.11    0.37
  -6   0   3   -1.10    0.51
   6   0  -3    0.21    0.37
  -6   0   3   -0.20    0.26
   4   0  -3   -0.23    0.21
   4   0  -3   -0.36    0.20
  -4   0   3   -0.17    0.27
  -4   0   3   -0.08    0.25
   4   0  -3   -0.19    0.27
  -2   0   3    0.30    0.23
  -2   0   3    0.01    0.08
   2   0  -3    0.03    0.10
   2   0  -3    0.34    0.23
   0   0  -3   -0.17    0.17
   0   0  -3    0.03    0.10
   0   0   3   -0.01    0.07
   0   0   3   -0.04    0.17
  -2   0  -3    0.18    0.22
   2   0   3   -0.02    0.20
   2   0   3   -0.09    0.09
  -2   0  -3    0.17    0.21
   2   0   3   -0.19    0.21
  -2   0  -3   -0.03    0.12
   4   0   3   -0.16    0.14
  -4   0  -3   -0.16    0.25
   4   0   3   -0.25    0.25
  -4   0  -3   -0.11    0.17
  -4   0  -3    0.15    0.28
   6   0   3    0.28    0.38
   6   0   3   -0.05    0.19
  -6   0  -3    0.19    0.23
  -6   0  -3    0.14    0.41
   8   0   3   -0.28    0.22
  -8   0  -3   -0.03    0.19
   8   0   3    0.52    0.49
  -8   0  -3   -0.04    0.39
 -10   0  -3   -0.80    0.37
  10   0   3   -0.08    0.27
 -10   0  -3    0.43    0.43
 -10   0  -3   -0.24    0.22
  10   0   3   -0.94    0.45
  12   0   3    0.65    0.60
 -12   0  -3   -0.12    0.41
 -12   0  -3   -0.24    0.21
  12   0   3   -1.20    0.67
  12   0   3    0.10    0.28
 -14   0  -3   -0.07    0.26
  14   0   3   -0.04    0.62
  14   0   3   -0.14    0.31
  14   0   3   -0.50    0.79
 -14   0  -3   -0.14    0.40
 -16   0  -3    0.22    0.55
  16   0   3   -0.52    0.31
 -16   0  -3    0.03    0.26
  16   0   3    0.82    0.75
  16   0   3    0.23    0.89
  18   0   3   -0.75    1.02
  18   0   3    1.06    0.82
 -18   0  -3    0.19    0.53
  18   0   3   -0.21    0.36
 -18   0  -3   -0.66    0.26
  20   0   3    0.57    1.13
 -20   0  -3   -0.38    0.62
  20   0   3   -0.19    0.82
 -20   0  -3    0.23    0.36
  20   0   3   -0.29    0.40
  22   0   3   -0.42    0.51
  22   0   3   -0.83    1.15
  22   0   3    0.30    0.96
 -22   0  -3    0.05    0.37
 -24   0  -3   -0.43    0.34
  24   0   3   -0.82    1.06
  24   0   3   -0.23    0.84
  26   0   3    1.32    1.20
  26   0   3   -0.71    1.05
  28   0   3   -1.22    0.98
  28   0   3    3.41    1.24
  30   0   3   -0.32    1.19
  32   0   3    1.47    1.77
 -34   0  -3   -0.16    1.47
  34   0   3    0.27    1.70
  33  -1  -3   -0.94    1.65
  33   1  -3   -0.01    1.75
  31  -1  -3    8.25    2.36
  31   1  -3    9.37    1.14
  31   1  -3    2.84    1.82
  29  -1  -3   -0.59    0.99
  29   1  -3    1.88    0.59
  29   1  -3   -0.62    1.23
  27  -1  -3    7.11    1.87
  27   1  -3    3.86    0.85
  27   1  -3    6.08    0.90
  27   1  -3    6.49    1.88
  25  -1  -3    1.97    1.32
  25  -1  -3    2.77    1.31
  25   1  -3    4.29    0.84
  25   1  -3    5.32    0.84
  25   1  -3    5.26    1.60
  23  -1  -3   16.00    2.38
 -23  -1   3   19.85    2.19
  23  -1  -3   17.04    2.25
  23   1  -3   16.41    1.29
  23   1  -3   17.34    1.36
  23   1  -3   13.94    2.27
 -21  -1   3   11.39    1.58
  21  -1  -3    9.43    1.76
 -21  -1   3   12.24    1.82
  21  -1  -3   11.42    1.84
  21   1  -3   10.98    1.12
  21   1  -3    9.57    1.82
  21   1  -3   10.19    1.06
 -21   1   3   10.04    1.10
 -19  -1   3   16.57    1.76
 -19  -1   3   19.24    1.87
  19  -1  -3   11.98    1.70
  19  -1  -3   17.82    2.06
  19  -1  -3   18.22    2.23
  19   1  -3   16.18    2.16
  19   1  -3   15.41    1.16
 -19   1   3   18.86    2.09
  19   1  -3   16.00    1.12
 -19   1   3   12.37    1.20
  17  -1  -3    5.79    1.18
 -17  -1   3    2.75    0.81
 -17  -1   3    4.89    1.19
  17  -1  -3    7.45    1.37
 -17   1   3    6.32    1.20
  17   1  -3    6.05    0.77
  17   1  -3    5.73    1.05
  17   1  -3    3.93    1.13
  17   1  -3    5.46    0.67
 -17   1   3    4.64    0.76
 -15  -1   3    1.45    0.86
  15  -1  -3    2.48    0.88
 -15  -1   3    1.35    0.58
  15  -1  -3    1.59    0.72
  15   1  -3    1.11    0.36
  15   1  -3    1.53    0.44
 -15   1   3    2.23    0.54
  15   1  -3    2.34    0.70
 -15   1   3    0.64    0.56
  15   1  -3    0.85    0.71
 -13  -1   3   12.98    1.20
  13  -1  -3   12.00    1.42
 -13  -1   3   13.37    1.26
  13  -1  -3   15.86    1.69
  13   1  -3   14.00    0.83
  13   1  -3   15.39    1.74
  13   1  -3   13.94    1.31
 -13   1   3   13.21    1.15
  13   1  -3   12.92    0.84
 -13   1   3   12.77    1.47
 -13   1   3   15.18    1.64
  11  -1  -3   40.00    2.30
 -11  -1   3   40.53    1.99
  11  -1  -3   36.00    2.27
 -11  -1   3   40.35    1.98
  11   1  -3   41.26    1.70
  11   1  -3   41.21    2.42
 -11   1   3   39.44    2.35
  11   1  -3   37.59    1.96
 -11   1   3   42.51    1.92
 -11   1   3   40.83    2.32
  11   1  -3   39.42    1.70
  -9  -1   3  155.61    6.09
  -9  -1   3  155.06    5.51
   9  -1  -3  150.85    5.94
   9  -1  -3  159.08    5.87
  -9   1   3  152.52    5.31
   9   1  -3  152.05    4.83
  -9   1   3  156.02    5.87
   9   1  -3  161.04    6.07
  -9   1   3  161.54    5.98
   9   1  -3  151.98    5.50
  -7  -1   3   63.49    2.53
  -7  -1   3   67.31    2.90
  -7  -1   3   63.66    2.39
   7  -1  -3   62.98    2.80
  -7  -1   3   62.19    2.54
   7  -1  -3   59.17    2.69
  -7   1   3   56.43    2.41
  -7   1   3   60.47    2.74
   7   1  -3   61.10    2.82
   7   1  -3   60.38    2.10
  -7   1   3   59.07    2.66
   7   1  -3   61.58    2.38
   5  -1  -3  142.16    5.25
  -5  -1   3  145.88    5.29
   5  -1  -3  141.35    5.09
   5   1  -3  142.15    4.80
  -5   1   3  144.37    4.85
   5   1  -3  144.41    5.28
   5   1  -3  143.15    4.60
   3  -1  -3  330.70   11.01
   3  -1  -3  337.75   11.21
  -3  -1   3  342.83   11.21
   3   1  -3  339.08   11.18
  -3   1   3  329.61   10.49
   3   1  -3  333.29   10.35
  -1  -1   3  721.47   21.13
   1  -1  -3  671.34   22.33
  -1  -1   3  714.91   22.51
   1   1  -3  695.65   21.14
  -1   1   3  667.84   22.30
  -1   1   3  692.43   21.17
   1   1  -3  717.00   22.51
  -1  -1  -3   38.45    1.52
  -1  -1  -3   34.64    1.45
  -1  -1  -3   34.80    1.46
   1  -1   3   34.67    1.53
  -1   1  -3   32.91    1.53
  -1   1  -3   34.72    1.50
   1   1   3   34.91    1.46
  -3  -1  -3    1.45    0.33
  -3  -1  -3    2.34    0.45
  -3  -1  -3    1.68    0.43
   3  -1   3    2.28    0.47
   3  -1   3    2.01    0.39
  -3   1  -3    2.30    0.47
  -3   1  -3    1.68    0.45
   3   1   3    1.71    0.45
  -3   1  -3    1.22    0.41
   5  -1   3   81.96    3.22
  -5  -1  -3   82.27    3.25
  -5  -1  -3   82.80    2.74
  -5  -1  -3   79.63    3.19
  -5   1  -3   80.49    3.00
  -5   1  -3   80.29    3.19
  -5   1  -3   80.11    3.24
  -5   1  -3   80.17    3.20
   5   1   3   78.88    3.23
   7  -1   3  129.04    5.07
  -7  -1  -3  137.95    5.29
  -7  -1  -3  140.50    4.33
  -7  -1  -3  133.23    5.18
  -7  -1  -3  137.32    5.27
  -7   1  -3  132.65    4.71
  -7   1  -3  142.05    5.21
  -7   1  -3  136.26    5.12
   7   1   3  128.91    5.14
  -7   1  -3  137.30    5.14
  -9  -1  -3    0.00    0.52
  -9  -1  -3    0.02    0.27
  -9  -1  -3    0.15    0.16
   9  -1   3   -0.23    0.38
  -9   1  -3    0.44    0.49
  -9   1  -3    0.08    0.41
  -9   1  -3   -0.15    0.30
  -9   1  -3    0.09    0.45
   9   1   3   -0.21    0.52
 -11  -1  -3    0.43    0.43
 -11  -1  -3    0.55    0.17
 -11  -1  -3   -0.06    0.63
 -11  -1  -3    0.83    0.39
  11  -1   3    0.83    0.57
 -11   1  -3    0.85    0.55
 -11   1  -3    0.71    0.38
  11   1   3    0.03    0.18
  11   1   3    0.54    0.60
 -11   1  -3    0.97    0.68
 -13  -1  -3   69.70    3.16
  13  -1   3   63.77    3.36
 -13  -1  -3   66.97    3.14
  13   1   3   66.90    2.76
 -13   1  -3   63.71    3.32
  13   1   3   64.91    3.48
 -13   1  -3   65.33    2.81
 -13   1  -3   67.57    3.50
  13   1   3   67.08    2.76
 -15  -1  -3    6.58    1.02
  15  -1   3    6.40    1.25
 -15   1  -3    7.77    0.94
  15   1   3    7.79    1.37
  15   1   3    6.77    0.67
 -15   1  -3    7.67    1.26
  15   1   3    6.45    0.70
 -17  -1  -3    4.28    0.94
  17  -1   3    6.02    1.33
 -17  -1  -3    4.48    0.83
 -17   1  -3    5.94    0.87
  17   1   3    4.32    0.69
 -17   1  -3    6.51    1.26
  17   1   3    4.96    0.64
  17   1   3    5.08    1.23
  19  -1   3    0.60    0.59
  19  -1   3    2.37    1.09
 -19  -1  -3    0.87    0.70
  19   1   3    1.04    0.90
 -19   1  -3    1.73    0.61
  19   1   3    0.13    0.52
  19   1   3    1.35    0.45
  21  -1   3    6.66    1.68
 -21  -1  -3    6.05    1.24
  21  -1   3    6.51    1.12
 -21   1  -3    8.10    1.10
  21   1   3    4.15    1.49
  21   1   3    6.80    0.88
  21   1   3    7.05    0.93
  23  -1   3    0.21    0.91
  23   1   3    0.54    0.96
  23   1   3    1.07    0.52
 -23   1  -3    0.52    0.57
  23   1   3    0.86    0.55
  25  -1   3   -0.08    1.02
  25   1   3    0.86    0.54
  25   1   3    0.84    1.12
 -25   1  -3    0.40    0.60
  25   1   3    1.33    0.56
  27  -1   3    6.18    1.86
 -27   1  -3    6.25    1.06
  27   1   3    6.84    1.01
  27   1   3    5.63    0.90
  27   1   3    7.96    1.91
  29  -1   3    9.26    2.33
 -29   1  -3    7.21    1.97
  29   1   3    9.16    2.21
  29   1   3   10.11    1.17
  31  -1   3    2.06    1.54
  31   1   3    2.76    1.63
 -31   1  -3    1.47    1.58
  33  -1   3    1.85    1.86
  33   1   3    7.38    2.32
 -33   1  -3    2.34    1.81
  32   2  -3    0.89    1.61
  30   2  -3    2.73    1.86
  28   2  -3    0.98    1.36
  26   2  -3    0.91    1.41
 -26   2   3    0.43    0.71
  24  -2  -3    6.14    1.69
 -24   2   3    5.81    1.17
  24   2  -3    6.65    1.82
  22  -2  -3    4.80    1.48
  22  -2  -3    6.90    1.61
 -22  -2   3    6.55    1.29
  22   2  -3    4.71    1.50
 -22   2   3    4.74    1.00
 -20  -2   3    6.35    1.19
  20  -2  -3    1.83    1.26
  20  -2  -3    3.42    1.22
 -20   2   3    4.27    0.98
  20   2  -3    2.51    1.12
 -18  -2   3    7.30    1.06
  18  -2  -3    7.94    1.45
  18  -2  -3    4.57    1.29
 -18   2   3    7.32    1.17
  18   2  -3   10.88    1.79
  16  -2  -3   18.33    2.02
  16  -2  -3   14.19    1.80
 -16  -2   3   16.94    1.28
 -16   2   3   14.36    1.89
 -16   2   3   12.93    1.45
  16   2  -3   17.41    2.12
 -16   2   3   23.67    2.28
  14  -2  -3   -0.21    0.56
 -14  -2   3   -0.34    0.42
 -14  -2   3    0.04    0.36
  14  -2  -3    0.22    0.65
 -14   2   3    0.38    0.63
 -14   2   3   -0.91    0.50
  14   2  -3   -0.21    0.27
 -14   2   3   -0.02    0.49
  14   2  -3    0.20    0.71
 -12  -2   3    0.25    0.35
  12  -2  -3   -0.17    0.51
  12  -2  -3   -0.49    0.47
 -12   2   3    0.36    0.45
  12   2  -3   -0.13    0.33
 -12   2   3   -0.23    0.55
  12   2  -3   -0.85    0.56
 -12   2   3    0.19    0.55
  10  -2  -3   27.19    1.88
  10  -2  -3   21.87    1.55
 -10  -2   3   23.53    1.19
  10   2  -3   20.19    1.89
  10   2  -3   25.04    1.25
 -10   2   3   25.19    1.89
 -10   2   3   24.34    1.61
   8  -2  -3   19.38    1.31
   8  -2  -3   18.56    1.69
  -8   2   3   20.83    1.47
   8   2  -3   18.67    1.51
   8   2  -3   21.70    1.21
   6  -2  -3  119.04    4.84
   6  -2  -3  125.25    4.38
  -6   2   3  120.52    4.63
   6   2  -3  123.10    4.71
  -6   2   3  117.30    4.30
   6   2  -3  124.88    4.36
   4  -2  -3   55.35    2.56
   4  -2  -3   55.02    2.06
   4   2  -3   58.51    2.43
  -4   2   3   53.20    2.54
   4   2  -3   57.54    2.45
  -2  -2   3   47.19    2.03
   2  -2  -3   45.62    2.15
   2   2  -3   47.70    2.18
   2   2  -3   47.11    1.97
  -2   2   3   47.75    2.24
   0  -2   3   66.41    2.50
   0  -2  -3   64.61    2.64
   0   2  -3   66.32    2.41
   0   2  -3   64.37    2.44
   0   2  -3   64.87    2.43
   0   2  -3   66.54    2.81
   0   2   3   64.78    2.74
   2  -2   3   69.23    2.60
  -2  -2  -3   71.88    2.61
  -2  -2  -3   66.05    2.53
  -2   2  -3   68.73    2.57
  -2   2  -3   67.18    2.91
  -2   2  -3   66.97    2.51
   2   2   3   68.09    2.79
  -2   2  -3   68.21    2.73
  -4  -2  -3   12.54    0.95
  -4  -2  -3   14.91    1.09
  -4   2  -3   13.42    1.32
   4   2   3   13.28    0.99
  -4   2  -3   11.98    1.10
   4   2   3   14.36    0.97
  -4   2  -3   13.54    0.93
  -4   2  -3   14.17    0.94
  -6  -2  -3   15.84    1.20
   6  -2   3   16.30    1.11
  -6   2  -3   19.48    1.37
  -6   2  -3   16.00    1.15
  -6   2  -3   15.41    1.45
   6   2   3   17.82    1.30
   8  -2   3   66.42    2.91
  -8   2  -3   68.23    3.17
  -8   2  -3   64.33    2.98
   8   2   3   64.60    3.04
  -8   2  -3   62.85    2.90
  10  -2   3   21.91    1.62
 -10   2  -3   17.97    1.65
 -10   2  -3   22.41    1.67
  10   2   3   20.29    1.82
 -10   2  -3   22.68    1.73
 -10   2  -3   19.28    1.71
  12  -2   3    5.00    1.01
 -12  -2  -3    3.80    0.60
 -12  -2  -3    4.42    0.75
 -12  -2  -3    4.74    0.59
 -12   2  -3    3.22    0.76
 -12   2  -3    1.98    0.88
 -12   2  -3    3.27    0.93
 -12   2  -3    3.09    0.90
  12   2   3    3.42    0.97
 -14  -2  -3    7.80    1.00
 -14  -2  -3   10.31    1.05
 -14  -2  -3    8.09    0.60
  14  -2   3   11.34    1.52
 -14   2  -3    6.15    1.09
 -14   2  -3    6.06    1.20
  14   2   3    9.24    1.47
 -14   2  -3    7.89    1.35
 -14   2  -3    7.54    1.34
 -16  -2  -3   36.78    2.17
  16  -2   3   35.47    2.59
 -16  -2  -3   36.99    2.18
  16   2   3   34.19    2.65
 -16   2  -3   37.74    2.63
 -16   2  -3   36.10    2.26
 -16   2  -3   40.58    2.82
 -16   2  -3   35.94    3.03
 -18  -2  -3    1.88    0.74
  18  -2   3   -0.45    0.85
  18   2   3   -1.15    0.79
 -18   2  -3    0.00    0.56
 -18   2  -3    0.23    0.91
  20  -2   3   25.75    2.75
 -20  -2  -3   26.50    2.08
  20   2   3   21.36    2.65
 -20   2  -3   27.57    2.76
 -20   2  -3   22.87    2.13
 -22  -2  -3    0.69    0.91
  22  -2   3    0.23    0.94
 -22   2  -3   -0.11    0.93
  22   2   3    0.73    1.11
 -22   2  -3    0.38    0.68
  24  -2   3    2.86    1.45
 -24   2  -3    0.80    0.75
 -24   2  -3    0.73    1.01
  24   2   3    2.69    1.39
  26   2   3    0.08    1.02
 -26   2  -3    0.92    0.86
 -26   2  -3    0.59    1.29
  28   2   3   -0.05    1.26
 -28   2  -3   -0.49    0.79
 -28   2  -3    0.53    1.31
 -30   2  -3    7.57    2.18
 -30   2  -3    9.00    1.55
  30   2   3    7.61    2.36
 -32  -2  -3    1.03    2.02
  32   2   3    3.71    2.05
 -32   2  -3    2.96    1.84
  27   3  -3   -0.16    1.43
 -27   3   3    0.27    0.80
 -27   3   3    0.44    1.39
  25   3  -3   -0.77    1.22
 -25   3   3    0.33    1.32
 -25   3   3   -0.65    0.77
 -23   3   3   -1.01    1.11
 -23   3   3    0.35    0.75
  23   3  -3   -0.56    1.36
  21   3  -3   -0.61    1.18
 -21   3   3    0.30    0.97
 -21   3   3    0.25    0.73
  19  -3  -3    2.65    1.33
 -19   3   3    0.55    0.91
  19   3  -3   -0.03    1.04
 -19   3   3    0.70    0.89
  17  -3  -3   -0.29    0.98
 -17   3   3    2.16    0.93
  17   3  -3    1.65    1.05
 -17   3   3    1.74    1.04
  15  -3  -3    1.51    1.08
 -15   3   3   -0.17    0.73
  15   3  -3   -0.59    0.78
 -15   3   3   -0.74    0.54
  13  -3  -3    0.50    0.70
 -13   3   3   -0.43    0.57
  13   3  -3    0.23    0.73
  13   3  -3   -0.25    0.53
 -13   3   3    0.27    0.58
  11  -3  -3    0.07    0.68
  11   3  -3    0.11    0.69
 -11   3   3    0.28    0.59
  11   3  -3   -0.58    0.50
 -11   3   3   -0.33    0.51
   9  -3  -3   -0.42    0.53
  -9   3   3   -0.48    0.47
   9   3  -3    0.04    0.61
   9   3  -3    0.25    0.52
   7  -3  -3    5.77    1.01
  -7   3   3    4.92    1.01
   7   3  -3    5.75    0.88
   7   3  -3    5.05    0.95
   5  -3  -3    1.50    0.61
   5   3  -3    0.70    0.56
   5   3  -3    1.11    0.49
  -5   3   3    1.11    0.70
   3  -3  -3    3.55    0.70
  -3   3   3    3.90    0.91
   3   3  -3    3.63    0.85
   1  -3  -3    8.68    0.92
   1   3  -3    8.18    1.19
  -1   3   3    8.56    1.20
  -1  -3  -3    1.24    0.41
   1   3   3    1.29    0.65
  -1   3  -3    0.91    0.65
  -3  -3  -3    6.28    0.61
   3   3   3    6.64    1.03
  -3   3  -3    7.46    1.23
  -5  -3  -3    2.79    0.40
  -5  -3  -3    2.55    0.54
  -5   3  -3    2.04    0.64
  -5   3  -3    2.86    0.84
   5   3   3    3.53    0.76
  -7  -3  -3    1.79    0.63
   7   3   3    1.06    0.61
  -7   3  -3    1.64    0.83
  -7   3  -3    1.12    0.73
   9   3   3   53.70    2.69
  -9   3  -3   51.69    2.95
  -9   3  -3   53.64    2.36
  -9   3  -3   48.07    2.84
  -9   3  -3   51.96    2.36
 -11   3  -3   24.27    2.30
 -11   3  -3   27.51    2.40
 -11   3  -3   26.10    1.73
  11   3   3   24.52    1.94
  13   3   3    0.57    0.84
 -13   3  -3    0.79    0.73
 -13   3  -3    0.36    0.81
 -13   3  -3    1.54    0.78
  15   3   3   10.78    1.66
 -15   3  -3   11.38    1.54
 -15   3  -3    7.89    1.45
 -17   3  -3    3.08    1.11
 -17   3  -3    3.62    1.13
  17   3   3    3.33    1.31
  19   3   3    4.57    1.51
 -19   3  -3    2.12    1.11
 -19   3  -3    2.25    1.04
  21   3   3    1.29    1.22
 -21   3  -3    0.09    1.17
 -21   3  -3    1.93    0.98
 -23   3  -3    1.21    0.91
 -23   3  -3    1.29    1.28
  23   3   3   -1.55    1.07
  25   3   3    3.90    1.66
 -25   3  -3   -0.20    1.37
 -25   3  -3    1.90    1.04
 -27   3  -3    2.28    1.20
 -27   3  -3    2.66    1.78
  27   3   3    0.55    1.67
 -22   4   3   -0.65    0.98
  22   4  -3    0.18    1.45
 -20   4   3   -0.24    0.92
  20   4  -3    0.71    1.33
  18   4  -3    0.59    1.28
 -18   4   3    0.14    0.88
 -16   4   3    0.10    0.88
  16   4  -3    0.07    1.02
 -14   4   3   -0.59    0.81
 -12   4   3    0.63    0.78
 -10   4   3    0.42    0.84
  10   4  -3   -0.28    0.71
  -8   4   3    7.37    1.45
   8   4  -3    7.67    1.31
   6   4  -3    3.20    0.96
  -6   4   3    2.42    1.02
  -4   4   3    0.97    0.82
   4   4  -3    0.95    0.80
   2   4  -3    2.47    0.92
  -2   4   3    1.96    0.94
   0   4  -3   -0.05    0.74
   0   4   3    0.69    0.72
   2   4   3    0.78    0.72
  -2   4  -3    0.55    0.76
  -4   4  -3    1.44    0.84
  -6   4  -3    0.25    0.75
  -8   4  -3    4.81    1.29
 -10   4  -3    1.10    0.91
 -12   4  -3    0.06    0.91
 -14   4  -3    0.01    0.78
 -16   4  -3    1.13    1.05
 -18   4  -3    2.36    1.28
  18   4   3    3.89    1.50
  20   4   3    1.33    1.37
 -20   4  -3    0.71    1.03
  -7   5   3    0.65    1.12
  -5   5   3    3.02    1.23
   5   5  -3    4.41    1.45
  -3   5   3    0.11    0.90
   3   5  -3    1.30    1.06
   1   5  -3    1.67    1.21
  -1   5  -3    1.96    1.07
  -3   5  -3   -0.59    1.01
  -5   5  -3    1.66    1.09
  -7   5  -3    1.67    1.32
  34   0  -4   -1.03    1.49
  32   0  -4    0.88    1.61
  30   0  -4    4.92    1.79
  28   0  -4   13.30    1.62
  28   0  -4    9.23    2.24
  26   0  -4   12.68    1.56
  26   0  -4    9.57    2.08
  24   0  -4    2.14    0.96
  24   0  -4   -0.45    0.90
  24   0  -4    0.37    1.02
  22   0  -4    2.76    1.09
  22   0  -4    0.21    0.95
  22   0  -4    1.06    0.61
  22   0  -4    0.27    1.00
  20   0  -4    1.56    0.91
  20   0  -4    2.82    1.04
 -20   0   4    1.69    0.81
  20   0  -4    1.44    0.83
  18   0  -4    6.46    1.20
  18   0  -4    9.11    1.62
  18   0  -4   11.18    1.38
 -18   0   4   14.08    1.66
  16   0  -4   29.54    2.29
 -16   0   4   30.14    2.09
  16   0  -4   26.60    1.87
  16   0  -4   30.07    2.06
  14   0  -4   98.42    4.44
  14   0  -4  109.75    3.61
  14   0  -4  100.85    4.48
  14   0  -4  100.38    4.72
 -14   0   4  103.81    4.46
  12   0  -4  119.76    4.94
  12   0  -4  123.81    4.08
  12   0  -4  119.61    5.20
  12   0  -4  121.86    5.08
 -12   0   4  124.07    4.95
 -10   0   4  426.23   14.91
  10   0  -4  451.76   13.29
 -10   0   4  427.91   14.66
  10   0  -4  430.49   14.69
  10   0  -4  444.02   16.48
 -10   0   4  427.55   16.43
  10   0  -4  425.06   14.94
  -8   0   4  190.71    7.38
   8   0  -4  195.20    7.04
   8   0  -4  187.33    6.80
   8   0  -4  189.13    7.39
  -8   0   4  187.80    6.96
  -8   0   4  188.70    6.78
   6   0  -4  294.55   10.03
   6   0  -4  287.71   10.18
  -6   0   4  303.71   11.26
   6   0  -4  304.02   11.27
  -6   0   4  291.61   10.18
  -4   0   4  205.86    7.60
   4   0  -4  207.99    6.98
  -4   0   4  204.47    6.95
   4   0  -4  182.79    7.59
   2   0  -4  206.59    9.25
  -2   0   4  261.27    8.30
   2   0  -4  273.35    8.34
   0   0  -4   89.78    3.94
   0   0   4  112.20    3.73
   0   0  -4  108.67    3.73
  -2   0  -4   28.75    1.38
   2   0   4   29.84    1.39
  -2   0  -4   29.45    1.41
  -2   0  -4   27.45    1.26
   2   0   4   27.54    1.37
  -4   0  -4  336.65   11.17
   4   0   4  338.79   12.54
  -4   0  -4  333.69   12.54
   4   0   4  320.58   11.15
  -4   0  -4  329.08   11.17
   4   0   4  334.62   11.16
  -6   0  -4  169.04    6.17
  -6   0  -4  167.90    6.13
   6   0   4  168.97    6.16
  -6   0  -4  164.71    6.55
   6   0   4  172.19    6.56
   8   0   4  206.99    7.67
  -8   0  -4  210.76    7.67
   8   0   4  212.56    8.22
  -8   0  -4  217.66    7.72
  -8   0  -4  209.42    8.22
  10   0   4  188.37    7.56
  10   0   4  194.53    7.27
 -10   0  -4  192.37    6.10
  12   0   4    2.53    0.84
  12   0   4    3.67    0.59
 -12   0  -4    3.14    0.74
 -12   0  -4    3.31    0.47
  14   0   4   18.02    1.22
  14   0   4   16.50    1.54
 -14   0  -4   16.31    0.95
  14   0   4   19.52    2.06
 -14   0  -4   14.97    1.58
 -16   0  -4    3.21    0.53
  16   0   4    4.29    1.09
  16   0   4    4.01    0.68
 -16   0  -4    2.43    0.80
  16   0   4    3.73    1.11
  18   0   4    1.12    1.07
 -18   0  -4    1.73    0.46
 -18   0  -4    1.91    0.80
  18   0   4    1.49    0.54
  18   0   4    0.38    0.76
  20   0   4    8.06    1.68
 -20   0  -4   10.79    1.64
 -20   0  -4    8.84    0.88
  20   0   4    8.42    1.14
  20   0   4    8.15    1.49
  22   0   4    2.40    1.31
  22   0   4    1.65    0.70
 -22   0  -4    2.74    0.60
  22   0   4    2.14    1.22
 -24   0  -4    1.42    0.49
  24   0   4   -0.21    0.90
  24   0   4    2.04    1.24
  26   0   4    1.60    1.29
  26   0   4   -0.84    1.10
  28   0   4    4.74    1.36
  28   0   4    2.22    1.34
  30   0   4   -1.09    1.26
  32   0   4    1.23    1.70
 -32   0  -4   -1.23    1.46
 -34   0  -4   -0.72    1.73
  34   0   4   -0.06    1.70
  33  -1  -4    0.56    1.90
  33   1  -4    2.24    1.79
  31  -1  -4    0.13    1.46
  31   1  -4   -2.10    1.13
  29  -1  -4    2.07    1.32
  29   1  -4    3.51    0.72
  29   1  -4    1.33    1.54
  27  -1  -4    1.33    1.29
  27   1  -4    0.47    0.56
  27   1  -4    1.02    0.51
  27   1  -4    2.34    1.30
  25  -1  -4    1.94    1.32
  25  -1  -4   -0.28    1.13
  25   1  -4    1.98    0.65
  25   1  -4    2.08    1.13
  25   1  -4    2.10    0.70
  23  -1  -4    1.73    1.14
 -23  -1   4    0.43    0.86
  23  -1  -4    1.14    0.93
  23   1  -4    0.24    0.47
  23   1  -4    0.74    0.53
  23   1  -4   -0.29    0.93
  21  -1  -4    0.24    0.54
 -21  -1   4    2.31    0.92
  21  -1  -4    1.19    1.05
  21  -1  -4    3.97    1.28
 -21  -1   4    5.29    1.49
  21   1  -4    3.02    0.64
  21   1  -4    1.71    1.13
  21   1  -4    4.08    0.75
  19  -1  -4    3.91    1.10
  19  -1  -4    5.16    1.34
 -19  -1   4    5.49    1.11
 -19  -1   4    5.21    1.32
  19  -1  -4    3.15    1.28
  19   1  -4    5.77    1.44
  19   1  -4    5.25    1.14
  19   1  -4    6.63    0.83
  19   1  -4    5.79    0.75
 -19   1   4    4.70    1.10
 -19   1   4    3.58    0.68
  17  -1  -4   -0.47    0.47
 -17  -1   4    2.10    1.04
  17  -1  -4    1.33    1.07
 -17  -1   4    0.58    0.58
  17  -1  -4   -0.04    0.64
  17   1  -4   -0.12    0.42
 -17   1   4    0.78    0.66
  17   1  -4    0.78    0.37
 -17   1   4    1.04    0.46
  17   1  -4    0.82    0.67
  17   1  -4   -0.04    0.70
 -15  -1   4    0.86    0.78
  15  -1  -4    0.77    0.60
 -15  -1   4    0.61    0.49
  15  -1  -4    1.23    0.75
 -15   1   4    0.61    0.39
  15   1  -4    0.56    0.30
  15   1  -4    0.78    0.65
  15   1  -4    0.82    0.54
  15   1  -4    0.84    0.38
 -15   1   4    1.19    0.61
 -13  -1   4   57.27    2.79
  13  -1  -4   59.71    3.13
 -13  -1   4   62.90    2.79
  13  -1  -4   60.29    3.16
 -13   1   4   58.74    2.50
  13   1  -4   57.25    2.53
  13   1  -4   62.38    3.28
  13   1  -4   59.74    2.54
 -13   1   4   58.23    3.12
 -13   1   4   59.00    3.11
  13   1  -4   56.36    2.74
  11  -1  -4  161.44    6.34
  11  -1  -4  148.86    6.31
 -11  -1   4  168.03    6.52
 -11  -1   4  158.26    5.91
 -11   1   4  170.42    6.42
 -11   1   4  163.74    5.60
  11   1  -4  161.58    6.25
 -11   1   4  158.86    6.34
  11   1  -4  159.66    6.51
  11   1  -4  166.86    6.26
  11   1  -4  170.42    5.96
   9  -1  -4    6.07    0.95
   9  -1  -4    5.20    0.88
  -9  -1   4    7.71    0.69
   9   1  -4    5.77    1.05
  -9   1   4    5.63    0.93
   9   1  -4    6.52    0.73
  -9   1   4    7.81    1.07
  -9   1   4    5.93    0.71
  -7  -1   4   25.01    1.60
   7  -1  -4   21.64    1.45
  -7  -1   4   23.03    1.13
   7  -1  -4   22.59    1.41
   7   1  -4   22.27    1.15
  -7   1   4   19.49    1.17
  -7   1   4   23.46    1.47
   7   1  -4   22.49    1.57
   7   1  -4   23.57    0.97
  -5  -1   4  163.56    6.03
  -5  -1   4  164.83    6.27
  -5  -1   4  168.14    6.27
   5  -1  -4  171.87    6.05
   5  -1  -4  165.25    5.88
   5   1  -4  163.91    5.58
   5   1  -4  166.51    5.28
  -5   1   4  156.43    5.47
   5   1  -4  170.37    6.06
  -3  -1   4   33.60    1.67
   3  -1  -4   31.78    1.50
   3   1  -4   31.44    1.34
   3   1  -4   31.92    1.64
  -1  -1   4  419.62   13.43
   1  -1  -4  395.89   13.28
   1   1  -4  410.84   12.55
   1   1  -4  400.14   13.41
  -1  -1  -4   18.26    1.02
  -1  -1  -4   17.18    0.99
  -1  -1  -4   18.65    0.95
   1  -1   4   18.14    1.07
  -1   1  -4   17.43    1.08
  -1   1  -4   16.33    0.97
   3  -1   4  161.12    5.47
  -3  -1  -4  144.83    5.40
  -3  -1  -4  157.03    5.45
  -3  -1  -4  154.70    4.96
   3  -1   4  150.90    5.41
  -3   1  -4  154.22    5.47
  -3   1  -4  153.00    5.14
   3   1   4  152.88    5.44
  -5  -1  -4    2.82    0.59
   5  -1   4    3.34    0.60
  -5  -1  -4    3.24    0.62
  -5  -1  -4    3.18    0.32
   5  -1   4    3.26    0.58
  -5   1  -4    4.09    0.66
  -5   1  -4    3.04    0.61
  -5   1  -4    2.12    0.45
   5   1   4    3.05    0.62
  -7  -1  -4    3.57    0.70
  -7  -1  -4    4.77    0.59
  -7  -1  -4    5.22    0.50
   7  -1   4    5.09    0.79
  -7   1  -4    4.41    0.76
  -7   1  -4    3.13    0.58
   7   1   4    4.12    0.77
  -7   1  -4    4.50    0.76
  -7   1  -4    5.78    0.85
  -9  -1  -4    0.27    0.55
   9  -1   4    0.26    0.47
  -9  -1  -4   -0.31    0.26
   9   1   4   -0.19    0.45
  -9   1  -4    0.08    0.31
  -9   1  -4    0.27    0.48
  -9   1  -4    0.10    0.39
  -9   1  -4    0.16    0.59
 -11  -1  -4   21.50    1.32
  11  -1   4   19.38    1.82
 -11  -1  -4   24.16    1.52
 -11   1  -4   26.34    1.78
  11   1   4   22.27    0.99
 -11   1  -4   22.86    1.76
 -11   1  -4   19.54    1.29
  11   1   4   21.19    1.95
 -11   1  -4   23.55    1.80
 -13  -1  -4   44.20    2.39
  13  -1   4   45.47    2.64
  13   1   4   41.62    1.91
 -13   1  -4   44.71    2.58
  13   1   4   44.86    2.75
 -13   1  -4   45.74    2.14
  13   1   4   42.47    1.91
 -13   1  -4   44.04    2.62
 -15  -1  -4   14.10    1.53
  15  -1   4   13.89    1.70
 -15  -1  -4   13.85    0.76
 -15   1  -4   13.67    1.64
  15   1   4   14.25    0.96
  15   1   4   12.98    0.87
  15   1   4   11.69    1.67
 -15   1  -4   11.45    1.63
 -15   1  -4   10.86    1.15
 -17  -1  -4   -0.01    0.59
  17  -1   4    1.45    0.56
  17  -1   4    1.70    0.79
 -17  -1  -4    0.53    0.54
 -17   1  -4    1.38    0.88
 -17   1  -4   -0.02    0.66
 -17   1  -4    1.34    0.53
  17   1   4    0.82    0.40
  17   1   4    0.63    0.50
  17   1   4    1.72    0.88
  19  -1   4    4.86    1.27
  19  -1   4    5.84    0.99
 -19  -1  -4    5.02    1.13
 -19   1  -4    5.38    0.89
  19   1   4    4.81    0.79
  19   1   4    5.77    0.76
  19   1   4    4.57    1.32
  21  -1   4    0.99    0.99
  21  -1   4   -0.13    0.64
 -21  -1  -4    0.90    0.78
 -21   1  -4    1.80    1.13
  21   1   4    0.22    0.41
  21   1   4    0.87    0.58
 -21   1  -4    0.80    0.57
  21   1   4    0.58    1.08
  23  -1   4    0.59    0.89
 -23   1  -4    0.73    0.58
  23   1   4   -0.15    0.44
  23   1   4    0.57    0.55
 -23   1  -4    0.24    1.05
  23   1   4   -0.54    0.85
  25  -1   4    5.25    1.53
  25   1   4    8.75    1.02
  25   1   4    8.91    1.07
 -25   1  -4    9.01    1.25
 -25   1  -4    6.54    1.76
  25   1   4    9.36    2.10
  27  -1   4   -0.57    1.23
 -27   1  -4    0.10    0.60
  27   1   4    0.64    0.48
  27   1   4   -0.57    0.47
  27   1   4    0.48    1.06
 -27   1  -4   -0.92    0.88
  29  -1   4    0.26    1.41
 -29   1  -4    0.17    1.20
  29   1   4    0.53    1.38
  29   1   4    2.18    0.61
  31  -1   4   -0.01    1.42
  31   1   4    0.26    1.43
 -31   1  -4   -0.05    1.37
  33  -1   4    2.91    1.97
 -33  -1  -4    0.20    1.69
 -33   1  -4    2.67    1.77
  33   1   4    3.20    2.04
  32   2  -4    0.04    1.60
  30   2  -4    0.36    1.58
  28   2  -4   -0.78    1.09
  26   2  -4    2.50    1.63
  24  -2  -4   -0.51    1.12
 -24   2   4   -0.09    0.66
  24   2  -4    0.36    1.20
  22  -2  -4   -0.34    1.10
 -22  -2   4   -0.57    0.72
  22  -2  -4    0.45    1.05
 -22   2   4   -0.24    0.51
  22   2  -4    1.48    1.12
 -20  -2   4    4.15    1.03
  20  -2  -4    4.03    1.26
  20  -2  -4    6.03    1.49
  20   2  -4    3.11    1.17
 -20   2   4    4.25    0.98
  18  -2  -4   -0.83    0.81
 -18  -2   4    0.56    0.59
  18  -2  -4   -0.12    0.66
  18   2  -4    0.85    0.87
 -18   2   4   -0.23    0.52
  16  -2  -4   10.35    1.54
  16  -2  -4    7.42    1.37
 -16   2   4    9.61    1.61
 -16   2   4    7.24    1.13
  16   2  -4    5.86    1.36
 -16   2   4    5.80    1.33
 -14  -2   4   15.00    1.15
  14  -2  -4   14.75    1.72
  14  -2  -4   15.82    1.73
  14   2  -4   15.64    1.91
 -14   2   4   17.33    1.93
 -14   2   4   14.66    1.69
 -14   2   4   14.46    1.49
  14   2  -4   15.36    0.85
  12  -2  -4    7.57    1.25
 -12  -2   4    9.56    0.82
  12  -2  -4    8.37    1.22
 -12   2   4   11.00    1.31
  12   2  -4    9.43    1.41
  12   2  -4   10.41    0.77
 -12   2   4    8.46    1.32
 -12   2   4    7.43    1.07
  10  -2  -4   32.35    1.90
  10  -2  -4   29.61    2.06
 -10  -2   4   31.01    1.49
  10   2  -4   30.99    1.50
 -10   2   4   31.35    1.85
  10   2  -4   31.23    2.10
   8  -2  -4   11.14    1.11
   8  -2  -4   11.12    1.29
   8   2  -4   11.66    0.99
  -8   2   4   12.28    1.25
   8   2  -4   12.54    1.36
   6  -2  -4    6.18    0.72
   6  -2  -4    5.62    0.93
  -6   2   4    6.20    0.69
   6   2  -4    5.34    0.73
   6   2  -4    5.73    0.93
  -6   2   4    6.19    0.88
   4  -2  -4    5.09    0.78
   4  -2  -4    4.94    0.55
  -4   2   4    5.34    0.48
   4   2  -4    5.28    0.77
  -4   2   4    5.21    0.82
   4   2  -4    3.33    0.62
   2  -2  -4    0.07    0.34
   2  -2  -4    0.18    0.24
  -2  -2   4    0.03    0.41
   2   2  -4   -0.20    0.40
   2   2  -4    0.89    0.42
  -2   2   4    0.28    0.40
   0  -2  -4   27.29    1.49
   0  -2  -4   25.97    1.19
   0  -2   4   27.98    1.43
   0  -2  -4   29.65    1.22
   0   2  -4   25.73    1.26
   0   2  -4   27.31    1.38
   0   2  -4   27.95    1.34
   0   2  -4   28.19    1.61
   0   2   4   30.02    1.61
   2  -2   4    3.37    0.57
  -2  -2  -4    2.61    0.49
  -2  -2  -4    2.18    0.48
  -2   2  -4    3.05    0.54
  -2   2  -4    4.16    0.79
  -2   2  -4    2.96    0.53
   2   2   4    2.78    0.61
  -2   2  -4    2.31    0.50
  -4  -2  -4  141.18    5.17
  -4   2  -4  141.94    5.33
   4   2   4  148.97    5.20
  -4   2  -4  147.72    5.19
  -4   2  -4  143.90    5.31
  -4   2  -4  137.82    5.13
   6  -2   4   20.41    1.28
  -6  -2  -4   19.60    1.38
   6   2   4   20.50    1.42
  -6   2  -4   20.91    1.47
  -6   2  -4   21.83    1.46
  -6   2  -4   19.40    1.33
   8  -2   4   28.10    1.72
  -8  -2  -4   32.54    1.90
  -8   2  -4   26.12    1.75
   8   2   4   29.71    1.93
  -8   2  -4   33.92    2.00
  -8   2  -4   30.96    1.89
  -8   2  -4   30.10    1.80
 -10  -2  -4   42.94    1.92
 -10  -2  -4   46.22    2.49
  10  -2   4   41.05    2.32
 -10   2  -4   42.03    2.35
 -10   2  -4   44.28    2.41
 -10   2  -4   44.82    2.57
 -10   2  -4   44.51    2.46
  10   2   4   40.58    2.47
  12  -2   4    0.18    0.62
 -12  -2  -4    0.01    0.38
 -12   2  -4   -0.07    0.52
 -12   2  -4    0.19    0.52
 -12   2  -4    0.81    0.69
 -12   2  -4   -0.07    0.58
  12   2   4    0.28    0.74
 -14  -2  -4    8.25    0.69
 -14  -2  -4    6.61    1.01
 -14  -2  -4    8.06    0.96
  14  -2   4    7.70    1.34
 -14   2  -4    8.62    1.52
 -14   2  -4    8.86    1.41
 -14   2  -4    5.69    1.02
 -14   2  -4    8.99    1.44
  14   2   4    6.17    1.25
 -16  -2  -4   15.23    1.53
 -16  -2  -4   15.70    1.50
  16  -2   4   16.98    2.04
  16   2   4   12.64    1.85
 -16   2  -4   14.41    1.62
 -16   2  -4   15.97    2.03
 -16   2  -4   16.16    1.99
 -18  -2  -4    1.96    0.78
  18  -2   4    1.48    0.99
 -18   2  -4    1.02    0.77
 -18   2  -4    0.75    0.99
  18   2   4    0.15    0.91
 -20  -2  -4    8.52    1.39
  20  -2   4    7.10    1.58
  20   2   4    8.28    1.75
 -20   2  -4    7.24    1.24
 -20   2  -4    4.72    1.36
 -22  -2  -4    3.68    1.13
  22  -2   4   10.22    1.94
 -22   2  -4    7.61    1.28
 -22   2  -4    3.19    1.28
  22   2   4    7.63    1.76
  24  -2   4    0.45    1.19
 -24   2  -4    0.01    0.94
  24   2   4   -0.04    1.12
 -24   2  -4    0.13    0.70
 -26   2  -4    1.36    1.35
  26   2   4   -0.06    1.03
 -26   2  -4   -0.90    0.70
 -28  -2  -4    0.06    1.49
  28   2   4   -0.82    1.30
 -28   2  -4   -0.15    0.86
 -28   2  -4   -0.88    1.23
 -30  -2  -4    0.94    1.76
 -30   2  -4    0.84    0.93
 -30   2  -4   -0.35    1.49
  30   2   4   -0.78    1.52
 -27   3   4    0.78    1.43
  27   3  -4   -0.04    1.43
 -25   3   4   -0.54    1.19
  25   3  -4    0.57    1.36
 -25   3   4    1.13    0.96
 -23   3   4    0.16    0.76
  23   3  -4   -0.22    1.30
 -21   3   4    0.43    0.78
  21   3  -4    0.61    1.34
  19  -3  -4    0.80    1.29
 -19   3   4    7.12    1.39
  19   3  -4    4.13    1.46
  17  -3  -4    6.59    1.58
  17   3  -4   10.48    1.79
 -17   3   4    8.71    1.42
  15  -3  -4    5.07    1.32
  15   3  -4    9.18    1.61
 -15   3   4   10.48    1.38
 -15   3   4    9.60    1.48
  13  -3  -4   13.07    1.73
 -13   3   4   13.13    1.64
  13   3  -4   12.84    1.70
 -13   3   4   12.25    1.34
  13   3  -4   13.30    1.23
  11  -3  -4   21.49    2.10
  11   3  -4   22.17    2.04
 -11   3   4   22.00    1.41
  11   3  -4   22.58    1.49
 -11   3   4   19.73    2.00
   9  -3  -4    6.63    1.15
  -9   3   4    8.45    1.29
   9   3  -4    7.58    1.07
   9   3  -4    7.97    1.16
   7  -3  -4   13.42    1.50
   7   3  -4   12.40    1.29
   7   3  -4   13.04    1.38
  -7   3   4   11.94    1.51
   5  -3  -4    1.48    0.62
   5   3  -4    1.50    0.56
  -5   3   4    1.63    0.74
   5   3  -4    2.39    0.71
   3  -3  -4    0.14    0.44
   3   3  -4   -0.52    0.52
  -3   3   4   -0.52    0.50
   1  -3  -4    7.23    0.89
  -1   3   4    7.98    1.16
   1   3  -4    8.38    1.22
  -1  -3  -4    2.64    0.51
  -1   3  -4    1.42    0.73
   1   3   4    1.21    0.61
  -3  -3  -4   29.72    1.51
   3   3   4   32.12    1.90
  -3   3  -4   27.93    2.03
  -3   3  -4   31.25    1.71
  -5  -3  -4    8.37    0.75
  -5  -3  -4    8.67    0.89
  -5   3  -4    8.13    1.30
  -5   3  -4    8.45    1.09
  -7   3  -4   23.02    1.74
  -7   3  -4   22.44    1.29
  -7   3  -4   20.89    1.24
  -7   3  -4   19.57    2.00
   7   3   4   22.90    1.46
   9   3   4   20.16    1.60
  -9   3  -4   20.11    1.43
  -9   3  -4   20.91    1.97
  -9   3  -4   19.04    2.00
 -11   3  -4    0.23    0.66
 -11   3  -4    0.88    0.69
  11   3   4    2.43    0.86
 -11   3  -4    0.18    0.74
  13   3   4    3.29    1.15
 -13   3  -4    2.76    0.93
 -13   3  -4    0.93    0.84
 -13   3  -4    1.24    0.77
  15   3   4    1.31    0.95
 -15   3  -4    1.65    0.94
 -15   3  -4    0.66    0.88
 -17   3  -4    8.79    1.58
  17   3   4    8.32    1.68
 -17   3  -4    5.40    1.34
 -19   3  -4    1.37    0.86
 -19   3  -4    1.52    1.16
  19   3   4    0.79    1.24
  21   3   4    1.79    1.21
 -21   3  -4    1.24    1.15
 -21   3  -4    0.23    0.90
  23   3   4   -0.36    1.17
 -23   3  -4    1.09    0.92
 -23   3  -4   -0.92    1.11
 -25   3  -4   -0.88    1.27
 -25   3  -4    0.82    0.96
  25   3   4   -0.93    1.32
 -27   3  -4    0.69    1.47
 -27   3  -4    0.17    0.95
  27   3   4   -0.09    1.45
 -22   4   4    2.29    1.27
  22   4  -4    2.32    1.52
  20   4  -4   -0.40    1.28
 -20   4   4   -0.13    0.90
  18   4  -4    4.18    1.58
 -18   4   4    4.69    1.34
 -16   4   4    2.55    1.16
  16   4  -4    0.71    1.13
  14   4  -4    0.69    0.97
 -14   4   4    1.32    0.95
 -12   4   4    0.88    0.86
 -10   4   4   -0.58    0.70
  10   4  -4    3.61    1.04
   8   4  -4    1.13    0.83
  -8   4   4    1.88    0.90
  -6   4   4    1.09    0.86
   6   4  -4    1.27    0.77
   4   4  -4    0.57    0.77
  -4   4   4    0.41    0.76
   2   4  -4    1.85    0.89
  -2   4   4    1.47    0.80
   0   4  -4    2.62    0.98
   0   4   4    2.04    0.91
  -2   4  -4    1.72    0.88
  -4   4  -4    3.66    1.13
  -6   4  -4    2.07    1.02
  -8   4  -4    1.95    1.00
 -10   4  -4    6.27    1.47
 -12   4  -4   12.21    2.00
 -14   4  -4    1.95    1.07
 -16   4  -4    1.41    1.11
  18   4   4    0.42    1.34
 -18   4  -4    0.64    1.12
  20   4   4    1.03    1.30
 -20   4  -4    1.26    1.11
   5   5  -4    2.33    1.19
   3   5  -4   -0.27    0.97
   1   5  -4    0.39    1.09
  -1   5  -4    1.65    1.12
  -3   5  -4    0.97    1.16
  -5   5  -4   -0.83    0.86
  -7   5  -4    1.10    1.28
  34   0  -5   -0.79    1.31
  32   0  -5    1.33    1.70
  30   0  -5   -0.21    1.00
  28   0  -5    1.08    1.39
  28   0  -5    1.45    0.81
  26   0  -5   -2.35    0.85
  26   0  -5    2.24    0.92
  26   0  -5   -0.29    1.06
  24   0  -5    0.32    0.85
  24   0  -5    0.32    0.91
  24   0  -5    0.05    1.02
  22   0  -5   -0.49    0.85
  22   0  -5   -1.20    0.82
  22   0  -5    0.96    0.91
  22   0  -5   -0.48    0.45
  20   0  -5   -0.35    0.76
  20   0  -5   -0.33    0.71
 -20   0   5    0.04    0.68
  20   0  -5    0.06    0.83
  18   0  -5   -0.38    0.55
  18   0  -5   -0.67    0.79
 -18   0   5   -0.35    0.57
  18   0  -5    0.43    0.73
  16   0  -5   -0.52    0.54
  16   0  -5   -0.94    0.67
  16   0  -5    0.07    0.53
 -16   0   5    0.43    0.60
  14   0  -5   -0.91    0.60
 -14   0   5   -0.83    0.32
  14   0  -5    0.02    0.44
  14   0  -5   -0.69    0.64
  12   0  -5   -0.01    0.54
  12   0  -5   -0.77    0.54
 -12   0   5    0.04    0.65
 -12   0   5    0.12    0.44
  12   0  -5    0.15    0.41
  12   0  -5   -0.22    0.27
 -10   0   5   -0.96    0.51
  10   0  -5   -0.77    0.46
  10   0  -5    0.16    0.39
  10   0  -5   -0.63    0.51
 -10   0   5   -0.12    0.59
 -10   0   5   -0.36    0.33
  10   0  -5    0.07    0.26
   8   0  -5   -0.26    0.45
  -8   0   5   -0.88    0.52
  -8   0   5    0.09    0.48
   8   0  -5   -0.02    0.37
   8   0  -5    0.20    0.47
   6   0  -5   -0.57    0.39
   6   0  -5    0.35    0.36
  -6   0   5   -0.58    0.52
  -6   0   5    0.07    0.40
   6   0  -5   -0.14    0.42
  -4   0   5   -0.17    0.34
   4   0  -5   -0.47    0.27
  -4   0   5   -0.96    0.33
   4   0  -5   -0.24    0.28
  -2   0   5   -0.23    0.19
  -2   0   5    0.25    0.32
   2   0  -5   -0.13    0.30
   2   0  -5   -0.22    0.19
   0   0  -5   -0.10    0.18
   0   0   5   -0.46    0.25
   0   0  -5    0.13    0.34
   0   0   5   -0.35    0.15
   2   0   5   -0.25    0.31
   2   0   5    0.08    0.16
  -2   0  -5   -0.13    0.19
  -2   0  -5    0.01    0.29
   2   0   5    0.11    0.29
  -2   0  -5   -0.60    0.28
   4   0   5   -0.25    0.18
   4   0   5   -0.62    0.31
  -4   0  -5    0.10    0.39
  -4   0  -5   -0.10    0.25
   4   0   5    0.46    0.40
  -4   0  -5   -0.18    0.34
   6   0   5   -0.35    0.18
  -6   0  -5   -0.24    0.34
   6   0   5    0.07    0.40
  -6   0  -5    0.01    0.25
  -6   0  -5   -0.30    0.37
   6   0   5    0.18    0.41
  -8   0  -5    0.11    0.43
  -8   0  -5    0.06    0.46
   8   0   5    0.07    0.25
   8   0   5    0.11    0.42
  -8   0  -5    0.01    0.28
  10   0   5   -0.25    0.26
 -10   0  -5    0.44    0.33
 -10   0  -5    0.34    0.49
  10   0   5    0.06    0.54
  12   0   5   -0.20    0.28
  12   0   5   -0.01    0.50
 -12   0  -5   -0.31    0.22
 -12   0  -5   -0.24    0.51
  14   0   5    0.42    0.66
 -14   0  -5   -0.71    0.22
 -14   0  -5    0.21    0.58
  14   0   5    0.25    0.37
  16   0   5    0.98    0.97
 -16   0  -5    0.18    0.31
 -16   0  -5    0.69    0.60
  16   0   5   -0.11    0.61
  16   0   5    0.01    0.33
 -18   0  -5   -0.40    0.58
  18   0   5    0.22    0.43
 -18   0  -5   -0.28    0.28
  18   0   5   -1.20    1.02
  18   0   5   -0.05    0.75
  20   0   5   -0.41    0.86
 -20   0  -5    0.04    0.41
  20   0   5    0.03    1.11
  20   0   5   -0.56    0.44
 -22   0  -5   -0.05    0.41
  22   0   5    1.36    1.30
  22   0   5    1.33    0.89
  22   0   5    0.05    0.50
  24   0   5   -1.70    1.11
  24   0   5    0.07    0.94
 -24   0  -5    0.20    0.45
  26   0   5    0.59    1.20
  26   0   5   -0.84    1.07
 -26   0  -5   -0.39    1.11
  28   0   5    1.27    1.20
  28   0   5   -1.02    1.08
 -28   0  -5    2.91    1.43
 -30   0  -5   -0.12    1.35
  30   0   5   -0.64    1.34
 -32   0  -5   -0.04    1.41
  32   0   5   -0.42    1.55
 -34   0  -5   -2.49    1.77
  34   0   5   -1.06    1.77
  33  -1  -5   -0.84    1.72
  33   1  -5    2.43    1.95
  31  -1  -5    0.51    1.51
  31   1  -5   -0.59    1.46
  29  -1  -5    3.93    1.62
  29   1  -5    3.12    0.72
  29   1  -5    0.93    1.40
  27  -1  -5    0.57    1.22
  27   1  -5    1.32    0.56
  27   1  -5    0.65    0.56
  27   1  -5    0.88    1.13
  25  -1  -5   15.67    2.46
  25  -1  -5   14.17    2.38
  25   1  -5   15.06    1.26
  25   1  -5   13.39    1.24
  25   1  -5    6.90    1.81
  23  -1  -5   -0.77    0.79
  23  -1  -5    0.40    0.75
 -23  -1   5    0.22    0.82
  23   1  -5    0.64    0.49
  23   1  -5    0.32    1.04
  23   1  -5    0.30    0.52
 -21  -1   5    2.07    0.92
  21  -1  -5    2.44    0.61
 -21  -1   5    2.24    1.37
  21  -1  -5    0.59    0.99
  21  -1  -5    2.58    1.16
  21   1  -5    3.16    0.71
  21   1  -5    4.11    1.42
  21   1  -5    2.71    0.63
  21   1  -5    2.12    0.99
 -19  -1   5    7.36    1.42
  19  -1  -5    3.10    1.35
 -19  -1   5    6.93    1.20
  19  -1  -5    8.13    1.47
  19  -1  -5    8.19    1.65
  19   1  -5    8.61    0.98
  19   1  -5    4.68    1.17
 -19   1   5    6.64    1.32
  19   1  -5    8.12    0.89
  19   1  -5    5.86    1.46
 -17  -1   5   26.91    1.87
 -17  -1   5   24.77    1.96
  17  -1  -5   23.27    2.38
  17  -1  -5   20.71    2.17
  17  -1  -5   26.30    2.05
 -17   1   5   24.11    2.35
  17   1  -5   24.31    1.43
  17   1  -5   21.93    1.77
  17   1  -5   31.12    2.86
  17   1  -5   25.63    1.46
  15  -1  -5    2.00    0.87
 -15  -1   5    4.90    0.98
  15  -1  -5    4.94    1.03
  15  -1  -5    4.79    1.11
 -15  -1   5    5.37    0.88
 -15   1   5    2.85    0.88
  15   1  -5    4.33    0.61
  15   1  -5    5.56    1.19
  15   1  -5    5.32    0.40
  15   1  -5    5.38    0.92
  15   1  -5    5.05    0.62
 -13  -1   5    1.17    0.52
  13  -1  -5    0.72    0.52
 -13  -1   5   -0.43    0.61
  13  -1  -5    0.45    0.64
 -13   1   5    0.66    0.66
  13   1  -5    0.09    0.46
  13   1  -5    0.77    0.70
  13   1  -5    0.62    0.32
  13   1  -5    0.38    0.26
 -13   1   5    0.31    0.48
 -11  -1   5    3.54    0.64
  11  -1  -5    3.54    0.80
  11  -1  -5    2.42    0.83
  11   1  -5    3.80    0.44
 -11   1   5    2.78    0.76
  11   1  -5    3.65    0.41
  11   1  -5    2.66    0.88
  11   1  -5    3.64    0.68
 -11   1   5    4.74    0.93
   9  -1  -5    6.09    0.97
  -9  -1   5    6.11    0.67
   9  -1  -5    5.20    0.88
  -9   1   5    7.80    1.06
   9   1  -5    5.35    1.03
   9   1  -5    6.27    0.73
   7  -1  -5    8.39    1.02
   7  -1  -5    9.38    1.06
  -7  -1   5    9.02    0.66
   7   1  -5    9.50    0.74
  -7   1   5   10.24    1.05
   7   1  -5   10.30    1.19
  -5  -1   5   33.27    1.82
   5  -1  -5   27.90    1.70
  -5  -1   5   31.62    1.39
   5  -1  -5   35.00    1.71
   5   1  -5   30.54    1.77
  -5   1   5   30.50    1.63
   3  -1  -5   85.29    3.34
  -3  -1   5   86.30    3.47
   3   1  -5   88.76    3.49
   1  -1  -5  659.72   21.72
  -1  -1   5  689.19   21.87
   1   1  -5  673.03   21.85
   1   1  -5  657.43   20.37
  -1  -1  -5  389.53   12.80
   1  -1   5  391.84   12.87
  -1  -1  -5  401.80   12.80
  -1   1  -5  377.19   12.87
  -1   1  -5  381.74   12.81
  -1   1  -5  374.61   12.00
  -3  -1  -5   39.49    1.85
   3  -1   5   37.06    1.81
  -3  -1  -5   38.13    1.79
   3  -1   5   34.83    1.77
  -3   1  -5   36.36    1.83
  -3   1  -5   39.31    1.89
   3   1   5   37.07    1.78
  -3   1  -5   34.18    1.61
   3   1   5   38.35    1.79
  -5  -1  -5   16.52    0.81
   5  -1   5   17.45    1.17
  -5  -1  -5   16.60    1.22
  -5  -1  -5   14.60    0.84
   5  -1   5   15.53    1.22
  -5  -1  -5   17.56    1.24
   5   1   5   16.89    1.23
  -5   1  -5   16.46    1.03
  -5   1  -5   16.89    1.24
  -5   1  -5   17.44    1.22
   7  -1   5   21.09    1.45
  -7  -1  -5   21.56    1.19
  -7  -1  -5   20.24    1.11
  -7  -1  -5   22.22    1.48
  -7   1  -5   20.87    1.54
  -7   1  -5   21.31    1.24
  -7   1  -5   21.63    1.49
   7   1   5   19.94    1.48
  -9  -1  -5    0.61    0.36
   9  -1   5    0.11    0.48
  -9  -1  -5    0.73    0.57
  -9  -1  -5    1.11    0.67
  -9   1  -5    1.69    0.64
  -9   1  -5    0.58    0.36
  -9   1  -5    0.41    0.49
   9   1   5    1.36    0.62
  -9   1  -5    0.11    0.57
 -11  -1  -5   52.07    2.90
  11  -1   5   57.04    2.92
 -11  -1  -5   55.68    2.59
 -11   1  -5   54.10    2.94
  11   1   5   54.21    2.19
 -11   1  -5   52.81    2.39
  11   1   5   56.73    3.00
 -11   1  -5   55.06    2.96
  11   1   5   55.17    2.19
 -11   1  -5   51.37    2.85
 -13  -1  -5   10.23    0.98
  13  -1   5   15.38    1.74
  13   1   5   14.56    0.82
  13   1   5   14.89    0.87
  13   1   5   13.39    1.70
 -13   1  -5   12.69    1.20
 -13   1  -5   17.36    1.84
 -13   1  -5   14.79    1.65
  15  -1   5   72.18    3.93
 -15  -1  -5   80.64    3.74
  15  -1   5   81.57    3.61
 -15   1  -5   69.03    3.90
  15   1   5   74.78    4.03
 -15   1  -5   80.27    3.97
 -15   1  -5   78.83    3.26
  15   1   5   76.22    3.26
  15   1   5   77.33    3.27
  17  -1   5    6.18    0.94
 -17  -1  -5    5.39    0.45
 -17  -1  -5    7.32    1.22
  17  -1   5    7.18    1.42
 -17  -1  -5    5.76    0.96
 -17   1  -5    3.68    0.98
  17   1   5    5.56    1.33
 -17   1  -5    4.51    1.21
  17   1   5    6.94    0.75
 -17   1  -5    7.15    0.94
  17   1   5    5.29    0.77
 -19  -1  -5   31.47    2.31
  19  -1   5   31.83    2.07
  19  -1   5   38.14    2.78
  19   1   5   34.47    3.15
  19   1   5   28.12    1.70
 -19   1  -5   33.25    3.05
  19   1   5   28.54    1.68
 -19   1  -5   28.76    1.85
  21  -1   5   17.46    1.62
  21  -1   5   18.86    2.42
 -21  -1  -5   17.55    2.04
  21   1   5   18.20    1.29
 -21   1  -5   18.10    2.43
  21   1   5   17.33    1.25
 -21   1  -5   17.89    1.63
  21   1   5   19.78    2.54
  23  -1   5    0.79    1.12
  23   1   5    1.86    0.61
 -23   1  -5    0.63    1.03
  23   1   5    1.01    0.54
 -23   1  -5    0.20    0.56
  23   1   5    1.27    1.08
  25  -1   5   -1.33    0.89
 -25   1  -5    0.99    0.66
  25   1   5    1.99    1.34
  25   1   5    0.67    0.56
  25   1   5    1.76    0.58
 -25   1  -5    0.66    1.14
  27  -1   5    1.36    1.40
 -27   1  -5    1.61    0.79
 -27   1  -5    0.17    1.13
  27   1   5    2.28    0.69
  27   1   5    0.52    1.12
  27   1   5    2.51    0.67
 -29  -1  -5    0.29    1.40
  29  -1   5    0.84    1.44
  29   1   5    1.70    1.54
  29   1   5    3.60    0.69
 -29   1  -5    1.34    1.39
  31  -1   5    0.53    1.63
 -31  -1  -5    2.53    1.87
 -31   1  -5   -0.71    1.16
  31   1   5    0.75    1.53
 -33  -1  -5    4.47    1.85
  33  -1   5    0.73    1.89
  33   1   5    0.41    1.56
 -33   1  -5    2.62    1.73
  32   2  -5    1.93    1.61
  30   2  -5    1.95    1.72
  28   2  -5    0.05    1.18
  26   2  -5   -0.26    1.29
  24  -2  -5    0.96    1.31
  24   2  -5    0.57    1.28
  22  -2  -5    7.47    1.70
  22  -2  -5    7.51    1.66
 -22   2   5    6.40    1.13
  22   2  -5    7.17    1.83
  20  -2  -5   11.67    1.91
  20  -2  -5   10.63    1.78
 -20   2   5    7.48    1.18
  20   2  -5    5.98    1.59
  18  -2  -5    3.03    1.12
  18  -2  -5    5.36    1.32
  18   2  -5    3.91    1.24
 -18   2   5    3.60    0.88
  16  -2  -5    0.54    0.76
  16  -2  -5    0.29    0.70
  16   2  -5   -0.24    0.77
 -16   2   5   -0.59    0.43
 -16   2   5   -0.06    0.82
 -16   2   5    0.09    0.83
  14  -2  -5    4.17    1.04
  14  -2  -5    2.96    0.88
 -14   2   5    3.74    1.05
 -14   2   5    3.48    1.03
  14   2  -5    3.71    0.53
 -14   2   5    2.38    0.72
  14   2  -5    2.53    0.98
  12  -2  -5    2.87    0.85
 -12  -2   5    6.53    0.75
  12  -2  -5    6.64    1.09
 -12   2   5    4.66    0.97
 -12   2   5    5.40    0.96
  12   2  -5    5.77    0.66
  12   2  -5    4.21    1.10
 -10  -2   5   15.39    0.94
  10  -2  -5   15.95    1.49
  10  -2  -5   14.82    1.60
 -10   2   5   13.77    1.39
 -10   2   5   17.58    1.53
  10   2  -5   16.39    1.02
  10   2  -5   16.63    1.74
   8  -2  -5    7.58    0.94
   8  -2  -5    7.62    1.09
  -8   2   5    8.66    1.09
   8   2  -5    9.19    1.29
   8   2  -5    8.65    0.86
   6  -2  -5  110.63    4.11
   6  -2  -5  110.51    4.55
   6   2  -5  102.33    3.97
  -6   2   5  109.49    4.06
   6   2  -5  112.44    4.45
  -6   2   5  110.76    4.26
   4  -2  -5   10.96    1.14
   4  -2  -5    9.89    0.79
  -4   2   5   12.02    0.77
  -4   2   5    9.69    1.05
   4   2  -5   10.30    1.03
   4   2  -5    9.23    1.04
   2  -2  -5   13.13    0.81
   2  -2  -5   12.05    1.14
   2  -2  -5   10.72    0.76
  -2   2   5   11.57    1.10
   2   2  -5   12.32    1.10
  -2   2   5   11.53    0.70
   2   2  -5   10.86    1.08
   2   2  -5   11.42    0.63
   0  -2   5  121.71    4.59
   0  -2  -5  129.55    4.38
   0  -2  -5  122.61    4.38
   0   2  -5  121.74    4.37
   0   2  -5  127.64    4.60
   0   2  -5  118.72    4.58
  -2  -2  -5  251.26    8.48
  -2  -2  -5  256.62    8.50
  -2   2  -5  243.87    8.53
  -2   2  -5  247.76    8.44
  -2   2  -5  247.82    8.55
  -4  -2  -5   -0.09    0.42
  -4   2  -5    0.52    0.43
  -4   2  -5    0.31    0.29
  -4   2  -5   -0.62    0.33
   4   2   5    0.49    0.43
  -4   2  -5    0.07    0.40
  -6  -2  -5  177.08    6.56
   6  -2   5  181.93    6.53
  -6   2  -5  180.44    6.58
  -6   2  -5  176.60    6.44
  -6   2  -5  172.36    6.64
   6   2   5  185.52    6.62
   8  -2   5    2.56    0.69
  -8  -2  -5    2.67    0.76
  -8   2  -5    3.01    0.75
  -8   2  -5    3.72    0.82
  -8   2  -5    4.08    0.84
   8   2   5    3.78    0.90
  -8   2  -5    2.26    0.78
 -10  -2  -5   53.72    2.91
 -10  -2  -5   56.89    2.47
  10  -2   5   57.56    2.87
 -10   2  -5   59.61    2.99
 -10   2  -5   55.50    2.90
 -10   2  -5   53.51    3.00
  10   2   5   60.82    3.09
 -10   2  -5   59.42    2.86
 -12  -2  -5   26.47    2.08
  12  -2   5   30.74    2.11
 -12  -2  -5   30.82    1.68
 -12   2  -5   31.58    2.01
 -12   2  -5   30.97    2.23
  12   2   5   30.93    2.26
 -12   2  -5   31.76    2.29
 -12   2  -5   31.21    2.15
  14  -2   5    0.43    0.67
 -14  -2  -5    0.00    0.51
 -14  -2  -5    1.56    0.82
 -14  -2  -5    0.42    0.61
 -14   2  -5    1.17    0.93
 -14   2  -5   -0.43    0.60
 -14   2  -5   -0.34    0.48
 -14   2  -5    0.37    0.67
  14   2   5   -0.03    0.75
 -16  -2  -5   84.89    3.95
 -16  -2  -5   81.28    4.39
 -16  -2  -5   81.72    4.00
  16  -2   5   89.24    4.42
  16   2   5   73.58    4.37
 -16   2  -5   86.85    3.93
 -16   2  -5   92.78    4.57
 -16   2  -5   87.63    4.45
 -18  -2  -5   17.90    2.21
 -18  -2  -5   13.71    1.65
  18  -2   5   17.66    2.22
 -18   2  -5   16.24    1.78
  18   2   5   16.01    2.19
 -18   2  -5   11.13    1.89
 -20  -2  -5    0.26    0.69
 -20  -2  -5    0.85    1.11
  20  -2   5   -0.51    0.85
 -20   2  -5   -0.31    0.82
 -20   2  -5    0.40    0.59
  20   2   5    0.49    1.07
 -22  -2  -5    4.07    1.47
  22  -2   5   -0.41    0.98
 -22  -2  -5    2.64    1.04
 -22   2  -5    3.58    1.03
 -22   2  -5    3.45    1.38
  22   2   5    3.09    1.38
 -24  -2  -5    2.35    1.49
  24  -2   5    3.29    1.50
 -24   2  -5    3.54    1.48
 -24   2  -5    3.57    1.11
  24   2   5    3.70    1.56
 -26  -2  -5   -1.38    1.24
 -26   2  -5    0.99    0.84
  26   2   5   -0.73    1.22
 -26   2  -5    0.77    1.20
 -28  -2  -5    1.30    1.56
  28   2   5   -0.28    1.37
 -28   2  -5    0.76    0.94
 -28   2  -5    1.72    1.54
 -30  -2  -5    1.56    1.92
 -30   2  -5    0.51    0.96
  30   2   5    2.32    1.71
 -30   2  -5    3.23    1.86
  27   3  -5   -0.41    1.51
  25   3  -5    0.14    1.27
 -23   3   5    1.44    0.83
  23   3  -5    0.43    1.31
  21   3  -5    0.90    1.31
 -21   3   5    0.52    0.76
  19  -3  -5    0.69    1.10
  19   3  -5    1.02    1.21
 -19   3   5    0.26    0.72
  17  -3  -5    0.38    0.92
  17   3  -5   -1.06    0.90
 -17   3   5    0.34    0.77
  15  -3  -5    0.38    0.83
  15   3  -5    2.19    1.12
 -15   3   5    0.52    0.69
  13  -3  -5    0.13    0.72
 -13   3   5   -0.17    0.57
  13   3  -5    0.24    0.54
  13   3  -5   -0.24    0.91
  11  -3  -5    0.81    0.69
 -11   3   5    0.18    0.53
  11   3  -5    1.15    0.82
  11   3  -5    0.82    0.62
 -11   3   5    0.89    0.67
   9  -3  -5   -0.09    0.55
   9   3  -5    0.78    0.73
  -9   3   5   -1.25    0.39
   9   3  -5   -0.61    0.48
   7  -3  -5    3.13    0.83
   7   3  -5    2.84    0.79
   7   3  -5    1.97    0.77
  -7   3   5    2.27    0.87
   5  -3  -5    7.73    1.11
   5   3  -5    7.77    1.14
   5   3  -5    7.57    0.99
  -5   3   5   10.00    1.35
   3  -3  -5   15.39    1.43
   3   3  -5   15.76    1.03
  -3   3   5   18.58    1.74
   3   3  -5   16.99    1.12
   3   3  -5   17.66    1.71
   1  -3  -5    0.58    0.45
  -1   3   5    1.00    0.59
   1   3  -5    1.34    0.67
  -1  -3  -5    0.86    0.42
  -1   3  -5    1.67    0.51
  -1   3  -5    0.43    0.62
  -3  -3  -5   15.19    1.06
  -3   3  -5   15.89    1.70
  -3   3  -5   15.27    1.21
  -5   3  -5    9.23    1.16
  -5   3  -5    7.86    1.31
  -7   3  -5    7.49    1.26
  -7   3  -5    9.88    1.02
   7   3   5   10.82    1.18
  -7   3  -5   11.53    1.11
  -7   3  -5   10.55    1.35
  -9   3  -5    4.42    1.08
  -9   3  -5    4.79    0.93
   9   3   5    4.44    0.93
  -9   3  -5    6.20    1.26
 -11   3  -5    9.61    1.50
 -11   3  -5   14.68    1.84
  11   3   5   13.74    1.63
 -11   3  -5   12.05    1.42
 -13   3  -5   53.97    3.14
  13   3   5   51.72    3.16
 -13   3  -5   53.85    3.42
 -13   3  -5   52.84    2.95
 -15   3  -5    1.77    1.03
  15   3   5    2.26    1.15
 -15   3  -5    1.05    0.87
 -17   3  -5    0.42    0.98
  17   3   5    0.74    1.08
 -17   3  -5   -0.26    0.77
 -19   3  -5    0.17    0.97
  19   3   5   -0.51    1.02
 -19   3  -5    0.22    0.72
 -21   3  -5    1.37    1.02
  21   3   5    1.02    1.07
 -21   3  -5    1.52    1.16
 -23   3  -5    0.67    1.28
 -23   3  -5    1.23    0.98
  23   3   5    1.46    1.37
  25   3   5    2.82    1.67
 -25   3  -5    2.67    1.22
 -25   3  -5    1.18    1.46
 -27   3  -5   -0.52    0.85
  27   3   5   -0.08    1.42
 -27   3  -5   -0.80    1.29
  22   4  -5    0.50    1.49
 -20   4   5    1.55    1.11
  20   4  -5   -0.20    1.38
 -18   4   5    2.92    1.15
  18   4  -5    1.24    1.34
  16   4  -5    1.52    1.22
 -16   4   5    0.54    0.95
 -14   4   5   -0.29    0.76
  14   4  -5    1.79    0.99
 -12   4   5    0.22    0.76
  10   4  -5   -0.45    0.73
 -10   4   5   -1.31    0.63
   8   4  -5   -1.15    0.62
  -8   4   5    0.72    0.72
   6   4  -5    0.14    0.74
  -6   4   5    1.03    0.81
  -4   4   5    2.20    0.98
   4   4  -5    2.66    0.95
   2   4  -5    6.31    1.32
  -2   4   5    2.63    0.92
   0   4  -5    0.89    0.91
  -2   4  -5    4.31    1.21
  -4   4  -5    9.29    1.66
  -6   4  -5    0.73    0.83
  -8   4  -5    1.49    1.09
 -10   4  -5    0.27    0.86
 -12   4  -5    4.11    1.38
 -14   4  -5   11.09    1.95
 -16   4  -5   -0.81    0.81
 -18   4  -5    0.05    1.08
  18   4   5   -0.13    1.19
  20   4   5    0.06    1.33
 -20   4  -5    1.00    1.15
   5   5  -5    1.44    1.13
   3   5  -5    1.34    1.16
   1   5  -5    0.81    1.15
  -1   5  -5    0.67    0.99
  -3   5  -5    0.58    1.09
  -5   5  -5    1.65    1.21
  34   0  -6    0.74    1.69
  32   0  -6    6.81    2.21
  30   0  -6    5.13    1.87
  28   0  -6   17.37    2.89
  28   0  -6   22.36    1.89
  26   0  -6   27.19    2.08
  26   0  -6   23.38    3.10
  26   0  -6   22.69    2.81
  24   0  -6    5.80    1.62
  24   0  -6   10.51    1.43
  24   0  -6    6.74    1.50
  22   0  -6   24.36    1.97
  22   0  -6   25.98    2.98
  22   0  -6   22.35    2.44
  20   0  -6    1.91    1.00
  20   0  -6    4.02    1.01
 -20   0   6    1.29    0.80
  20   0  -6    4.54    1.19
  18   0  -6    1.57    0.86
  18   0  -6    2.28    1.01
  18   0  -6    0.16    0.70
 -18   0   6   -0.04    0.64
  16   0  -6   17.60    1.45
  16   0  -6   14.23    1.64
 -16   0   6   18.61    1.82
  16   0  -6   15.39    1.95
  14   0  -6    0.16    0.65
 -14   0   6    0.52    0.57
 -14   0   6    0.59    0.76
  14   0  -6    1.30    0.62
  14   0  -6   -0.31    0.69
 -12   0   6   13.43    1.23
  12   0  -6   13.87    1.42
  12   0  -6   13.42    1.63
  12   0  -6   14.01    1.17
 -12   0   6   14.70    1.47
 -10   0   6    7.05    1.11
 -10   0   6    6.27    0.85
  10   0  -6    4.92    1.01
  10   0  -6    6.07    0.79
  10   0  -6    6.80    0.95
   8   0  -6   81.35    3.47
  -8   0   6   85.70    3.69
   8   0  -6   83.49    3.67
   8   0  -6   79.38    3.44
  -8   0   6   83.62    3.49
   6   0  -6   22.22    1.46
  -6   0   6   17.87    1.36
   6   0  -6   18.68    1.14
  -6   0   6   19.47    1.20
  -4   0   6    0.51    0.41
   4   0  -6    0.36    0.46
   4   0  -6   -0.43    0.30
  -4   0   6   -0.88    0.36
  -2   0   6   26.68    1.49
   2   0  -6   25.89    1.26
  -2   0   6   26.68    1.25
   2   0  -6   25.24    1.45
   0   0  -6   62.05    2.63
   0   0   6   62.34    2.57
   0   0  -6   61.64    2.59
   0   0   6   63.20    2.67
  -2   0  -6   45.73    2.15
  -2   0  -6   46.91    2.02
   2   0   6   46.80    2.16
   2   0   6   45.27    2.01
   2   0   6   49.41    2.18
  -2   0  -6   46.20    2.15
  -4   0  -6    5.91    0.53
  -4   0  -6    5.59    0.80
  -4   0  -6    4.35    0.73
   4   0   6    5.08    0.52
   4   0   6    6.28    0.81
   4   0   6    4.96    0.76
  -6   0  -6  217.07    8.46
  -6   0  -6  219.72    7.87
   6   0   6  208.19    7.83
   6   0   6  224.84    7.88
  -6   0  -6  220.46    7.89
   6   0   6  217.89    8.45
   8   0   6   40.68    2.30
  -8   0  -6   41.96    1.98
   8   0   6   41.82    1.98
  -8   0  -6   41.08    2.31
  -8   0  -6   41.03    2.33
  10   0   6  149.68    6.29
 -10   0  -6  161.28    6.25
 -10   0  -6  161.69    6.34
  10   0   6  153.68    6.23
  12   0   6   31.89    2.23
  12   0   6   33.90    1.78
 -12   0  -6   31.52    1.46
 -12   0  -6   33.36    2.26
 -14   0  -6  153.76    6.53
  14   0   6  151.31    6.42
 -14   0  -6  159.42    6.37
  14   0   6  156.24    6.59
 -14   0  -6  156.48    5.23
 -16   0  -6   22.06    2.14
  16   0   6   21.38    1.84
 -16   0  -6   22.17    2.28
  16   0   6   20.26    1.40
 -16   0  -6   18.28    1.12
  16   0   6   19.00    2.19
  18   0   6   35.47    2.06
  18   0   6   36.83    2.78
 -18   0  -6   34.41    2.49
  18   0   6   33.56    2.35
 -18   0  -6   33.03    2.58
 -18   0  -6   31.72    1.63
  20   0   6   22.32    2.62
  20   0   6   24.05    2.20
 -20   0  -6   24.61    1.38
 -20   0  -6   23.89    2.70
  20   0   6   20.08    1.61
 -22   0  -6   -0.97    0.73
 -22   0  -6    0.02    0.41
  22   0   6    0.79    1.27
  22   0   6    0.33    0.95
 -24   0  -6   -0.17    1.10
  24   0   6    0.51    1.05
 -24   0  -6    0.44    0.48
  24   0   6    2.00    1.27
  26   0   6   22.90    3.03
  26   0   6   23.10    2.32
 -26   0  -6   21.26    2.99
  28   0   6   10.25    1.72
  28   0   6    6.15    1.99
 -28   0  -6    9.76    2.16
  30   0   6    8.81    2.28
 -30   0  -6   11.37    2.46
  32   0   6    3.81    2.05
 -32   0  -6    6.08    2.24
 -34   0  -6    2.97    2.16
  34   0   6    0.23    1.83
  33  -1  -6   -1.24    1.63
  33   1  -6    1.26    1.73
  31  -1  -6    3.04    1.86
  31   1  -6    5.25    0.85
  31   1  -6    0.79    1.60
  29  -1  -6    5.32    1.83
  29   1  -6    5.21    1.82
  29   1  -6    6.37    0.96
  27  -1  -6   -0.80    1.16
  27   1  -6    2.55    1.47
  27   1  -6    2.96    0.71
  27   1  -6    0.79    0.61
  25  -1  -6    1.07    1.14
  25  -1  -6    0.03    1.09
  25   1  -6    1.74    1.14
  25   1  -6    0.58    0.59
  25   1  -6    2.18    0.64
  23  -1  -6    5.53    1.44
  23  -1  -6    6.32    1.69
 -23  -1   6    4.63    1.22
  23   1  -6    7.34    0.97
  23   1  -6    3.55    1.44
  23   1  -6    6.98    0.98
  23   1  -6    4.42    1.25
  21  -1  -6   -0.13    0.80
  21  -1  -6    1.38    0.43
 -21  -1   6   -0.24    1.27
 -21  -1   6   -0.15    0.74
  21  -1  -6   -0.34    0.78
  21   1  -6   -0.02    0.79
  21   1  -6    0.18    0.41
  21   1  -6    1.23    1.00
  21   1  -6    0.02    0.49
  19  -1  -6    7.54    1.59
 -19  -1   6    6.60    1.18
 -19  -1   6   12.19    1.61
  19  -1  -6    4.82    1.30
  19  -1  -6    6.50    1.46
  19   1  -6    8.53    0.92
  19   1  -6    9.22    1.41
  19   1  -6   10.25    1.81
  19   1  -6    9.93    1.01
  17  -1  -6    6.48    1.33
 -17  -1   6    6.46    1.23
  17  -1  -6    6.69    1.40
 -17  -1   6    7.75    1.18
  17  -1  -6    4.29    1.14
  17   1  -6    5.21    1.07
 -17   1   6    4.93    1.14
  17   1  -6    6.13    0.76
  17   1  -6    7.46    0.53
  17   1  -6    7.41    1.52
  17   1  -6    5.99    0.78
  15  -1  -6   11.89    1.35
 -15  -1   6   12.84    1.34
  15  -1  -6   10.35    1.54
  15  -1  -6   11.59    1.51
  15   1  -6   10.62    0.85
  15   1  -6   11.33    1.29
  15   1  -6   11.48    1.68
 -15   1   6   16.83    1.82
  15   1  -6    9.39    0.80
  13  -1  -6   20.84    2.05
  13  -1  -6   21.78    1.54
  13  -1  -6   19.48    1.90
 -13  -1   6   20.80    1.45
  13   1  -6   18.90    1.45
  13   1  -6   18.26    1.10
 -13   1   6   19.80    1.89
 -13   1   6   18.80    1.97
  13   1  -6   19.94    1.11
  13   1  -6   23.90    2.30
  11  -1  -6    1.12    0.64
  11  -1  -6    1.22    0.74
 -11  -1   6    0.79    0.49
  11  -1  -6    0.87    0.59
 -11   1   6    0.40    0.59
  11   1  -6    0.63    0.25
  11   1  -6    1.49    0.33
  11   1  -6    1.09    0.51
  11   1  -6    0.94    0.76
   9  -1  -6    0.20    0.52
  -9  -1   6    0.44    0.36
   9  -1  -6    0.25    0.44
  -9   1   6    0.08    0.46
   9   1  -6    0.06    0.36
   9   1  -6    0.39    0.18
   9   1  -6    0.39    0.16
   9   1  -6   -0.35    0.53
   7  -1  -6   18.08    1.38
  -7  -1   6   17.47    1.01
   7  -1  -6   16.58    1.30
   7   1  -6   18.79    1.10
   7   1  -6   19.94    1.50
  -7   1   6   17.09    1.32
   5  -1  -6   12.90    1.16
  -5  -1   6   11.22    0.71
  -5  -1   6   13.28    1.32
   5   1  -6   11.99    1.23
  -5   1   6   14.22    1.19
  -3  -1   6   17.54    0.84
   3  -1  -6   17.44    1.19
  -3  -1   6   16.71    1.25
   3   1  -6   18.18    1.30
  -3   1   6   16.42    1.15
   1  -1  -6   54.67    2.40
  -1  -1   6   58.47    2.20
  -1  -1   6   56.49    2.52
   1   1  -6   53.77    2.48
  -1  -1  -6   46.83    2.14
   1  -1   6   49.47    2.26
   1  -1   6   47.33    1.86
  -1  -1  -6   52.55    2.18
  -1   1  -6   44.90    2.15
  -1   1  -6   45.86    2.23
   1   1   6   47.42    2.12
   3  -1   6    0.22    0.43
   3  -1   6    0.15    0.35
  -3  -1  -6    0.40    0.43
  -3  -1  -6    1.72    0.52
   3   1   6    0.44    0.42
   3   1   6    0.57    0.45
  -3   1  -6   -0.11    0.40
  -3   1  -6    0.13    0.42
  -3   1  -6    0.48    0.30
   5  -1   6    0.46    0.41
  -5  -1  -6    0.75    0.26
   5  -1   6    1.92    0.61
  -5  -1  -6    1.55    0.53
  -5  -1  -6    0.39    0.45
  -5  -1  -6    0.35    0.44
  -5   1  -6    0.74    0.52
   5   1   6    1.45    0.58
  -5   1  -6    0.78    0.51
  -5   1  -6    0.09    0.30
  -7  -1  -6   55.98    2.47
  -7  -1  -6   54.10    2.71
   7  -1   6   52.21    2.64
  -7  -1  -6   57.68    2.45
   7   1   6   55.75    2.76
  -7   1  -6   54.39    2.35
  -7   1  -6   54.70    2.70
  -7   1  -6   55.51    2.73
   9  -1   6   -0.16    0.51
  -9  -1  -6    0.11    0.52
   9  -1   6   -0.15    0.27
  -9  -1  -6    0.13    0.34
   9   1   6   -0.21    0.49
  -9   1  -6   -0.22    0.48
  -9   1  -6    0.69    0.38
  -9   1  -6    0.44    0.58
  11  -1   6   57.39    2.67
 -11  -1  -6   56.78    3.05
 -11  -1  -6   57.77    2.73
  11  -1   6   56.56    3.04
  11   1   6   58.55    2.34
 -11   1  -6   55.14    2.50
 -11   1  -6   63.76    3.13
  11   1   6   58.53    2.34
 -11   1  -6   59.40    3.15
  11   1   6   58.21    3.10
 -11   1  -6   51.00    3.01
 -13  -1  -6   16.83    1.85
  13  -1   6   15.14    1.77
  13  -1   6   14.82    1.14
 -13   1  -6   16.74    1.85
 -13   1  -6   16.12    1.77
 -13   1  -6   14.67    1.31
  13   1   6   15.38    0.87
  13   1   6   14.44    0.92
  13   1   6   15.04    1.76
 -15  -1  -6   10.10    0.71
  15  -1   6    8.34    1.04
  15  -1   6    9.28    1.52
 -15  -1  -6    6.89    1.29
 -15   1  -6    6.91    0.97
  15   1   6    7.47    0.80
 -15   1  -6    7.08    1.27
  15   1   6    4.68    1.25
 -15   1  -6    8.03    1.43
  15   1   6    6.41    0.70
 -17  -1  -6    0.50    0.28
 -17  -1  -6    1.12    0.80
 -17  -1  -6    0.64    0.81
  17  -1   6    0.19    0.49
  17  -1   6    1.19    0.82
 -17  -1  -6    0.57    0.60
  17   1   6    1.08    0.91
  17   1   6    0.55    0.53
  17   1   6   -0.13    0.30
 -17   1  -6    0.96    0.53
 -17   1  -6    0.67    0.66
 -17   1  -6    0.89    0.95
 -19  -1  -6   61.74    3.40
  19  -1   6   57.66    3.65
 -19  -1  -6   55.42    1.95
 -19  -1  -6   52.11    2.99
  19  -1   6   54.93    2.98
 -19  -1  -6   52.08    3.53
  19   1   6   51.82    2.59
 -19   1  -6   51.37    2.64
 -19   1  -6   56.42    3.67
  19   1   6   53.14    3.60
  19   1   6   53.37    2.59
  21  -1   6    1.69    1.14
 -21  -1  -6    2.24    1.19
 -21   1  -6    2.01    1.14
  21   1   6    1.32    1.10
  21   1   6    2.34    0.67
 -21   1  -6    4.00    0.86
  21   1   6    3.02    0.62
  23  -1   6   19.77    2.64
 -23  -1  -6   15.69    2.44
 -23   1  -6   17.31    1.67
  23   1   6   12.93    2.21
 -23   1  -6   20.32    2.63
  23   1   6   16.89    1.29
  23   1   6   16.25    1.23
 -25  -1  -6    3.68    1.53
  25  -1   6    1.76    1.41
 -25   1  -6    1.93    0.73
  25   1   6    1.96    0.67
  25   1   6    1.87    0.60
  25   1   6    1.98    1.40
 -25   1  -6    1.39    1.31
  27  -1   6    0.39    1.20
 -27  -1  -6    0.23    1.21
 -27   1  -6   -0.08    1.18
  27   1   6    0.15    0.53
  27   1   6   -0.51    1.23
  27   1   6    1.03    0.58
 -27   1  -6    0.18    0.69
 -29  -1  -6    6.50    2.19
  29  -1   6    4.55    1.91
  29   1   6    2.80    1.66
 -29   1  -6    4.86    1.86
  29   1   6    6.93    0.90
  31  -1   6    0.31    1.77
 -31  -1  -6   -0.10    1.79
 -31   1  -6   -0.38    1.37
  31   1   6    0.53    1.48
  33  -1   6   -0.98    1.88
 -33  -1  -6    0.69    1.67
  33   1   6    0.03    1.78
 -33   1  -6    1.77    1.67
  32   2  -6   -0.87    1.41
  30   2  -6    2.77    1.84
  28   2  -6   -0.43    1.09
  26   2  -6    0.01    1.34
  24  -2  -6    8.20    1.96
  24   2  -6    3.46    1.72
  22  -2  -6   13.08    2.18
  22  -2  -6   16.20    2.35
  22   2  -6   14.06    2.34
  20  -2  -6    8.50    1.64
  20  -2  -6    6.21    1.58
  20   2  -6    5.19    1.50
  18  -2  -6    4.67    1.36
  18  -2  -6    3.78    1.22
  18   2  -6    4.25    1.32
 -18   2   6    3.54    0.87
  16  -2  -6    0.84    0.79
  16  -2  -6    0.18    0.72
 -16   2   6   -0.41    0.75
  16   2  -6    0.10    0.37
  16   2  -6    0.51    0.93
 -16   2   6   -0.16    0.54
  14  -2  -6    1.24    0.79
  14  -2  -6    0.43    0.69
 -14   2   6    0.42    0.78
  14   2  -6    1.82    0.92
  14   2  -6    1.46    0.43
 -14   2   6    1.15    0.56
  12  -2  -6    0.09    0.58
  12  -2  -6   -0.04    0.49
 -12   2   6   -0.17    0.60
 -12   2   6   -0.07    0.42
  12   2  -6    0.45    0.42
  12   2  -6   -0.11    0.36
  12   2  -6   -0.90    0.63
 -10  -2   6    3.61    0.53
  10  -2  -6    2.45    0.75
  10  -2  -6    2.18    0.73
  10   2  -6    3.12    0.95
  10   2  -6    3.18    0.57
 -10   2   6    2.65    0.70
 -10   2   6    2.41    0.63
  10   2  -6    2.35    0.44
  -8  -2   6    0.05    0.23
   8  -2  -6   -0.43    0.35
   8  -2  -6    0.18    0.47
  -8   2   6   -0.15    0.29
   8   2  -6   -0.08    0.21
  -8   2   6    0.38    0.41
   8   2  -6   -0.08    0.38
   8   2  -6   -0.10    0.56
   6  -2  -6    3.52    0.69
   6  -2  -6    4.16    0.81
   6   2  -6    2.92    0.60
  -6   2   6    3.68    0.72
   6   2  -6    3.06    0.80
  -6   2   6    2.98    0.56
   4  -2  -6   52.72    2.66
   4  -2  -6   55.72    2.34
   4   2  -6   53.66    2.61
  -4   2   6   54.08    2.26
   4   2  -6   55.79    2.42
   2  -2  -6    6.05    0.69
   2  -2  -6    5.70    0.68
   2   2  -6    5.02    0.76
  -2   2   6    4.37    0.54
   2   2  -6    4.30    0.77
   0  -2  -6    2.58    0.53
   0  -2  -6    2.63    0.57
   0   2  -6    2.10    0.66
   0   2  -6    2.78    0.49
   0   2  -6    3.06    0.64
  -2  -2  -6   69.58    3.01
  -2   2  -6   72.76    3.16
  -2   2  -6   80.76    3.20
  -2   2  -6   77.35    3.09
  -4  -2  -6    1.68    0.56
  -4   2  -6    1.79    0.57
  -4   2  -6    4.02    0.78
   4   2   6    2.76    0.63
  -4   2  -6    0.52    0.43
  -4   2  -6    2.01    0.67
  -6  -2  -6   32.01    1.88
   6  -2   6   34.26    1.89
   6   2   6   33.31    1.91
  -6   2  -6   30.99    1.92
  -6   2  -6   29.77    1.87
  -6   2  -6   35.16    1.99
  -6   2  -6   33.18    1.93
   8  -2   6   45.61    2.33
  -8  -2  -6   40.48    2.34
  -8   2  -6   42.84    2.35
  -8   2  -6   38.90    2.28
   8   2   6   44.31    2.42
  -8   2  -6   43.40    2.40
  -8   2  -6   37.26    2.20
  10  -2   6    4.60    0.91
 -10  -2  -6    3.16    0.89
 -10  -2  -6    5.95    0.65
 -10   2  -6    4.73    0.93
  10   2   6    6.00    1.18
 -10   2  -6    4.06    0.98
 -10   2  -6    5.56    1.00
 -10   2  -6    8.30    1.22
  12  -2   6   22.52    2.06
 -12  -2  -6   27.79    2.08
 -12  -2  -6   22.84    1.46
 -12   2  -6   21.64    2.09
 -12   2  -6   23.96    1.76
 -12   2  -6   27.34    2.13
  12   2   6   26.19    2.35
 -12   2  -6   28.07    2.10
 -14  -2  -6    3.37    0.73
  14  -2   6    4.76    1.16
 -14  -2  -6    4.30    1.19
  14   2   6    2.97    1.04
 -14   2  -6    5.15    1.30
 -14   2  -6    3.20    1.03
 -14   2  -6    4.60    1.14
 -14   2  -6    4.00    0.96
 -16  -2  -6   52.76    2.83
 -16  -2  -6   46.73    2.62
  16  -2   6   48.11    3.15
 -16  -2  -6   45.98    3.13
 -16   2  -6   47.40    2.69
  16   2   6   39.59    3.02
 -16   2  -6   41.74    3.02
 -18  -2  -6   11.55    1.52
  18  -2   6   12.94    2.04
 -18  -2  -6   10.42    1.82
 -18   2  -6    6.33    1.25
  18   2   6   12.81    2.00
 -18   2  -6   12.31    1.93
 -20  -2  -6    1.10    1.09
  20  -2   6    0.58    1.03
 -20  -2  -6    1.20    0.85
 -20   2  -6    0.42    0.62
  20   2   6    0.33    1.00
 -20   2  -6    0.95    1.07
  22  -2   6   -0.06    1.19
 -22  -2  -6   -0.24    1.06
  22   2   6    0.10    0.92
 -22   2  -6   -1.04    0.57
 -22   2  -6   -0.96    1.03
 -24  -2  -6    1.97    1.36
  24  -2   6    2.21    1.42
  24   2   6    1.66    1.29
 -24   2  -6    0.74    0.81
 -24   2  -6    1.61    1.39
 -26  -2  -6    1.64    1.66
  26   2   6    0.27    1.40
 -26   2  -6    0.49    0.79
 -26   2  -6   -1.13    1.13
 -28  -2  -6    0.22    1.42
 -28   2  -6    2.92    1.16
 -28   2  -6    3.40    1.80
  28   2   6    3.31    1.77
 -30  -2  -6    0.86    1.80
 -30   2  -6    0.83    0.98
  30   2   6    1.69    1.52
 -30   2  -6    0.44    1.53
  27   3  -6    4.29    1.96
  25   3  -6    5.07    1.76
  23   3  -6    1.82    1.52
  21   3  -6    1.03    1.27
  19  -3  -6    0.14    1.09
 -19   3   6   -0.16    0.61
  19   3  -6    0.51    1.23
  17  -3  -6    0.14    0.93
 -17   3   6    1.30    0.83
  17   3  -6    1.24    1.13
  15  -3  -6   -1.25    0.68
 -15   3   6   -0.50    0.52
  15   3  -6    0.61    0.96
  13  -3  -6    6.35    1.36
 -13   3   6    3.42    0.96
  13   3  -6    5.02    1.27
  13   3  -6    4.79    0.87
  11  -3  -6    1.37    0.78
 -11   3   6   -0.71    0.52
  11   3  -6    0.55    0.84
  11   3  -6    0.63    0.57
   9  -3  -6    0.26    0.64
  -9   3   6   -0.65    0.43
   9   3  -6   -0.42    0.67
   9   3  -6    0.25    0.57
   7  -3  -6    4.87    1.01
  -7   3   6    2.53    0.80
   7   3  -6    4.00    0.94
   7   3  -6    3.85    0.87
   5  -3  -6    7.60    1.14
   5   3  -6    5.63    0.99
   5   3  -6    7.47    1.01
  -5   3   6    6.64    1.10
   3  -3  -6    0.49    0.59
   3   3  -6   -0.32    0.49
   3   3  -6   -0.06    0.45
  -3   3   6    0.54    0.53
   3   3  -6    0.01    0.56
   1  -3  -6    0.78    0.48
   1   3  -6    0.12    0.44
   1   3  -6   -0.16    0.55
   1   3  -6    0.09    0.45
  -1  -3  -6   -0.33    0.34
  -1   3  -6    0.04    0.61
  -1   3  -6   -0.15    0.36
  -1   3  -6    0.21    0.41
  -3  -3  -6    2.96    0.65
  -3   3  -6    5.58    1.06
  -3   3  -6    3.79    0.62
  -3   3  -6    4.00    0.67
  -3   3  -6    3.00    0.66
  -5   3  -6    6.47    0.83
  -5   3  -6    5.76    1.14
  -5   3  -6    5.53    0.97
  -5   3  -6    7.89    0.92
  -7   3  -6   21.57    1.51
  -7   3  -6   18.92    2.00
  -7   3  -6   22.65    1.95
  -9   3  -6    0.61    0.71
   9   3   6   -0.30    0.67
  -9   3  -6   -0.74    0.55
  -9   3  -6   -0.55    0.67
 -11   3  -6   15.63    1.66
 -11   3  -6   18.90    2.08
 -11   3  -6   19.64    2.08
  11   3   6   16.80    1.85
 -13   3  -6   23.68    2.35
 -13   3  -6   23.36    2.47
  13   3   6   23.43    2.35
 -13   3  -6   23.69    2.18
  15   3   6   15.18    2.04
 -15   3  -6   11.85    1.75
 -15   3  -6   13.12    1.75
 -17   3  -6    0.43    0.91
 -17   3  -6    0.52    0.84
  17   3   6   -0.11    0.96
 -19   3  -6    0.93    0.90
  19   3   6    0.11    1.04
 -19   3  -6    0.99    0.92
  21   3   6    0.95    1.19
 -21   3  -6    0.84    0.95
 -21   3  -6   -0.24    1.13
  23   3   6    0.74    1.32
 -23   3  -6   -0.53    0.85
 -23   3  -6    0.42    1.29
 -25   3  -6    2.39    1.14
  25   3   6    2.42    1.60
 -25   3  -6    4.00    1.67
 -27   3  -6    0.91    1.03
 -27   3  -6    3.37    1.92
  27   3   6    2.19    1.69
  22   4  -6   -0.65    1.53
  20   4  -6   -0.06    1.43
  18   4  -6    0.28    1.21
  16   4  -6    0.68    1.28
  14   4  -6    0.98    1.06
 -14   4   6   -0.18    0.78
 -12   4   6    0.29    0.83
  10   4  -6   -0.52    0.76
 -10   4   6   -0.79    0.66
   8   4  -6    0.03    0.75
  -8   4   6    0.40    0.77
   6   4  -6    0.84    0.87
   4   4  -6    1.22    0.79
   2   4  -6    9.11    1.54
   0   4  -6    1.26    0.88
  -2   4  -6   -0.05    0.79
  -4   4  -6   -0.98    0.71
  -6   4  -6    1.69    0.94
  -8   4  -6    0.25    0.91
 -10   4  -6   12.29    1.92
 -12   4  -6    0.54    0.99
 -14   4  -6    1.67    1.14
 -16   4  -6    6.99    1.69
  18   4   6    1.27    1.13
 -18   4  -6   -1.24    0.95
  20   4   6    1.36    1.50
 -20   4  -6    0.80    1.13
   5   5  -6    1.27    1.09
   3   5  -6    0.42    1.09
   1   5  -6   -0.25    1.00
  -1   5  -6    0.62    1.12
  -3   5  -6   -1.12    0.91
  -5   5  -6    1.63    1.18
  34   0  -7   -0.14    1.70
  32   0  -7    2.49    1.76
  30   0  -7   -0.89    1.21
  28   0  -7    1.01    1.31
  26   0  -7   -0.76    1.12
  26   0  -7    2.06    0.87
  26   0  -7   -0.04    1.16
  24   0  -7   -0.68    0.84
  24   0  -7   -0.15    1.04
  24   0  -7    2.45    0.91
  22   0  -7   -0.07    0.70
  22   0  -7    0.22    0.92
  22   0  -7   -0.85    0.83
 -20   0   7   -0.31    0.69
  20   0  -7   -0.72    0.70
  20   0  -7   -0.95    0.52
  20   0  -7   -0.37    0.75
 -18   0   7   -0.21    0.56
  18   0  -7    0.84    0.82
  18   0  -7   -0.21    0.64
  18   0  -7   -1.51    0.68
  16   0  -7   -0.40    0.47
  16   0  -7    0.05    0.65
  16   0  -7   -0.38    0.61
 -16   0   7    0.27    0.53
  14   0  -7    0.16    0.52
  14   0  -7   -0.24    0.68
  14   0  -7    1.18    0.68
 -14   0   7    2.95    0.83
 -12   0   7   -0.54    0.64
  12   0  -7   -0.08    0.46
  12   0  -7   -0.59    0.47
  12   0  -7    0.39    0.64
  10   0  -7    0.82    0.54
 -10   0   7    0.38    0.58
  10   0  -7   -0.44    0.59
  10   0  -7   -0.30    0.41
   8   0  -7    0.32    0.43
   8   0  -7   -0.44    0.34
   8   0  -7    0.53    0.56
  -8   0   7   -0.62    0.50
  -8   0   7    0.08    0.41
  -6   0   7   -0.16    0.39
   6   0  -7    0.58    0.55
  -6   0   7   -0.56    0.41
   6   0  -7    0.13    0.38
   4   0  -7   -0.41    0.29
  -4   0   7    0.13    0.42
  -4   0   7   -0.41    0.36
   4   0  -7   -0.32    0.40
   2   0  -7    0.52    0.45
   2   0  -7   -0.22    0.26
  -2   0   7   -0.34    0.34
  -2   0   7   -0.53    0.26
   0   0  -7   -0.05    0.24
   0   0   7   -0.21    0.21
   0   0  -7   -0.45    0.35
   0   0   7   -0.09    0.34
  -2   0  -7    0.13    0.45
   2   0   7   -0.81    0.17
   2   0   7   -0.36    0.36
  -2   0  -7   -0.27    0.40
  -2   0  -7   -0.16    0.25
   4   0   7    0.03    0.39
  -4   0  -7    0.62    0.28
   4   0   7    0.33    0.45
  -4   0  -7   -0.18    0.41
  -4   0  -7    0.33    0.37
   4   0   7   -0.12    0.20
   6   0   7   -0.08    0.36
   6   0   7   -0.16    0.21
   6   0   7    0.39    0.41
  -6   0  -7   -0.33    0.37
  -6   0  -7    0.06    0.43
  -6   0  -7    0.07    0.27
  -8   0  -7   -0.06    0.45
   8   0   7   -0.18    0.42
  -8   0  -7    0.15    0.32
   8   0   7    0.10    0.24
 -10   0  -7    0.18    0.55
 -10   0  -7   -0.16    0.32
  10   0   7    0.13    0.53
  10   0   7    0.06    0.27
 -12   0  -7   -0.30    0.58
 -12   0  -7   -0.22    0.36
  12   0   7   -0.86    0.52
  12   0   7   -0.43    0.26
  14   0   7   -0.06    0.34
 -14   0  -7   -0.77    0.53
  14   0   7   -0.93    0.52
 -14   0  -7    0.35    0.30
  16   0   7   -0.39    0.32
 -16   0  -7   -0.41    0.65
 -16   0  -7    0.20    0.69
 -16   0  -7    0.37    0.38
  16   0   7    1.07    0.79
  18   0   7   -0.47    0.37
 -18   0  -7   -0.21    0.33
  18   0   7    0.11    0.83
 -18   0  -7   -0.16    0.70
  18   0   7   -0.38    1.10
 -18   0  -7   -0.60    0.69
 -20   0  -7    0.36    0.88
 -20   0  -7    0.42    0.39
  20   0   7   -0.60    0.92
  20   0   7   -0.39    0.47
  20   0   7   -0.47    1.21
  22   0   7   -2.49    1.13
  22   0   7   -0.07    1.05
 -22   0  -7    0.81    0.54
 -22   0  -7    0.47    1.04
 -24   0  -7   -1.00    0.96
  24   0   7   -0.60    0.92
  24   0   7    0.70    1.23
 -24   0  -7    0.35    0.48
  26   0   7    0.75    1.16
  26   0   7    0.57    1.20
 -26   0  -7   -0.38    1.06
  28   0   7    0.00    1.12
 -28   0  -7   -0.79    1.28
  28   0   7    1.07    1.30
  30   0   7    1.53    1.60
 -30   0  -7    1.09    1.52
  32   0   7   -0.46    1.73
 -32   0  -7    1.82    1.78
  33  -1  -7    0.02    1.61
  33   1  -7    2.03    1.78
  31  -1  -7    4.06    1.93
  31   1  -7    2.74    0.63
  31   1  -7    0.20    1.50
  29  -1  -7    1.60    1.54
  29   1  -7    1.06    1.41
  29   1  -7    2.11    0.64
  27  -1  -7    0.07    1.23
  27   1  -7    0.39    0.58
  27   1  -7    2.16    0.63
  27   1  -7   -1.40    1.01
  25  -1  -7    0.14    1.02
  25  -1  -7    0.86    1.12
  25   1  -7    0.55    0.57
  25   1  -7   -0.29    1.14
  25   1  -7    2.64    1.30
  25   1  -7    0.55    0.50
  23  -1  -7   -1.79    0.92
  23  -1  -7    0.16    0.90
 -23  -1   7    0.11    0.85
  23   1  -7    1.06    0.53
  23   1  -7   -0.77    0.87
  23   1  -7    0.24    0.47
  23   1  -7    1.16    1.22
  21  -1  -7    7.93    1.72
  21  -1  -7    7.01    0.92
  21  -1  -7   10.28    1.72
 -21  -1   7   10.13    1.68
  21   1  -7   10.92    1.60
  21   1  -7   10.27    1.08
  21   1  -7   11.34    1.13
  21   1  -7   10.93    1.98
  19  -1  -7   15.32    2.17
  19  -1  -7   16.12    2.05
  19  -1  -7    9.17    1.59
 -19  -1   7   17.23    1.82
  19   1  -7   21.15    2.00
  19   1  -7   15.68    0.83
  19   1  -7   14.88    1.13
  19   1  -7   16.24    1.18
  19   1  -7   13.69    2.08
  17  -1  -7   79.71    4.19
  17  -1  -7   78.88    4.27
  17  -1  -7   68.27    3.84
 -17  -1   7   78.57    3.86
  17   1  -7   74.79    3.75
  17   1  -7   86.25    2.75
 -17   1   7   77.37    4.17
  17   1  -7   84.52    4.49
  17   1  -7   82.01    3.54
  17   1  -7   80.93    3.53
  15  -1  -7   89.91    4.47
  15  -1  -7   90.33    4.23
 -15  -1   7   97.46    4.26
  15  -1  -7   95.18    4.67
  15   1  -7   94.26    3.97
  15   1  -7   93.13    3.97
  15   1  -7   89.84    4.73
  15   1  -7   97.32    4.17
  13  -1  -7  129.70    5.40
  13  -1  -7  135.38    5.67
 -13  -1   7  131.02    5.43
  13  -1  -7  122.69    5.52
  13   1  -7  132.36    5.17
  13   1  -7  133.11    5.21
  13   1  -7  128.72    5.21
  13   1  -7  125.57    5.70
 -13   1   7  121.34    5.48
 -11  -1   7   37.15    1.86
  11  -1  -7   36.04    2.28
  11  -1  -7   33.08    2.19
  11  -1  -7   33.33    1.90
  11   1  -7   35.88    1.64
  11   1  -7   33.34    1.91
 -11   1   7   35.85    2.26
  11   1  -7   33.96    1.60
  11   1  -7   35.81    2.40
   9  -1  -7    1.46    0.67
   9  -1  -7    1.51    0.64
  -9  -1   7    1.08    0.41
   9  -1  -7    0.57    0.53
   9   1  -7    1.81    0.49
  -9   1   7    0.95    0.66
   9   1  -7    0.83    0.24
   9   1  -7    1.56    0.71
   9   1  -7    0.65    0.22
   7  -1  -7   32.33    1.95
  -7  -1   7   32.63    1.61
   7  -1  -7   32.44    1.97
  -7   1   7   34.72    2.01
   7   1  -7   32.63    2.08
   5  -1  -7    9.45    1.07
  -5  -1   7   10.91    0.74
   5   1  -7   13.69    1.35
  -5   1   7   13.47    1.21
   3  -1  -7   58.29    2.63
  -3  -1   7   57.79    2.78
  -3  -1   7   59.80    2.49
   3   1  -7   61.79    2.83
  -3   1   7   62.14    2.67
  -1  -1   7    9.99    0.61
  -1  -1   7   11.37    1.14
   1  -1  -7   10.27    1.03
   1   1  -7   10.61    1.10
  -1   1   7   11.34    1.06
   1  -1   7   39.19    2.00
   1  -1   7   36.52    1.59
  -1  -1  -7   36.28    1.88
  -1  -1  -7   37.56    1.90
  -1   1  -7   36.47    1.98
   1   1   7   36.14    1.90
  -1   1  -7   38.24    1.95
  -3  -1  -7   15.39    1.19
   3  -1   7   14.28    1.33
  -3  -1  -7   15.46    1.33
   3  -1   7   14.88    0.79
  -3  -1  -7   12.82    0.75
   3   1   7   16.62    1.23
  -3   1  -7   14.05    1.33
   3   1   7   14.71    1.16
  -3   1  -7   13.96    1.30
  -5  -1  -7    7.55    1.00
  -5  -1  -7    6.87    0.57
   5  -1   7    7.58    0.96
   5  -1   7    5.54    0.52
   5   1   7    7.10    0.98
  -5   1  -7    7.90    0.80
   5   1   7    7.40    0.96
  -5   1  -7    9.48    1.13
  -5   1  -7    6.83    1.02
  -7  -1  -7    3.12    0.81
  -7  -1  -7    3.09    0.53
   7  -1   7    3.91    0.51
   7  -1   7    5.15    0.89
   7   1   7    4.75    0.90
  -7   1  -7    3.08    0.79
  -7   1  -7    3.68    0.62
  -7   1  -7    2.78    0.76
  -9  -1  -7   33.98    2.19
   9  -1   7   32.94    2.08
   9  -1   7   34.20    1.72
  -9  -1  -7   33.65    1.76
   9   1   7   31.67    2.16
  -9   1  -7   30.63    1.69
  -9   1  -7   38.28    2.23
  -9   1  -7   34.37    2.20
  11  -1   7    8.92    0.81
 -11  -1  -7    7.95    0.90
 -11  -1  -7    9.74    1.35
  11  -1   7    9.80    1.38
  11   1   7    8.28    1.31
  11   1   7    8.09    0.55
 -11   1  -7    9.07    0.97
 -11   1  -7    8.08    1.22
  11   1   7    9.18    0.62
 -11   1  -7    8.94    1.30
  13  -1   7    1.81    0.52
 -13  -1  -7    2.32    0.83
  13  -1   7    2.02    0.82
 -13  -1  -7    0.90    0.42
 -13   1  -7    2.37    0.81
 -13   1  -7    2.66    0.91
  13   1   7    2.29    0.38
  13   1   7    2.27    0.88
  13   1   7    2.75    0.51
 -13   1  -7    2.37    0.60
  15  -1   7    4.74    1.16
  15  -1   7    5.94    0.86
 -15  -1  -7    3.87    1.07
 -15  -1  -7    3.60    0.67
 -15   1  -7    3.76    0.76
 -15   1  -7    2.78    0.99
  15   1   7    4.90    0.70
 -15   1  -7    5.41    1.12
  15   1   7    5.07    0.59
  15   1   7    4.59    1.18
  17  -1   7    8.32    1.12
 -17  -1  -7    9.45    1.65
  17  -1   7    4.39    1.24
 -17  -1  -7    9.65    1.46
 -17  -1  -7    6.61    1.07
 -17   1  -7    5.86    1.01
 -17   1  -7    9.56    1.60
  17   1   7    8.00    0.81
 -17   1  -7    6.53    1.32
  17   1   7    7.30    0.87
  17   1   7    3.68    1.17
 -19  -1  -7  149.63    6.53
  19  -1   7  156.71    6.56
 -19  -1  -7  147.81    4.84
 -19  -1  -7  148.08    6.56
  19  -1   7  150.78    6.96
 -19  -1  -7  151.38    6.94
  19   1   7  147.80    6.05
  19   1   7  143.62    6.07
 -19   1  -7  140.97    6.81
 -19   1  -7  141.74    5.57
  19   1   7  153.96    7.02
  21  -1   7    0.90    1.11
 -21  -1  -7   -0.67    0.97
 -21   1  -7    0.94    0.91
  21   1   7   -0.51    0.83
 -21   1  -7    0.15    0.59
  21   1   7    0.83    0.56
  21   1   7   -0.06    0.41
  23  -1   7   16.85    2.54
 -23  -1  -7   12.19    2.27
 -23   1  -7    9.98    1.95
  23   1   7    9.48    1.95
  23   1   7   15.23    1.17
 -23   1  -7   14.50    1.55
  23   1   7   12.63    1.13
 -25  -1  -7    5.21    1.85
  25  -1   7    2.97    1.55
 -25   1  -7    1.38    0.78
  25   1   7    2.31    0.72
  25   1   7    5.07    0.82
  25   1   7    2.76    1.34
 -25   1  -7    0.81    1.19
 -27  -1  -7    0.80    1.28
  27  -1   7   -1.37    1.15
  27   1   7    0.97    0.55
  27   1   7    0.81    1.40
 -27   1  -7    0.25    1.22
  27   1   7    0.78    0.60
 -27   1  -7    0.41    0.74
 -29  -1  -7    0.84    1.43
  29  -1   7    1.07    1.60
  29   1   7   -0.93    1.17
  29   1   7    1.14    0.55
 -29   1  -7    1.00    1.39
  31  -1   7   -0.40    1.50
 -31  -1  -7   -3.44    1.53
  31   1   7   -0.10    1.50
 -31   1  -7   -0.46    1.42
 -33  -1  -7    0.18    1.84
  33  -1   7   -0.67    2.07
  33   1   7    0.07    1.70
 -33   1  -7    0.47    1.68
  32   2  -7    0.19    1.56
  30   2  -7    0.50    1.63
  28   2  -7   -0.53    1.24
  26   2  -7    1.38    1.40
  24  -2  -7    0.32    1.32
  24   2  -7    0.26    1.23
  22  -2  -7    2.57    1.26
  22  -2  -7    3.69    1.50
  22   2  -7    2.35    1.35
  20  -2  -7    8.85    1.65
  20  -2  -7   12.67    2.07
  20   2  -7    6.75    1.72
  18  -2  -7   56.01    3.58
  18  -2  -7   54.76    3.58
  18   2  -7   58.20    3.78
  16  -2  -7   32.68    2.64
  16  -2  -7   37.14    2.67
  16   2  -7   39.54    1.62
 -16   2   7   38.93    2.77
  16   2  -7   32.79    2.02
  16   2  -7   39.04    2.92
  14  -2  -7   31.89    2.26
  14  -2  -7   27.60    2.55
 -14   2   7   26.61    2.14
  14   2  -7   25.39    1.59
  14   2  -7   27.57    2.60
  14   2  -7   27.42    1.36
  12  -2  -7   30.35    2.20
  12  -2  -7   35.53    2.39
 -12   2   7   34.14    2.30
  12   2  -7   33.41    2.48
  12   2  -7   35.00    1.62
  12   2  -7   31.99    1.66
  10  -2  -7   22.31    1.68
  10  -2  -7   17.37    1.87
  10   2  -7   24.04    1.87
  10   2  -7   21.66    1.25
  10   2  -7   19.70    1.11
 -10   2   7   22.21    1.65
   8  -2  -7    3.62    0.74
   8  -2  -7    3.38    0.79
  -8  -2   7    3.37    0.44
   8   2  -7    3.35    0.84
   8   2  -7    2.88    0.41
   8   2  -7    2.15    0.53
  -8   2   7    0.74    0.57
   6  -2  -7    2.08    0.65
   6  -2  -7    2.88    0.63
   6   2  -7    2.64    0.60
   6   2  -7    2.25    0.35
   6   2  -7    1.82    0.76
  -6   2   7    0.10    0.36
   4  -2  -7   31.50    1.75
   4  -2  -7   33.19    2.00
   4   2  -7   35.00    1.76
   4   2  -7   35.11    2.02
  -4   2   7   33.19    1.66
   2  -2  -7   57.86    2.55
  -2   2   7   59.48    2.43
   2   2  -7   60.43    2.78
   2   2  -7   56.52    2.57
   0  -2  -7   -0.06    0.46
   0   2   7    0.28    0.33
   0   2  -7    0.39    0.54
   0   2  -7    0.39    0.46
   0   2  -7    0.38    0.43
  -2  -2  -7   14.15    1.11
  -2   2  -7   13.92    1.33
  -2   2  -7   12.91    1.24
  -2   2  -7   12.40    1.25
  -2   2  -7   10.69    1.05
  -4  -2  -7    2.85    0.68
  -4   2  -7    1.70    0.60
  -4   2  -7    3.01    0.73
  -4   2  -7    2.67    0.69
  -4   2  -7    2.80    0.72
  -6  -2  -7   12.52    1.33
  -6   2  -7   12.50    1.36
   6   2   7   13.29    1.37
  -6   2  -7   11.94    1.32
  -6   2  -7   14.66    1.42
  -6   2  -7   12.46    1.31
   8  -2   7    8.11    1.10
  -8  -2  -7    4.34    0.94
  -8   2  -7    4.14    1.00
  -8   2  -7    5.19    0.98
  -8   2  -7    4.89    0.88
  -8   2  -7    4.25    0.88
   8   2   7    4.64    0.98
 -10  -2  -7   -0.19    0.35
 -10  -2  -7    0.25    0.63
  10  -2   7   -0.22    0.51
 -10   2  -7   -0.27    0.39
 -10   2  -7    0.40    0.55
 -10   2  -7   -0.42    0.54
  10   2   7    0.37    0.63
 -10   2  -7   -0.14    0.71
 -12  -2  -7    4.57    0.72
 -12  -2  -7    4.76    1.11
  12  -2   7    3.40    0.94
 -12   2  -7    3.47    0.91
 -12   2  -7    4.50    1.12
 -12   2  -7    5.05    1.26
  12   2   7    5.07    1.21
 -12   2  -7    3.01    1.07
  14  -2   7    7.32    1.35
 -14  -2  -7    7.96    1.03
 -14  -2  -7    7.39    1.42
 -14   2  -7    6.97    1.17
  14   2   7    7.33    1.48
 -14   2  -7   10.45    1.58
 -14   2  -7    7.43    1.40
 -16  -2  -7   32.96    2.98
 -16  -2  -7   32.56    2.08
  16  -2   7   27.18    2.65
 -16   2  -7   32.92    2.21
 -16   2  -7   32.54    2.56
  16   2   7   27.53    2.78
  18  -2   7    1.57    1.10
 -18  -2  -7    0.67    0.87
 -18  -2  -7    2.34    1.14
  18   2   7    1.12    1.08
 -18   2  -7    0.52    0.95
 -18   2  -7   -0.11    0.61
 -20  -2  -7   15.06    1.90
 -20  -2  -7   12.56    2.08
  20  -2   7   16.71    2.43
 -20   2  -7   12.61    2.08
 -20   2  -7   13.06    1.69
  20   2   7   14.55    2.20
 -22  -2  -7    4.71    1.59
  22  -2   7    7.27    1.91
 -22   2  -7    3.67    1.00
  22   2   7    5.77    1.56
 -22   2  -7    4.96    1.58
  24  -2   7    7.65    2.09
 -24  -2  -7   11.43    2.29
 -24   2  -7    7.15    1.83
 -24   2  -7    8.03    1.44
  24   2   7   10.60    2.21
 -26  -2  -7    0.26    1.57
  26   2   7   -0.67    1.32
 -26   2  -7    0.84    0.89
 -26   2  -7    0.91    1.33
 -28  -2  -7    1.78    1.73
 -28   2  -7    1.72    0.98
  28   2   7    0.63    1.36
 -28   2  -7   -0.54    1.31
 -30  -2  -7   -0.57    1.74
  30   2   7    0.44    1.53
 -30   2  -7    0.83    1.59
 -30   2  -7   -0.11    1.03
  27   3  -7    0.17    1.52
  25   3  -7   -0.26    1.35
  23   3  -7    0.19    1.22
  21   3  -7    0.18    1.17
  19  -3  -7    9.59    1.90
  19   3  -7    8.39    1.81
  17  -3  -7    4.94    1.38
  17   3  -7    1.94    1.25
  15  -3  -7    0.19    0.79
  15   3  -7   -1.88    0.80
  13  -3  -7    3.61    1.14
  13   3  -7    5.15    0.93
  13   3  -7    4.42    1.24
  11  -3  -7    0.88    0.72
  11   3  -7    1.27    0.87
  11   3  -7    0.28    0.53
 -11   3   7    0.66    0.59
   9  -3  -7    0.88    0.79
   9   3  -7   -0.36    0.69
   9   3  -7    0.30    0.60
   7  -3  -7    0.01    0.62
   7   3  -7    1.29    0.61
   7   3  -7   -0.27    0.53
   5  -3  -7    4.72    1.00
   5   3  -7    5.47    1.03
   5   3  -7   10.05    1.27
   3  -3  -7    1.21    0.65
   3   3  -7    3.07    0.82
   3   3  -7    2.45    0.73
   3   3  -7    2.62    0.73
   1  -3  -7   32.09    2.01
   1   3  -7   37.06    2.24
   1   3  -7   36.69    1.84
   1   3  -7   32.67    1.83
  -1  -3  -7    1.08    0.52
  -1   3  -7    0.65    0.71
  -1   3  -7    0.13    0.54
  -1   3  -7    0.54    0.42
  -1   3  -7    0.95    0.59
  -3   3  -7    0.52    0.66
  -3   3  -7    0.83    0.60
  -3   3  -7    1.19    0.61
  -3   3  -7    0.69    0.54
  -5   3  -7    0.25    0.59
  -5   3  -7   -0.09    0.66
  -5   3  -7    1.25    0.64
  -5   3  -7   -0.08    0.54
  -7   3  -7    0.98    0.76
  -7   3  -7    0.39    0.69
  -7   3  -7    1.50    0.82
  -9   3  -7    6.82    1.26
  -9   3  -7    6.34    1.11
   9   3   7    9.23    1.30
  -9   3  -7   11.43    1.58
 -11   3  -7    5.72    1.17
 -11   3  -7    5.98    1.33
 -11   3  -7    9.90    1.57
  11   3   7    5.86    1.19
  13   3   7    0.30    0.83
 -13   3  -7    0.09    0.78
 -13   3  -7   -0.22    0.62
  15   3   7    0.63    1.01
 -15   3  -7    0.47    0.89
 -15   3  -7    0.27    0.64
 -17   3  -7    0.85    1.01
 -17   3  -7    0.13    0.82
  17   3   7    0.80    1.06
 -19   3  -7    0.45    0.86
 -19   3  -7    0.22    1.10
  19   3   7    0.41    1.03
 -21   3  -7    0.74    0.92
 -21   3  -7    0.37    1.26
  21   3   7    0.33    1.25
  23   3   7   -1.18    1.29
 -23   3  -7    1.65    1.38
 -23   3  -7    0.78    1.09
 -25   3  -7    0.94    1.50
  25   3   7    2.37    1.57
 -25   3  -7    0.09    1.07
 -27   3  -7    0.61    1.79
 -27   3  -7   -0.19    1.01
  27   3   7    0.14    1.57
  20   4  -7    4.95    1.86
  18   4  -7    1.21    1.26
  16   4  -7    0.32    1.13
  14   4  -7    5.38    1.52
  10   4  -7    0.54    0.81
   8   4  -7    0.61    0.76
   6   4  -7    0.37    0.79
   4   4  -7   -0.43    0.64
   2   4  -7    1.86    0.97
   0   4  -7    4.27    1.21
  -2   4  -7    0.60    0.91
  -4   4  -7    0.42    0.89
  -6   4  -7    0.93    0.94
  -8   4  -7   -0.08    0.78
 -10   4  -7   -0.88    0.85
 -12   4  -7    2.36    1.08
 -14   4  -7    0.28    0.98
 -16   4  -7   -0.11    1.00
 -18   4  -7    0.02    1.07
  18   4   7    2.90    1.38
  20   4   7    1.22    1.56
 -20   4  -7    1.64    1.30
   5   5  -7    0.11    0.95
   3   5  -7    1.03    1.19
   1   5  -7    0.83    1.11
  -1   5  -7   -1.27    0.85
  -3   5  -7    0.12    1.12
  34   0  -8    0.41    1.68
  32   0  -8    5.79    2.20
  30   0  -8    1.82    1.62
  28   0  -8    1.97    1.45
  26   0  -8    0.06    1.03
  26   0  -8    0.50    0.76
  26   0  -8    0.52    1.29
  24   0  -8    5.67    1.46
  24   0  -8    8.37    1.28
  24   0  -8    5.62    1.75
  22   0  -8    2.44    1.20
  22   0  -8    2.25    0.95
  22   0  -8    1.46    0.90
  20   0  -8   -0.81    0.74
  20   0  -8   -0.39    0.65
  20   0  -8   -0.67    0.67
  18   0  -8    4.35    1.06
  18   0  -8    3.40    0.95
  18   0  -8    0.99    1.01
 -16   0   8    1.12    0.93
  16   0  -8    0.68    0.69
  16   0  -8    0.04    0.64
  16   0  -8    0.66    0.62
  14   0  -8   -0.53    0.56
 -14   0   8   -1.19    0.70
  14   0  -8    0.18    0.55
  14   0  -8   -0.34    0.55
  12   0  -8   40.72    2.60
  12   0  -8   39.08    2.10
  12   0  -8   40.81    2.36
 -12   0   8   41.40    2.16
  10   0  -8   14.55    1.09
  10   0  -8   14.75    1.66
  -8   0   8  133.01    5.50
   8   0  -8  134.48    5.51
  -8   0   8  135.54    5.43
   8   0  -8  133.92    5.42
   6   0  -8  482.78   18.09
  -6   0   8  482.40   18.06
  -6   0   8  469.73   16.23
   6   0  -8  477.74   16.30
   4   0  -8  734.58   24.40
  -4   0   8  724.65   27.58
  -4   0   8  750.17   24.40
   4   0  -8  742.40   27.63
  -2   0   8  137.73    5.35
   2   0  -8  126.26    5.17
  -2   0   8  138.09    5.21
   2   0  -8  137.06    5.37
   0   0   8  199.23    6.93
   0   0  -8  187.79    7.34
   0   0   8  187.50    7.30
   0   0  -8  179.85    6.85
   2   0   8   14.36    1.32
  -2   0  -8   13.85    0.88
  -2   0  -8   14.78    1.32
  -2   0  -8   14.28    1.33
   2   0   8   13.22    0.84
   4   0   8   62.93    2.95
   4   0   8   62.41    2.78
  -4   0  -8   67.04    3.03
   4   0   8   62.83    2.93
  -4   0  -8   65.93    2.82
  -4   0  -8   69.51    3.08
  -6   0  -8  121.57    5.07
   6   0   8  118.01    5.00
  -6   0  -8  126.59    5.14
  -6   0  -8  129.71    5.15
   6   0   8  130.69    5.14
   6   0   8  126.78    5.10
   8   0   8    1.63    0.63
  -8   0  -8    2.54    0.75
  -8   0  -8    2.75    0.53
   8   0   8    1.87    0.42
 -10   0  -8    2.46    0.53
  10   0   8    2.13    0.75
  10   0   8    1.25    0.42
 -10   0  -8    1.08    0.62
 -12   0  -8   57.06    3.41
  12   0   8   62.22    2.96
  12   0   8   71.51    3.64
 -12   0  -8   63.73    3.00
 -14   0  -8    1.23    0.41
 -14   0  -8    1.44    0.78
  14   0   8    0.54    0.42
  14   0   8    0.55    0.78
  16   0   8   21.36    2.40
 -16   0  -8   20.66    1.22
 -16   0  -8   16.50    2.10
  16   0   8   17.82    1.37
 -16   0  -8   18.72    2.05
  18   0   8    6.82    1.01
 -18   0  -8   10.57    1.82
 -18   0  -8    9.69    0.98
  18   0   8    7.86    1.66
 -18   0  -8    6.73    1.46
  18   0   8   10.50    1.58
 -20   0  -8    1.54    1.14
  20   0   8    3.22    0.81
  20   0   8    2.05    1.16
  20   0   8    3.17    1.35
 -20   0  -8    2.41    0.65
 -22   0  -8  103.69    3.89
 -22   0  -8   93.18    5.42
  22   0   8   95.19    5.56
  22   0   8  100.36    4.83
  24   0   8   85.06    4.38
 -24   0  -8   85.29    3.45
 -24   0  -8   84.79    5.21
  24   0   8   82.78    5.29
  26   0   8    3.67    1.55
  26   0   8    6.06    1.55
 -26   0  -8    3.32    1.53
  28   0   8    0.78    1.49
  28   0   8    1.75    1.25
 -28   0  -8    0.60    1.39
 -30   0  -8    3.93    1.84
  30   0   8    4.86    2.09
 -32   0  -8   15.46    3.11
  32   0   8   10.39    2.56
  33  -1  -8    0.24    1.86
  33   1  -8    0.62    1.73
  31  -1  -8   -0.28    1.66
  31   1  -8   -0.08    1.49
  29  -1  -8    5.42    2.02
  29   1  -8    3.67    1.76
  29   1  -8    4.01    0.80
  27  -1  -8    0.50    1.42
  27   1  -8   -0.41    0.52
  27   1  -8    1.13    0.55
  27   1  -8   -0.14    1.16
  27   1  -8   -1.72    1.14
  25  -1  -8    3.19    1.46
  25   1  -8    5.43    0.95
  25   1  -8    5.79    1.81
  25   1  -8    6.12    1.69
  25   1  -8    7.27    0.98
  23  -1  -8    1.01    1.26
  23  -1  -8   -0.56    0.89
  23   1  -8    0.44    1.20
  23   1  -8    0.46    0.47
  23   1  -8    0.11    0.46
  23   1  -8    0.50    0.89
  21  -1  -8    4.70    1.42
  21  -1  -8    4.67    0.74
  21  -1  -8    3.37    1.22
  21   1  -8    1.93    1.00
  21   1  -8    2.50    0.63
  21   1  -8    1.80    0.61
  21   1  -8    2.79    1.32
  19  -1  -8    1.25    1.14
  19  -1  -8    0.27    0.68
 -19  -1   8    0.88    1.17
  19  -1  -8   -0.31    0.82
  19   1  -8    1.34    0.92
  19   1  -8    0.14    0.41
  19   1  -8    0.04    0.68
  19   1  -8   -0.09    0.36
  17  -1  -8   11.39    1.83
 -17  -1   8   13.46    1.52
  17  -1  -8   10.18    1.57
  17  -1  -8   13.47    1.64
  17   1  -8   11.10    1.10
  17   1  -8   15.48    2.11
  17   1  -8   13.13    1.01
  17   1  -8   14.42    1.58
  15  -1  -8    0.02    0.69
 -15  -1   8    1.41    0.84
  15  -1  -8    0.15    0.65
  15  -1  -8    0.42    0.96
  15   1  -8   -0.52    0.72
  15   1  -8    0.84    0.38
  15   1  -8    0.62    0.40
  15   1  -8    0.69    0.53
 -13  -1   8    3.99    0.82
  13  -1  -8    3.32    0.94
  13  -1  -8    5.32    1.18
  13  -1  -8    4.81    1.03
  13   1  -8    5.21    0.62
  13   1  -8    4.91    1.17
  13   1  -8    4.85    0.88
  13   1  -8    6.31    0.68
 -11  -1   8    5.92    0.81
  11  -1  -8    4.18    0.96
  11  -1  -8    5.79    0.94
  11  -1  -8    4.82    0.94
  11   1  -8    4.50    0.54
  11   1  -8    4.59    0.53
 -11   1   8    7.57    1.16
  11   1  -8    4.80    1.07
  11   1  -8    4.56    0.77
   9  -1  -8   35.61    2.26
   9  -1  -8   39.34    1.95
  -9  -1   8   36.74    1.90
   9  -1  -8   41.61    2.35
  -9   1   8   37.20    2.30
   9   1  -8   37.90    1.69
   9   1  -8   39.87    1.71
   9   1  -8   39.47    2.43
   9   1  -8   39.32    1.98
   7  -1  -8   86.61    3.92
  -7  -1   8   89.29    3.78
   7  -1  -8   93.99    3.71
   7   1  -8   87.96    4.05
   7   1  -8   91.09    3.51
  -7   1   8   93.42    3.92
  -5  -1   8   69.62    3.00
   5  -1  -8   70.33    2.88
   5  -1  -8   68.71    3.16
  -5   1   8   76.20    3.22
   5   1  -8   72.95    3.34
  -3  -1   8   16.75    0.92
   3  -1  -8   15.72    0.84
   3  -1  -8   15.58    1.22
  -3   1   8   16.32    1.21
   3   1  -8   13.08    1.38
  -1  -1   8   26.44    1.28
   1  -1  -8   27.07    1.63
   1  -1  -8   26.02    1.16
  -1   1   8   24.10    1.53
   1   1  -8   27.47    1.71
  -1  -1  -8   40.19    2.12
  -1  -1  -8   41.98    1.75
  -1  -1  -8   43.49    2.16
   1  -1   8   42.88    1.85
   1   1   8   42.63    2.13
  -1   1  -8   39.89    2.12
  -1   1  -8   37.99    2.17
   3  -1   8    6.29    0.54
  -3  -1  -8    5.94    0.52
  -3  -1  -8    6.39    0.94
   3   1   8    5.86    0.88
  -3   1  -8    7.16    0.99
  -3   1  -8    6.41    0.97
   3   1   8    6.20    0.92
   5  -1   8  103.21    4.17
  -5  -1  -8  101.90    4.26
  -5  -1  -8  103.22    4.16
   5  -1   8   99.45    4.22
  -5   1  -8   98.70    4.29
   5   1   8  102.41    4.27
   5   1   8  100.75    4.24
  -5   1  -8  106.00    4.38
  -7  -1  -8    7.72    0.78
   7  -1   8    7.59    0.70
  -7  -1  -8    7.61    1.12
   7  -1   8    7.07    1.08
  -7   1  -8    7.87    0.86
   7   1   8    7.49    1.14
  -7   1  -8    8.10    1.15
  -7   1  -8    7.77    1.20
  -9  -1  -8   63.78    2.86
  -9  -1  -8   57.78    3.13
   9  -1   8   61.59    2.80
   9  -1   8   64.87    3.18
  -9   1  -8   66.60    3.31
  -9   1  -8   59.70    2.62
  -9   1  -8   57.64    3.14
   9   1   8   60.63    3.19
  11  -1   8   17.31    1.18
 -11  -1  -8   16.62    1.87
 -11  -1  -8   16.95    1.21
  11  -1   8   20.05    1.95
 -11   1  -8   15.22    1.74
 -11   1  -8   19.23    1.28
  11   1   8   15.02    1.83
  11   1   8   17.86    0.95
  11   1   8   17.26    0.89
  13  -1   8    0.50    0.66
  13  -1   8    0.34    0.41
 -13  -1  -8    0.39    0.70
 -13   1  -8    1.06    0.78
 -13   1  -8    1.01    0.70
 -13   1  -8    0.21    0.38
  13   1   8   -0.59    0.60
  13   1   8    0.51    0.27
  13   1   8   -0.27    0.40
  15  -1   8   17.46    1.37
 -15  -1  -8   14.77    1.29
  15  -1   8   18.55    2.19
 -15  -1  -8   15.27    1.98
  15   1   8   17.76    2.14
 -15   1  -8   17.94    1.34
 -15   1  -8   16.98    1.97
  15   1   8   17.47    1.04
 -15   1  -8   19.89    2.25
  15   1   8   16.88    1.14
  17  -1   8    8.29    1.62
 -17  -1  -8   12.80    1.37
  17  -1   8   12.41    1.32
 -17  -1  -8   10.46    1.72
  17   1   8    9.78    0.98
 -17   1  -8   11.65    1.86
  17   1   8    9.38    0.83
  17   1   8    8.90    1.68
 -17   1  -8   10.32    1.23
 -19  -1  -8   10.66    1.69
 -19  -1  -8   13.40    2.11
 -19  -1  -8   12.47    1.46
 -19  -1  -8   10.90    0.80
  19  -1   8   13.27    2.04
  19  -1   8   11.57    1.41
 -19   1  -8    8.53    1.21
 -19   1  -8    9.80    1.84
  19   1   8   10.69    0.96
  19   1   8   10.66    1.97
  19   1   8   10.35    1.07
 -21  -1  -8   13.74    2.25
  21  -1   8   15.62    2.37
  21   1   8   18.30    2.59
  21   1   8   15.42    1.15
  21   1   8   13.84    1.16
 -21   1  -8   12.96    1.47
 -21   1  -8    8.69    1.94
 -23  -1  -8    1.51    1.38
  23  -1   8    2.31    1.26
 -23   1  -8    1.81    1.18
  23   1   8    2.37    0.64
  23   1   8    4.14    0.74
 -23   1  -8    1.59    0.76
  23   1   8    2.78    1.42
 -25  -1  -8    2.39    1.54
  25  -1   8    2.45    1.55
  25   1   8    4.89    1.85
 -25   1  -8    4.77    1.03
  25   1   8    4.88    0.83
 -25   1  -8    5.02    1.82
  25   1   8    5.51    0.90
 -27  -1  -8    0.36    1.22
  27  -1   8    1.14    1.41
  27   1   8    0.44    1.41
 -27   1  -8    1.69    1.44
  27   1   8    0.20    0.56
 -27   1  -8    0.17    0.73
  27   1   8    1.84    0.60
  29  -1   8    9.22    2.46
 -29  -1  -8    7.88    2.35
 -29   1  -8    5.50    2.06
  29   1   8    5.33    1.91
 -31  -1  -8    0.70    1.80
  31  -1   8   -1.70    1.48
 -31   1  -8    1.85    1.84
  31   1   8   -1.40    1.37
  32   2  -8    3.28    1.96
  30   2  -8   -1.04    1.56
  28   2  -8    0.05    1.38
  26   2  -8    0.30    1.14
  24  -2  -8    0.61    1.23
  24   2  -8    2.42    1.39
  22  -2  -8    0.00    1.16
  22  -2  -8    1.82    1.16
  22   2  -8    3.43    1.47
  20  -2  -8   -0.28    1.15
  20  -2  -8   -0.15    0.85
  20   2  -8    0.44    1.13
  18  -2  -8   -1.75    1.29
  18  -2  -8    0.71    0.87
  18  -2  -8    0.29    0.96
  18   2  -8    1.28    1.23
  18   2  -8    1.42    0.82
  16  -2  -8    6.60    1.36
  16  -2  -8    6.82    1.42
  16   2  -8    8.85    1.11
  16   2  -8    7.37    0.76
  16   2  -8    5.35    1.41
  14  -2  -8    4.65    1.14
  14  -2  -8    7.68    1.37
  14   2  -8    7.29    0.80
 -14   2   8    7.62    1.36
  14   2  -8    3.27    1.14
  14   2  -8    6.51    0.89
  12  -2  -8    1.84    0.80
  12  -2  -8    2.42    0.88
  12   2  -8    0.12    0.80
  12   2  -8    1.24    0.49
  12   2  -8    2.07    0.54
 -12   2   8    1.76    0.79
  10  -2  -8    5.79    1.02
  10  -2  -8    4.05    0.99
 -10   2   8    4.33    0.93
  10   2  -8    3.40    1.00
  10   2  -8    5.45    0.65
  10   2  -8    4.45    0.69
   8  -2  -8    0.65    0.57
   8  -2  -8    1.19    0.59
   8   2  -8    0.16    0.64
  -8   2   8    0.76    0.54
   8   2  -8    0.98    0.45
   8   2  -8    0.71    0.35
   6  -2  -8    2.34    0.70
   6  -2  -8    3.02    0.77
   6   2  -8    2.39    0.77
   6   2  -8    2.33    0.58
   4  -2  -8   37.43    1.98
   4   2  -8   37.41    1.90
   4   2  -8   38.26    2.22
   2  -2  -8   71.81    3.00
   2   2  -8   68.66    3.16
   2   2  -8   66.16    2.91
   0  -2  -8   12.44    1.19
   0   2  -8   15.15    1.35
   0   2  -8   14.08    1.31
   0   2  -8   12.53    1.31
  -2  -2  -8   60.50    2.80
  -2   2  -8   58.89    2.91
  -2   2  -8   61.20    2.79
  -2   2  -8   63.61    2.91
  -4  -2  -8    3.23    0.78
  -4   2  -8    3.89    0.76
  -4   2  -8    3.06    0.83
  -4   2  -8    2.56    0.75
  -6  -2  -8    0.09    0.53
  -6   2  -8    0.45    0.53
   6   2   8   -0.01    0.53
  -6   2  -8    0.59    0.57
  -6   2  -8   -0.04    0.43
  -6   2  -8    1.07    0.62
  -8  -2  -8    8.68    1.23
   8  -2   8    7.62    1.15
   8   2   8    5.93    1.09
  -8   2  -8    7.18    1.15
  -8   2  -8    8.27    1.12
  -8   2  -8    6.01    1.10
  -8   2  -8    9.04    1.29
  10  -2   8    7.51    1.22
 -10  -2  -8    7.13    1.26
 -10  -2  -8    8.83    0.85
 -10   2  -8    4.92    0.96
 -10   2  -8   11.36    1.48
  10   2   8    7.17    1.28
 -10   2  -8    8.07    1.35
 -10   2  -8    8.18    1.32
 -12  -2  -8    4.35    0.73
 -12  -2  -8    2.86    0.94
  12  -2   8    2.96    0.92
 -12   2  -8    2.74    0.90
 -12   2  -8    2.15    0.87
 -12   2  -8    1.76    1.00
  12   2   8    1.56    0.86
 -12   2  -8    1.72    0.77
  14  -2   8    1.18    0.78
 -14  -2  -8    0.36    0.56
 -14  -2  -8    0.73    0.83
 -14   2  -8    0.84    0.79
  14   2   8   -0.42    0.75
 -14   2  -8   -0.29    0.53
 -14   2  -8    0.03    0.70
 -16  -2  -8    0.24    0.83
  16  -2   8    0.04    0.66
 -16   2  -8   -0.24    0.85
 -16   2  -8    0.99    0.62
  16   2   8    1.09    0.92
 -18  -2  -8    1.69    1.00
  18  -2   8    0.06    0.76
 -18  -2  -8   -0.15    0.84
 -18   2  -8    0.51    0.94
  18   2   8    0.66    1.02
 -18   2  -8   -1.03    0.53
  20  -2   8   11.10    1.98
 -20  -2  -8    7.00    1.56
 -20  -2  -8    6.18    1.61
 -20   2  -8    7.28    1.40
  20   2   8    6.90    1.66
 -20   2  -8    6.15    1.58
  22  -2   8    0.60    1.30
 -22  -2  -8    1.72    1.30
 -22   2  -8    0.73    1.06
  22   2   8    0.69    1.15
 -22   2  -8    0.17    0.77
  24  -2   8    0.26    1.34
 -24  -2  -8   -0.78    1.30
  24   2   8   -0.97    1.16
 -24   2  -8   -1.08    0.64
 -24   2  -8    1.07    1.28
 -26  -2  -8   -1.77    1.32
 -26   2  -8   -0.64    1.22
 -26   2  -8    1.19    0.96
  26   2   8    1.96    1.55
 -28  -2  -8    1.55    1.81
  28   2   8    1.90    1.52
 -28   2  -8    2.28    1.08
 -28   2  -8   -0.05    1.42
 -30  -2  -8    3.62    2.11
 -30   2  -8    3.25    1.91
 -30   2  -8    1.53    1.15
  30   2   8    3.20    1.84
  27   3  -8    1.98    1.58
  25   3  -8    1.56    1.60
  23   3  -8    1.62    1.49
  21   3  -8   -0.03    1.12
  19   3  -8   -1.05    1.00
  17  -3  -8   -1.15    0.87
  17   3  -8    0.26    0.97
  15  -3  -8   -0.21    0.85
  15   3  -8    2.96    1.24
  13  -3  -8    0.00    0.70
  13   3  -8    0.79    0.65
  13   3  -8    0.14    0.84
  11  -3  -8    0.39    0.67
  11   3  -8    0.19    0.74
  11   3  -8   -0.19    0.65
   9  -3  -8   12.63    1.63
   9   3  -8   13.07    1.61
   9   3  -8   11.92    1.36
   7  -3  -8   23.49    2.16
   7   3  -8   22.73    2.05
   7   3  -8   23.13    1.67
   5  -3  -8    9.27    1.33
   5   3  -8    9.08    1.26
   5   3  -8   10.75    1.31
   3  -3  -8   25.28    1.85
   3   3  -8   24.57    1.71
   3   3  -8   26.30    1.85
   1  -3  -8   52.20    2.73
   1   3  -8   50.69    2.78
   1   3  -8   54.91    2.55
   1   3  -8   51.90    2.56
   1   3  -8   52.34    2.15
  -1  -3  -8   30.43    1.93
  -1   3  -8   32.58    2.13
  -1   3  -8   29.79    1.66
  -1   3  -8   31.65    1.90
  -1   3  -8   28.84    1.82
  -3   3  -8    1.73    0.65
  -3   3  -8    2.23    0.86
  -3   3  -8    2.94    0.79
  -5   3  -8    3.12    0.87
  -5   3  -8    4.32    0.89
  -5   3  -8    4.17    0.95
  -7   3  -8    3.57    0.99
  -7   3  -8    4.89    0.98
  -7   3  -8    3.30    1.00
   9   3   8    0.33    0.72
  -9   3  -8    1.78    0.81
  -9   3  -8    2.65    0.94
  -9   3  -8    2.41    0.84
 -11   3  -8    5.57    1.26
 -11   3  -8    6.37    1.39
  11   3   8    4.65    1.17
 -11   3  -8    4.24    1.09
 -13   3  -8    0.26    0.92
 -13   3  -8    1.32    0.80
  13   3   8    1.38    0.97
  15   3   8    0.45    0.97
 -15   3  -8   -0.58    0.90
 -15   3  -8    0.37    0.73
 -17   3  -8    0.04    0.69
  17   3   8   -0.12    0.95
 -17   3  -8   -1.01    0.89
  19   3   8   -0.61    1.06
 -19   3  -8   -0.12    0.81
 -19   3  -8   -0.12    0.97
 -21   3  -8   -0.56    1.04
 -21   3  -8    0.48    0.88
  21   3   8   -1.71    1.23
 -23   3  -8    0.06    0.90
 -23   3  -8    0.18    1.17
  23   3   8    0.19    1.39
 -25   3  -8    0.73    1.12
  25   3   8   -0.58    1.42
 -25   3  -8    0.00    1.57
  20   4  -8    0.09    1.63
  18   4  -8   -1.18    1.17
  16   4  -8    1.70    1.27
  14   4  -8    0.40    1.08
  12   4  -8    0.84    1.02
  10   4  -8    0.51    0.82
   8   4  -8    0.51    0.91
   6   4  -8    2.13    0.94
   4   4  -8    5.05    1.26
   2   4  -8    1.45    0.88
   0   4  -8    3.44    1.19
  -2   4  -8    4.19    1.14
  -4   4  -8   -0.50    0.76
  -6   4  -8   -0.10    0.85
  -8   4  -8    0.35    0.86
 -10   4  -8    1.19    1.04
 -12   4  -8    3.36    1.27
 -14   4  -8    4.24    1.34
 -16   4  -8    0.21    1.09
 -18   4  -8   -0.01    1.03
  20   4   8   -1.06    1.25
 -20   4  -8    1.30    1.12
   3   5  -8   -0.56    0.95
   1   5  -8    3.12    1.34
  -1   5  -8    1.55    1.13
  34   0  -9    0.08    1.82
  32   0  -9   -0.10    1.48
  30   0  -9    0.19    1.45
  28   0  -9    1.57    1.43
  26   0  -9    0.13    1.12
  26   0  -9   -0.35    0.92
  26   0  -9    1.73    0.89
  24   0  -9   -0.50    0.88
  24   0  -9    1.04    1.16
  24   0  -9    7.24    1.18
  22   0  -9    0.36    0.83
  22   0  -9    1.23    1.04
  22   0  -9   -0.13    0.91
  20   0  -9    0.89    0.82
  20   0  -9   -0.80    0.82
  20   0  -9   -0.51    0.66
  18   0  -9   -0.38    0.76
  18   0  -9    0.18    0.69
  18   0  -9   -1.23    0.66
  16   0  -9    0.59    0.58
 -16   0   9   -0.02    0.88
  16   0  -9   -0.77    0.60
  16   0  -9    0.03    0.68
 -14   0   9   -1.10    0.68
  14   0  -9   -0.76    0.62
  14   0  -9   -0.51    0.51
  14   0  -9    0.06    0.48
  12   0  -9   -0.80    0.40
 -12   0   9   -0.29    0.66
  12   0  -9    0.40    0.46
  12   0  -9   -0.24    0.61
  10   0  -9    0.30    0.61
  10   0  -9   -0.19    0.45
 -10   0   9   -0.43    0.61
  10   0  -9    0.05    0.49
  -8   0   9   -0.19    0.47
   8   0  -9   -0.36    0.39
   8   0  -9    0.33    0.57
   6   0  -9   -1.02    0.31
  -6   0   9    0.39    0.57
   6   0  -9   -0.23    0.43
  -6   0   9   -0.49    0.39
   4   0  -9   -0.15    0.35
  -4   0   9    0.23    0.53
   4   0  -9    0.17    0.48
  -4   0   9   -0.29    0.35
   2   0  -9   -0.23    0.29
  -2   0   9    0.25    0.51
  -2   0   9   -0.57    0.28
   2   0  -9   -0.87    0.41
   0   0  -9    0.21    0.46
   0   0  -9   -0.13    0.29
   0   0   9   -0.26    0.24
   0   0   9    0.09    0.49
  -2   0  -9    0.10    0.25
   2   0   9   -0.19    0.23
  -2   0  -9   -0.19    0.36
   2   0   9   -0.33    0.43
  -2   0  -9   -0.09    0.47
  -4   0  -9    0.30    0.49
   4   0   9   -0.16    0.40
  -4   0  -9    0.90    0.58
  -4   0  -9   -0.19    0.28
   4   0   9   -0.15    0.24
   4   0   9    0.04    0.45
  -6   0  -9    0.31    0.52
   6   0   9   -0.05    0.28
  -6   0  -9    0.10    0.31
   6   0   9   -0.08    0.39
   8   0   9    0.13    0.29
  -8   0  -9   -0.27    0.31
   8   0   9   -0.52    0.48
  -8   0  -9   -0.36    0.51
 -10   0  -9    0.55    0.65
 -10   0  -9   -0.07    0.34
  10   0   9    0.12    0.32
  10   0   9    0.07    0.55
 -12   0  -9    0.22    0.42
  12   0   9   -0.07    0.49
  12   0   9   -0.50    0.31
 -12   0  -9   -0.59    0.51
  14   0   9    0.45    0.70
 -14   0  -9    0.73    0.71
  14   0   9    0.07    0.37
 -14   0  -9   -0.38    0.34
 -16   0  -9    0.94    0.74
  16   0   9    0.28    0.76
  16   0   9   -0.02    0.43
 -16   0  -9    0.43    0.38
 -18   0  -9    0.48    0.98
  18   0   9   -0.43    0.44
 -18   0  -9    1.02    0.52
  18   0   9    0.37    1.20
  18   0   9    0.66    0.91
 -20   0  -9    0.30    0.45
  20   0   9   -0.23    0.53
  20   0   9   -0.74    0.82
 -20   0  -9   -0.96    0.77
  20   0   9   -0.75    1.26
  22   0   9    0.50    1.18
 -22   0  -9   -1.49    0.81
  22   0   9    0.98    1.05
 -22   0  -9   -0.37    0.57
 -24   0  -9    0.59    0.60
  24   0   9   -0.96    1.14
  24   0   9   -0.43    1.16
 -24   0  -9   -0.15    1.06
  26   0   9    0.23    1.26
  26   0   9    0.43    1.34
 -26   0  -9   -0.59    1.16
 -28   0  -9    0.24    1.32
  28   0   9   -0.77    1.35
  28   0   9    0.06    1.21
 -30   0  -9   -1.70    1.32
  30   0   9   -0.01    1.70
  32   0   9   -0.97    1.69
 -32   0  -9    2.48    2.05
  33  -1  -9    3.10    2.11
  33   1  -9    0.19    1.80
  31  -1  -9    6.16    2.34
  31   1  -9    0.29    1.79
  31   1  -9    9.14    1.10
  29  -1  -9    0.89    1.47
  29   1  -9    0.88    1.49
  29   1  -9    2.44    0.68
  27  -1  -9    7.68    2.13
  27   1  -9    3.88    1.69
  27   1  -9    6.87    0.99
  27   1  -9    4.72    1.80
  25  -1  -9    4.85    1.70
  25   1  -9    5.76    1.49
  25   1  -9    5.83    0.92
  25   1  -9    7.16    1.93
  25   1  -9    6.98    1.03
  23  -1  -9    0.98    1.13
  23  -1  -9    0.21    0.86
  23   1  -9    0.48    0.45
  23   1  -9    0.15    1.10
  23   1  -9   -0.21    0.90
  23   1  -9   -0.18    0.46
  21  -1  -9    4.06    1.26
  21  -1  -9    3.67    1.33
  21   1  -9    3.40    1.14
  21   1  -9    2.61    1.25
  21   1  -9    2.33    0.63
  21   1  -9    2.61    0.66
  19  -1  -9    2.85    1.04
  19  -1  -9    2.34    1.05
  19  -1  -9    0.27    0.68
  19   1  -9    2.19    0.58
  19   1  -9    2.97    1.25
  19   1  -9    0.72    0.81
  19   1  -9    1.77    0.56
 -17  -1   9    9.82    1.40
  17  -1  -9    6.53    1.31
  17  -1  -9    7.55    1.44
  17  -1  -9    8.28    1.61
  17   1  -9    9.49    0.88
  17   1  -9    8.82    1.66
  17   1  -9   10.52    1.39
  17   1  -9   10.32    1.03
  15  -1  -9    6.91    1.23
 -15  -1   9    8.58    1.15
  15  -1  -9    5.80    1.28
  15  -1  -9    4.31    1.04
  15   1  -9    6.73    0.76
  15   1  -9    5.28    1.32
  15   1  -9    4.33    0.94
  15   1  -9    5.98    0.75
  13  -1  -9   20.16    2.10
 -13  -1   9   17.96    1.41
  13  -1  -9   17.70    1.88
  13  -1  -9   19.70    1.60
  13   1  -9   19.30    1.15
  13   1  -9   17.97    1.64
  13   1  -9   16.24    1.99
  13   1  -9   19.06    1.14
 -11  -1   9    4.57    0.75
  11  -1  -9    5.10    0.95
  11  -1  -9    4.99    1.07
  11  -1  -9    5.14    1.01
  11   1  -9    4.47    1.13
  11   1  -9    4.81    0.84
  11   1  -9    5.28    0.60
  11   1  -9    5.75    0.61
 -11   1   9    6.07    1.18
   9  -1  -9   74.34    3.54
  -9  -1   9   74.07    3.19
   9  -1  -9   70.77    3.17
   9  -1  -9   74.29    3.57
  -9   1   9   76.65    3.56
   9   1  -9   69.14    3.14
   9   1  -9   70.97    3.67
   9   1  -9   70.66    2.98
   9   1  -9   71.36    2.99
   7  -1  -9    6.19    0.76
  -7  -1   9    4.09    0.59
   7  -1  -9    5.84    1.00
   7   1  -9    4.54    0.39
  -7   1   9    4.19    0.88
   7   1  -9    5.61    1.04
   7   1  -9    4.81    0.41
  -5  -1   9    3.69    0.51
   5  -1  -9    3.25    0.58
   5  -1  -9    3.08    0.78
  -5   1   9    4.04    0.87
   5   1  -9    4.65    0.94
   3  -1  -9   28.94    1.78
   3  -1  -9   30.75    1.42
  -3  -1   9   29.66    1.49
  -3   1   9   30.88    1.83
   3   1  -9   27.17    1.88
   1  -1  -9    6.23    0.56
   1  -1  -9    6.52    0.95
  -1  -1   9    6.49    0.57
   1   1  -9    6.54    1.04
  -1   1   9    6.32    0.95
  -1  -1  -9   45.98    2.02
   1  -1   9   47.69    2.12
  -1  -1  -9   47.32    2.41
  -1   1  -9   47.28    2.45
   1   1   9   51.94    2.45
  -1   1  -9   45.73    2.49
  -3  -1  -9   90.32    3.67
   3  -1   9   90.58    3.73
  -3  -1  -9   85.25    3.84
  -3   1  -9   93.21    3.94
  -3   1  -9   91.97    3.97
   3   1   9   89.06    3.87
  -5  -1  -9  519.92   18.08
  -5  -1  -9  532.81   20.16
   5  -1   9  531.52   20.18
   5  -1   9  513.52   18.07
   5   1   9  537.18   18.08
  -5   1  -9  550.89   18.21
  -5   1  -9  544.78   18.21
   5   1   9  544.49   18.10
  -7  -1  -9    4.34    0.63
   7  -1   9    4.47    0.61
  -7  -1  -9    4.70    0.96
   7  -1   9    3.47    0.85
  -7   1  -9    5.33    1.05
  -7   1  -9    3.30    0.60
  -7   1  -9    4.90    0.99
   7   1   9    4.32    0.92
   7   1   9    4.13    0.94
  -9  -1  -9   62.03    3.13
   9  -1   9   50.76    2.93
   9  -1   9   59.69    2.72
  -9  -1  -9   59.70    2.75
  -9   1  -9   57.71    2.55
   9   1   9   54.38    3.05
  -9   1  -9   58.08    3.13
 -11  -1  -9   14.15    1.18
 -11  -1  -9   16.78    1.90
  11  -1   9   15.94    1.79
  11  -1   9   17.42    1.22
 -11   1  -9   20.92    2.04
  11   1   9   17.59    1.90
  11   1   9   16.82    0.98
  11   1   9   17.85    0.90
 -11   1  -9   18.30    1.26
  13  -1   9    6.80    1.31
 -13  -1  -9    4.91    1.23
  13  -1   9    5.22    0.84
  13   1   9    5.38    0.57
  13   1   9    7.72    1.45
 -13   1  -9    5.69    0.86
 -13   1  -9    4.81    1.23
  13   1   9    5.94    0.71
 -15  -1  -9    3.73    0.80
 -15  -1  -9    4.04    1.26
  15  -1   9    5.13    1.31
  15  -1   9    4.13    0.83
 -15   1  -9    3.98    1.25
  15   1   9    4.36    0.72
  15   1   9    3.71    0.56
 -15   1  -9    4.17    1.17
  15   1   9    5.73    1.36
 -15   1  -9    3.19    0.73
 -17  -1  -9   -0.41    0.52
  17  -1   9    0.55    0.79
 -17  -1  -9   -0.44    0.90
  17  -1   9    0.18    0.57
  17   1   9    0.06    0.31
  17   1   9    0.29    0.58
  17   1   9    1.64    0.93
 -17   1  -9    0.54    0.56
 -17   1  -9   -0.49    0.91
  19  -1   9    0.19    0.93
  19  -1   9    0.63    0.66
 -19  -1  -9   -0.33    0.68
 -19  -1  -9    0.02    0.83
  19   1   9   -0.13    0.93
 -19   1  -9   -0.19    0.99
 -19   1  -9   -0.16    0.54
  19   1   9    0.11    0.39
  19   1   9   -0.44    0.53
 -21  -1  -9   -0.19    0.94
  21  -1   9   -0.67    0.90
 -21   1  -9    0.16    0.59
  21   1   9    0.30    0.97
  21   1   9   -0.16    0.41
  21   1   9   -0.07    0.50
 -21   1  -9    1.82    1.17
  23  -1   9    0.63    1.07
 -23  -1  -9   -0.04    1.08
  23   1   9   -0.40    1.02
  23   1   9    0.89    0.54
 -23   1  -9    0.56    0.74
 -23   1  -9   -0.07    1.14
  23   1   9    1.07    0.55
 -25  -1  -9   17.79    2.81
  25  -1   9   14.75    2.69
 -25   1  -9   15.52    1.71
  25   1   9   19.76    1.42
 -25   1  -9   15.06    2.60
  25   1   9   17.00    2.77
  25   1   9   18.09    1.33
 -27  -1  -9    2.42    1.69
  27  -1   9    3.79    1.85
  27   1   9    5.16    0.90
  27   1   9    3.77    1.58
  27   1   9    4.70    0.78
 -27   1  -9    0.67    0.86
 -27   1  -9    2.22    1.55
  29  -1   9    1.48    1.64
 -29  -1  -9    4.63    2.12
 -29   1  -9    2.99    1.89
  29   1   9    2.38    1.77
  31  -1   9    2.67    2.06
 -31  -1  -9    0.70    1.84
  31   1   9   -0.79    1.48
 -31   1  -9   -0.74    1.42
  32   2  -9    6.09    2.40
  30   2  -9    5.45    2.19
  28   2  -9    2.39    1.61
  26   2  -9   -0.41    1.13
  24   2  -9   11.16    2.20
  22  -2  -9    4.50    1.56
  22   2  -9    5.50    1.76
  20  -2  -9    1.11    1.10
  20  -2  -9    1.43    1.17
  20   2  -9    0.72    1.15
  20   2  -9    1.72    0.89
  18  -2  -9    4.51    1.40
  18  -2  -9    2.33    1.05
  18  -2  -9    5.32    1.44
  18   2  -9    3.77    0.89
  18   2  -9    4.66    1.49
  16  -2  -9    0.16    0.65
  16  -2  -9    0.18    0.84
  16   2  -9    0.02    0.42
  16   2  -9   -0.44    0.46
  16   2  -9   -0.16    0.84
  14  -2  -9    0.03    0.62
  14  -2  -9    0.87    0.80
  14   2  -9    0.09    0.46
 -14   2   9    0.03    0.85
  14   2  -9   -0.33    0.37
  14   2  -9   -0.94    0.65
  12  -2  -9   67.35    3.39
  12  -2  -9   54.66    3.39
 -12   2   9   64.46    3.33
  12   2  -9   60.15    2.69
  12   2  -9   64.27    3.58
  12   2  -9   59.98    2.54
  10  -2  -9   13.78    1.55
  10  -2  -9   11.24    1.51
  10   2  -9    8.85    1.45
  10   2  -9   14.80    1.23
  10   2  -9   13.44    1.02
 -10   2   9   15.25    1.56
   8  -2  -9   -0.12    0.45
   8  -2  -9    0.34    0.58
   8   2  -9   -0.39    0.34
   8   2  -9    0.02    0.32
  -8   2   9   -0.61    0.51
   8   2  -9   -0.04    0.63
   6  -2  -9   12.95    1.38
   6  -2  -9   14.16    1.54
  -6   2   9   10.80    1.19
   6   2  -9   12.66    1.51
   6   2  -9   13.43    1.20
   4  -2  -9    5.29    0.88
   4   2  -9    5.30    1.05
   4   2  -9    5.47    0.83
   2  -2  -9   26.30    1.71
   2   2  -9   27.79    1.65
   2   2  -9   30.88    1.98
   0  -2  -9   66.15    3.04
   0   2  -9   66.39    2.97
   0   2  -9   63.09    3.16
   0   2  -9   73.12    3.19
  -2  -2  -9   54.02    2.68
  -2   2  -9   55.50    2.76
   2   2   9   55.28    2.62
  -2   2  -9   57.15    2.87
  -2   2  -9   55.03    2.62
  -4  -2  -9   27.83    1.81
  -4   2  -9   26.25    1.91
  -4   2  -9   28.44    1.89
  -4   2  -9   26.78    1.70
  -6  -2  -9   52.71    2.90
   6   2   9   64.42    3.05
  -6   2  -9   64.03    3.11
  -6   2  -9   56.10    2.98
  -6   2  -9   53.98    2.76
  -8  -2  -9   24.33    1.29
   8  -2   9   22.97    1.79
  -8  -2  -9   26.25    1.93
  -8   2  -9   26.09    2.04
  -8   2  -9   21.72    2.05
  -8   2  -9   24.40    1.91
   8   2   9   23.40    1.85
  -8   2  -9   24.12    1.70
  10  -2   9   22.43    2.08
 -10  -2  -9   27.27    2.03
 -10  -2  -9   24.95    1.49
 -10   2  -9   28.54    2.13
  10   2   9   26.30    2.03
 -10   2  -9   28.28    2.15
 -10   2  -9   23.88    1.76
 -10   2  -9   26.67    2.43
  12  -2   9    2.08    0.85
 -12  -2  -9    2.51    0.70
 -12  -2  -9    1.79    0.92
 -12   2  -9    1.58    0.69
 -12   2  -9    1.01    0.88
  12   2   9    4.61    1.17
 -12   2  -9    2.41    0.94
 -12   2  -9    3.60    1.10
 -14  -2  -9    7.74    1.10
 -14  -2  -9    6.79    1.40
  14  -2   9    9.67    1.53
 -14   2  -9    6.90    1.24
  14   2   9    7.94    1.60
 -14   2  -9    8.06    1.56
 -14   2  -9    5.50    1.34
  16  -2   9   -0.54    0.79
 -16  -2  -9   -0.16    0.86
  16   2   9   -0.49    0.70
 -16   2  -9    0.09    0.53
 -16   2  -9    0.91    0.91
  18  -2   9   -0.02    0.84
 -18  -2  -9    2.39    1.23
 -18   2  -9    1.24    1.01
 -18   2  -9    1.56    0.87
  18   2   9    1.33    1.13
  20  -2   9    2.83    1.32
 -20  -2  -9    2.43    1.41
 -20   2  -9    2.96    1.24
  20   2   9    5.59    1.63
 -20   2  -9    3.12    1.08
  22  -2   9   -0.21    1.17
 -22  -2  -9    0.22    1.32
 -22   2  -9   -0.09    1.10
 -22   2  -9   -0.20    0.81
  22   2   9   -0.07    1.21
  24  -2   9    1.01    1.28
 -24  -2  -9    2.35    1.62
  24   2   9   -0.37    1.10
 -24   2  -9    1.66    1.45
 -24   2  -9   -0.41    0.73
 -26  -2  -9    0.04    1.51
  26   2   9    0.34    1.33
 -26   2  -9   -0.54    0.86
 -26   2  -9   -0.52    1.14
 -28  -2  -9    3.65    2.05
 -28   2  -9    3.09    1.19
  28   2   9    0.93    1.71
 -28   2  -9    4.97    1.92
  30   2   9    0.10    1.45
 -30   2  -9   -0.28    1.03
 -30   2  -9    2.65    1.77
  27   3  -9   -1.25    1.33
  25   3  -9    1.63    1.66
  23   3  -9   -0.14    1.39
  21   3  -9    0.16    1.31
  19   3  -9   -0.50    1.04
  17  -3  -9    0.01    0.94
  17   3  -9   -0.39    0.94
  15  -3  -9    3.74    1.28
  15   3  -9    1.46    1.09
  15   3  -9    2.86    0.84
  13  -3  -9    2.69    1.07
  13   3  -9    2.62    1.11
  13   3  -9    4.22    0.88
  11  -3  -9    0.24    0.78
  11   3  -9    0.22    0.61
  11   3  -9    2.64    1.12
   9  -3  -9    0.14    0.66
   9   3  -9   -0.87    0.45
   9   3  -9    0.49    0.88
   7  -3  -9    0.60    0.70
   7   3  -9   -0.55    0.61
   7   3  -9    1.32    0.66
   5  -3  -9    1.08    0.75
   5   3  -9    2.88    0.82
   5   3  -9    1.06    0.79
   3  -3  -9    0.41    0.52
   3   3  -9    1.01    0.71
   3   3  -9   -0.27    0.62
   1  -3  -9    2.04    0.79
   1   3  -9    2.73    0.86
   1   3  -9    2.78    0.57
   1   3  -9    4.37    0.96
  -1   3  -9    1.15    0.55
  -1   3  -9    1.36    0.77
  -1   3  -9    1.69    0.77
  -3   3  -9   -0.01    0.63
  -3   3  -9    0.36    0.69
  -3   3  -9    0.25    0.57
  -5   3  -9    0.43    0.59
  -5   3  -9    0.25    0.62
  -5   3  -9    0.31    0.57
  -7   3  -9    1.61    0.84
  -7   3  -9    3.79    0.92
  -7   3  -9    1.51    0.84
  -9   3  -9    0.51    0.69
  -9   3  -9   -0.19    0.71
   9   3   9   -0.94    0.70
  -9   3  -9    0.04    0.76
  11   3   9   -0.75    0.79
 -11   3  -9    0.45    0.77
 -11   3  -9   -0.22    0.71
 -11   3  -9   -0.19    0.80
 -13   3  -9    1.91    0.90
  13   3   9    1.42    1.05
 -13   3  -9    1.63    0.94
 -15   3  -9    1.92    1.04
 -15   3  -9    2.25    0.95
  15   3   9    2.92    1.16
 -17   3  -9    0.52    0.91
  17   3   9    0.85    1.22
 -17   3  -9    0.88    0.77
 -19   3  -9   -0.17    0.91
 -19   3  -9    1.35    0.95
  19   3   9   -0.59    1.19
  21   3   9    0.85    1.30
 -21   3  -9    0.58    1.27
 -21   3  -9   -0.38    0.87
 -23   3  -9    0.71    1.41
  23   3   9   -0.49    1.28
 -23   3  -9   -0.10    0.88
 -25   3  -9    1.15    1.50
  25   3   9   -0.78    1.41
 -25   3  -9    1.10    1.06
  20   4  -9    0.07    1.33
  18   4  -9    1.14    1.60
  16   4  -9    0.73    1.31
  14   4  -9    1.81    1.29
  12   4  -9    0.88    0.99
  10   4  -9    1.65    0.96
   8   4  -9    0.21    0.83
   6   4  -9    1.93    0.97
   4   4  -9    0.12    0.84
   2   4  -9    6.14    1.31
   0   4  -9    4.54    1.28
  -2   4  -9    1.83    0.96
  -4   4  -9    3.40    1.22
  -6   4  -9    1.73    1.04
  -8   4  -9    0.19    0.92
 -10   4  -9    0.51    0.90
 -12   4  -9    1.17    1.09
 -14   4  -9    0.13    0.88
 -16   4  -9    1.27    1.17
 -18   4  -9    0.09    1.16
  34   0 -10    1.12    1.92
  32   0 -10    1.48    1.61
  30   0 -10    0.71    1.50
  28   0 -10   -0.21    1.36
  26   0 -10    2.01    1.29
  26   0 -10    4.75    1.06
  26   0 -10    1.69    1.39
  24   0 -10    2.84    0.90
  24   0 -10   -0.51    0.84
  24   0 -10    0.54    0.98
  22   0 -10    2.70    1.19
  22   0 -10    3.38    1.04
  22   0 -10    3.90    1.39
  20   0 -10  100.36    4.60
  20   0 -10   93.15    5.33
  20   0 -10   92.24    4.87
  18   0 -10   88.58    4.62
  18   0 -10   94.24    5.06
  18   0 -10   94.44    4.36
 -18   0  10   94.63    4.37
  16   0 -10   33.30    2.46
  16   0 -10   31.99    3.07
  16   0 -10   36.18    2.13
 -16   0  10   38.40    2.29
  14   0 -10    2.94    0.99
 -14   0  10    0.57    0.86
  14   0 -10    1.15    0.64
  14   0 -10    1.31    0.64
 -12   0  10    7.90    0.99
  12   0 -10    6.79    1.09
  12   0 -10    3.44    1.00
  12   0 -10    5.72    0.82
  10   0 -10    6.86    0.84
 -10   0  10    7.66    0.97
  10   0 -10    7.09    1.10
  10   0 -10    7.05    1.27
   8   0 -10    0.53    0.62
   8   0 -10    1.02    0.47
  -8   0  10    0.45    0.51
  -6   0  10   17.83    1.14
   6   0 -10   17.70    1.16
   6   0 -10   23.04    1.76
   4   0 -10   28.06    1.82
  -4   0  10   24.53    1.82
   4   0 -10   24.94    1.39
  -4   0  10   24.32    1.36
  -2   0  10   72.26    3.44
   2   0 -10   75.25    3.50
  -2   0  10   76.14    3.22
   2   0 -10   76.44    3.26
   0   0  10  128.73    5.15
   0   0 -10  128.02    5.19
   0   0 -10  128.09    5.19
   0   0  10  125.91    5.13
   2   0  10    2.06    0.69
  -2   0 -10    2.16    0.68
  -2   0 -10    1.50    0.65
  -2   0 -10    1.47    0.41
   2   0  10    1.56    0.38
   4   0  10   10.62    0.82
   4   0  10   11.05    1.31
  -4   0 -10   12.98    1.47
  -4   0 -10   10.59    0.85
   6   0  10   38.57    2.32
   6   0  10   37.36    1.92
  -6   0 -10   39.92    1.99
  -6   0 -10   40.20    2.38
   8   0  10  263.33    9.89
  -8   0 -10  279.15   10.06
   8   0  10  272.55   10.52
  -8   0 -10  260.27   10.53
  10   0  10  327.89   11.91
  10   0  10  323.94   12.64
 -10   0 -10  324.47   12.68
 -10   0 -10  322.78   11.90
 -12   0 -10   47.86    3.05
  12   0  10   52.58    2.61
  12   0  10   45.80    3.02
 -12   0 -10   57.24    2.68
 -14   0 -10   45.58    2.46
  14   0  10   47.78    3.09
 -14   0 -10   46.78    3.11
  14   0  10   46.07    2.44
  16   0  10   97.14    5.05
  16   0  10   91.10    4.30
 -16   0 -10   93.11    3.62
 -16   0 -10   98.36    5.05
 -18   0 -10  170.67    6.09
  18   0  10  180.47    8.02
  18   0  10  175.90    7.42
 -18   0 -10  170.68    7.87
 -20   0 -10    0.86    1.07
  20   0  10    2.08    1.32
  20   0  10    0.50    0.98
 -20   0 -10    0.58    0.56
  20   0  10    0.58    0.62
 -22   0 -10    9.69    2.08
  22   0  10   13.37    2.29
  22   0  10   18.49    2.04
 -22   0 -10   13.95    1.36
  24   0  10   12.66    1.85
 -24   0 -10    9.72    1.16
 -24   0 -10    9.20    2.18
  24   0  10   13.64    2.48
  26   0  10    7.59    1.70
 -26   0 -10    8.60    2.08
  26   0  10   12.48    2.53
  28   0  10    0.78    1.61
 -28   0 -10   -0.60    1.32
 -30   0 -10   -0.26    1.47
  30   0  10    0.86    1.70
 -32   0 -10    3.65    2.22
  32   0  10    4.30    2.44
  33  -1 -10    0.78    2.00
  33   1 -10    1.48    1.87
  31  -1 -10    0.04    1.67
  31   1 -10   -1.53    1.52
  29  -1 -10   -0.10    1.64
  29   1 -10    2.19    0.64
  29   1 -10   -0.02    1.40
  27  -1 -10   -0.67    1.27
  27   1 -10   -0.36    1.10
  27   1 -10    1.08    0.55
  27   1 -10   -0.79    1.33
  25  -1 -10    3.49    1.61
  25   1 -10    3.71    0.84
  25   1 -10    2.87    0.73
  25   1 -10    4.69    1.65
  25   1 -10    4.14    1.38
  23  -1 -10    4.41    1.38
  23  -1 -10    2.51    1.25
  23   1 -10    4.53    0.82
  23   1 -10    4.68    0.86
  23   1 -10    3.49    1.26
  23   1 -10    4.16    1.53
  21  -1 -10    4.19    1.29
  21  -1 -10    3.52    1.28
  21   1 -10    3.19    1.18
  21   1 -10    3.88    0.75
  21   1 -10    4.55    1.50
  21   1 -10    3.68    0.72
  19  -1 -10   37.68    3.48
 -19  -1  10   35.22    2.52
  19  -1 -10   39.50    2.93
  19   1 -10   30.87    2.46
  19   1 -10   36.83    2.01
  19   1 -10   31.08    3.28
  19   1 -10   36.00    2.01
  17  -1 -10    1.29    0.97
 -17  -1  10    0.82    0.98
  17  -1 -10    1.75    0.88
  17  -1 -10    1.52    1.12
  17   1 -10    0.80    0.83
  17   1 -10    1.60    0.49
  17   1 -10    1.84    0.53
  17   1 -10    0.44    0.64
 -15  -1  10    2.40    0.88
  15  -1 -10    1.16    0.95
  15  -1 -10    2.74    0.91
  15  -1 -10    1.76    0.94
  15   1 -10    1.67    0.49
  15   1 -10    2.19    0.52
  15   1 -10    0.40    0.70
  15   1 -10    1.17    0.73
  13  -1 -10    8.46    1.34
  13  -1 -10    9.81    1.58
  13  -1 -10   11.47    1.27
 -13  -1  10   11.49    1.19
  13   1 -10    9.08    0.78
  13   1 -10   12.18    1.32
  13   1 -10    8.98    0.80
  13   1 -10    9.70    1.60
  11  -1 -10    4.44    0.89
  11  -1 -10    3.72    0.92
  11  -1 -10    4.78    1.09
 -11  -1  10    5.41    0.80
 -11   1  10    3.91    1.02
  11   1 -10    4.45    0.85
  11   1 -10    4.30    0.57
  11   1 -10    5.32    0.61
  11   1 -10    3.97    1.08
   9  -1 -10   80.77    3.84
   9  -1 -10   78.30    3.40
   9  -1 -10   76.17    3.74
  -9  -1  10   75.71    3.41
   9   1 -10   77.44    3.23
  -9   1  10   78.06    3.73
   9   1 -10   75.40    3.86
   7  -1 -10    1.45    0.74
  -7  -1  10    1.90    0.45
   7  -1 -10    1.00    0.60
   7   1 -10    1.77    0.34
   7   1 -10    1.34    0.78
  -7   1  10    1.21    0.66
  -5  -1  10   39.34    1.87
   5  -1 -10   36.79    1.80
   5  -1 -10   35.99    2.21
   5   1 -10   38.15    2.35
  -5   1  10   34.43    2.21
   5   1 -10   38.54    1.60
  -3  -1  10    7.71    0.75
   3  -1 -10    8.49    0.72
   3  -1 -10    6.43    1.01
   3   1 -10    5.86    1.02
  -3   1  10    9.75    1.18
  -1  -1  10   -0.14    0.29
   1  -1 -10   -0.22    0.33
   1  -1 -10   -0.27    0.47
   1   1 -10    0.78    0.60
  -1   1  10   -0.67    0.38
  -1  -1 -10    0.66    0.58
   1  -1  10    2.46    0.46
  -1  -1 -10    2.16    0.43
   1   1  10    1.45    0.68
  -1   1 -10    1.42    0.68
  -1   1 -10    2.44    0.76
  -3  -1 -10   36.89    2.19
   3  -1  10   36.55    1.78
  -3  -1 -10   36.67    1.74
   3   1  10   34.02    2.09
  -3   1 -10   35.47    2.21
  -3   1 -10   34.67    2.16
  -5  -1 -10   50.22    2.71
   5  -1  10   48.21    2.32
  -5  -1 -10   50.92    2.33
   5  -1  10   49.69    2.67
  -5   1 -10   45.69    2.72
  -5   1 -10   52.61    2.80
   5   1  10   50.91    2.70
   5   1  10   49.64    2.71
  -7  -1 -10    3.38    0.59
   7  -1  10    1.47    0.67
   7  -1  10    3.07    0.55
  -7  -1 -10    1.92    0.79
  -7   1 -10    3.20    0.95
  -7   1 -10    2.90    0.88
   7   1  10    2.66    0.86
   7   1  10    1.39    0.69
   9  -1  10    6.52    1.14
   9  -1  10    9.46    0.95
  -9  -1 -10    7.12    1.26
  -9  -1 -10    7.54    0.88
   9   1  10    6.13    1.17
  -9   1 -10   10.13    1.46
   9   1  10    8.03    0.55
  -9   1 -10    7.12    0.90
 -11  -1 -10    2.32    0.60
 -11  -1 -10    2.80    0.94
  11  -1  10    3.21    0.90
  11  -1  10    4.26    0.71
 -11   1 -10    3.94    0.70
 -11   1 -10    3.19    1.02
  11   1  10    3.82    0.44
  11   1  10    3.26    0.96
  11   1  10    3.49    0.56
 -13  -1 -10   17.53    0.96
  13  -1  10   13.82    1.80
  13  -1  10   14.39    1.24
 -13  -1 -10   15.59    1.95
  13   1  10   18.70    2.10
  13   1  10   14.85    0.92
  13   1  10   14.44    1.07
 -13   1 -10   14.51    1.92
 -13   1 -10   13.99    1.38
  15  -1  10   76.80    3.57
  15  -1  10   62.98    3.87
 -15  -1 -10   68.11    4.02
 -15  -1 -10   70.16    3.53
  15   1  10   70.23    4.06
 -15   1 -10   76.30    4.14
  15   1  10   70.52    3.12
  15   1  10   68.25    3.06
 -15   1 -10   76.34    4.07
 -15   1 -10   70.75    3.19
 -17  -1 -10   15.03    1.56
  17  -1  10   12.85    1.98
  17  -1  10   16.80    1.45
 -17  -1 -10   16.89    2.32
  17   1  10   13.85    1.01
 -17   1 -10   16.44    2.21
  17   1  10   16.14    2.27
 -17   1 -10   14.14    1.48
  17   1  10   12.37    1.13
 -19  -1 -10   11.85    1.50
  19  -1  10   14.59    2.29
 -19  -1 -10   13.46    2.19
  19   1  10   12.34    1.12
  19   1  10   11.95    0.98
 -19   1 -10   10.17    1.92
 -19   1 -10   14.76    1.51
  19   1  10   14.68    2.30
  21  -1  10    1.54    1.23
 -21  -1 -10    0.46    1.03
  21   1  10    0.65    0.46
  21   1  10   -0.88    0.93
  21   1  10    0.90    0.55
 -21   1 -10    1.17    1.04
 -21   1 -10    0.25    0.61
 -23  -1 -10   -0.33    1.11
  23  -1  10    1.34    1.32
  23   1  10    0.33    0.99
  23   1  10    1.27    0.57
 -23   1 -10    0.18    1.12
 -23   1 -10    0.90    0.65
  23   1  10    1.34    0.61
  25  -1  10   -1.15    1.30
 -25  -1 -10    0.48    1.43
 -25   1 -10   -0.50    0.64
  25   1  10    0.65    0.53
  25   1  10    0.65    1.27
 -25   1 -10    0.68    1.15
  25   1  10    0.93    0.57
  27  -1  10   10.17    2.42
 -27  -1 -10    7.22    2.24
 -27   1 -10    9.61    1.45
 -27   1 -10    6.21    2.08
  27   1  10   11.94    1.23
  27   1  10   11.67    1.05
  27   1  10   12.58    2.55
 -29  -1 -10    2.51    1.94
  29  -1  10    2.68    2.11
 -29   1 -10   -0.53    1.55
  29   1  10    0.76    1.69
 -31  -1 -10    1.97    2.01
  31  -1  10    0.92    2.10
 -31   1 -10    0.99    1.75
  31   1  10    0.21    1.85
  30   2 -10   -0.46    1.39
  28   2 -10   -0.06    1.66
  26   2 -10    7.07    2.15
  24   2 -10    1.65    1.31
  22  -2 -10   -0.13    1.11
  22   2 -10    2.04    1.36
  20  -2 -10   -0.16    0.94
  20  -2 -10    0.66    1.01
  20   2 -10    1.47    1.11
  20   2 -10   -0.22    0.73
  18  -2 -10   10.88    1.82
  18  -2 -10    7.71    1.61
  18   2 -10    8.34    1.74
  18   2 -10    8.11    1.21
  18   2 -10    9.36    0.89
  16  -2 -10    7.37    1.44
  16  -2 -10    6.65    1.42
  16  -2 -10    7.06    1.49
  16   2 -10    6.76    0.81
  16   2 -10    5.90    1.01
  16   2 -10    6.72    1.53
  14  -2 -10    1.23    0.84
  14  -2 -10    2.54    0.97
  14   2 -10    2.73    1.12
 -14   2  10    0.87    0.99
  14   2 -10    1.71    0.53
  14   2 -10    0.65    0.59
  12  -2 -10    6.16    1.28
  12  -2 -10    6.82    1.33
 -12   2  10    5.11    1.23
  12   2 -10    4.49    0.77
  12   2 -10    4.38    0.74
  12   2 -10    7.30    1.48
  10  -2 -10   15.62    1.77
  10  -2 -10   14.44    1.69
  10   2 -10   13.24    1.15
  10   2 -10   17.09    1.96
  10   2 -10   15.07    1.26
 -10   2  10   14.93    1.67
   8  -2 -10   -0.22    0.54
   8  -2 -10   -0.26    0.49
   8   2 -10    0.37    0.67
   8   2 -10   -0.26    0.38
  -8   2  10    0.47    0.54
   8   2 -10   -0.22    0.35
   6  -2 -10    4.40    0.98
   6  -2 -10    5.64    1.02
   6   2 -10    6.12    0.86
   6   2 -10    7.85    1.29
  -6   2  10    5.55    0.93
   4  -2 -10    0.71    0.51
   4   2 -10    0.59    0.62
  -4   2  10    1.05    0.52
   4   2 -10    0.16    0.37
   2  -2 -10   13.49    1.35
  -2   2  10   11.24    1.23
   2   2 -10   13.31    1.26
   2   2 -10   14.07    1.54
   0  -2 -10   32.80    1.98
   0   2  10   32.86    1.90
   0   2 -10   35.15    2.12
   0   2 -10   32.07    1.88
   0   2 -10   33.31    2.12
  -2  -2 -10    2.37    0.74
  -2   2 -10    2.30    0.78
   2   2  10    2.94    0.75
  -2   2 -10    2.31    0.66
  -2   2 -10    2.10    0.76
  -4  -2 -10   -0.51    0.47
  -4   2 -10    0.07    0.54
  -4   2 -10   -0.68    0.34
  -4   2 -10   -0.02    0.60
  -6  -2 -10    3.50    0.88
  -6   2 -10    4.45    0.89
  -6   2 -10    5.13    1.11
   6   2  10    4.90    1.04
  -6   2 -10    7.93    1.25
  -8  -2 -10   -0.36    0.54
  -8  -2 -10   -0.07    0.35
   8  -2  10   -0.46    0.54
  -8   2 -10   -0.14    0.43
  -8   2 -10   -0.87    0.69
  -8   2 -10    0.32    0.69
   8   2  10    0.12    0.70
  -8   2 -10    0.07    0.59
 -10  -2 -10   13.25    1.70
 -10  -2 -10   14.04    1.12
  10  -2  10   11.57    1.54
 -10   2 -10   10.56    1.54
  10   2  10   12.06    1.63
 -10   2 -10   15.15    1.90
 -10   2 -10   13.20    1.48
 -10   2 -10   12.10    1.62
 -12  -2 -10    0.66    0.84
 -12  -2 -10    0.93    0.59
  12  -2  10    0.26    0.70
 -12   2 -10   -0.68    0.68
  12   2  10   -0.68    0.65
 -12   2 -10    0.05    0.78
 -12   2 -10    1.51    0.62
 -14  -2 -10    7.34    1.10
 -14  -2 -10    9.54    1.64
  14  -2  10    8.01    1.43
  14   2  10    7.51    1.57
 -14   2 -10    4.54    1.04
 -14   2 -10    9.21    1.62
  16  -2  10    6.49    1.41
 -16  -2 -10    7.93    1.70
 -16   2 -10    5.19    1.11
  16   2  10    5.51    1.50
 -16   2 -10    7.69    1.67
  18  -2  10    5.39    1.43
 -18  -2 -10    7.32    1.84
 -18   2 -10    2.57    1.26
 -18   2 -10    4.98    1.17
  18   2  10    4.95    1.55
  20  -2  10    2.15    1.27
 -20  -2 -10    0.79    1.18
 -20   2 -10    0.68    1.18
  20   2  10    3.39    1.41
 -20   2 -10    1.64    0.87
  22  -2  10    1.53    1.27
 -22  -2 -10   -0.26    1.15
  22   2  10    0.73    1.13
 -22   2 -10    1.22    1.20
 -22   2 -10   -0.15    0.75
  24  -2  10    2.51    1.43
 -24  -2 -10   -0.67    1.25
 -24   2 -10    1.26    1.33
 -24   2 -10    0.15    0.74
  24   2  10    1.90    1.42
 -26  -2 -10    2.42    1.84
 -26   2 -10    0.05    0.77
  26   2  10    0.87    1.51
 -26   2 -10    0.43    1.27
 -28  -2 -10    3.33    2.00
 -28   2 -10    4.28    1.32
 -28   2 -10    3.15    1.97
  28   2  10    2.58    1.81
  27   3 -10    0.95    1.71
  25   3 -10   -0.72    1.29
  23   3 -10    5.60    1.92
  21   3 -10    2.96    1.66
  19   3 -10    6.85    1.86
  17  -3 -10    0.62    1.05
  17   3 -10    1.75    1.32
  15  -3 -10    1.99    1.13
  15   3 -10    3.07    0.82
  15   3 -10    3.26    1.30
  13  -3 -10    1.17    0.92
  13   3 -10    0.58    1.04
  13   3 -10    0.74    0.68
  11  -3 -10    1.06    0.92
  11   3 -10    0.56    0.59
  11   3 -10   -0.09    0.88
   9  -3 -10    1.46    0.86
   9   3 -10    0.34    0.64
   9   3 -10    1.56    0.89
   7  -3 -10   -0.44    0.57
   7   3 -10    1.51    0.87
   7   3 -10   -0.26    0.48
   5  -3 -10   -0.58    0.59
   5   3 -10   -0.53    0.69
   5   3 -10    0.56    0.60
   3  -3 -10    0.39    0.66
   3   3 -10    0.92    0.80
   3   3 -10    2.92    0.88
   3   3 -10    1.55    0.43
   1  -3 -10    3.28    0.87
   1   3 -10    5.14    1.08
   1   3 -10    3.18    0.64
   1   3 -10    4.36    0.99
  -1   3 -10   30.15    2.02
  -1   3 -10   29.97    2.14
  -1   3 -10   31.30    1.81
  -3   3 -10   21.26    2.08
  -3   3 -10   15.93    1.73
  -3   3 -10   19.03    1.64
  -5   3 -10    2.50    0.87
  -5   3 -10    2.73    0.82
  -5   3 -10    1.78    0.80
  -7   3 -10    0.71    0.74
  -7   3 -10   -0.42    0.67
  -7   3 -10    0.40    0.76
  -9   3 -10    4.46    1.10
  -9   3 -10    5.05    1.18
  -9   3 -10    2.23    0.92
 -11   3 -10   22.34    2.36
 -11   3 -10   24.06    2.39
  11   3  10   20.81    2.19
 -11   3 -10   20.64    2.19
 -13   3 -10   14.33    1.97
 -13   3 -10   11.61    1.77
  13   3  10   16.49    2.09
 -15   3 -10    9.58    1.80
  15   3  10    5.73    1.46
 -15   3 -10    6.63    1.44
  17   3  10    2.48    1.38
 -17   3 -10    4.17    1.39
 -17   3 -10    5.29    1.34
 -19   3 -10    3.80    1.48
  19   3  10    3.82    1.50
 -19   3 -10    5.67    1.44
 -21   3 -10    4.93    1.83
 -21   3 -10    4.96    1.38
  21   3  10    3.75    1.76
 -23   3 -10    1.15    1.47
  23   3  10    4.14    1.99
 -23   3 -10    1.67    1.18
 -25   3 -10    1.45    1.18
 -25   3 -10   -0.28    1.47
  25   3  10   -0.22    1.53
  20   4 -10    0.07    1.48
  18   4 -10    1.35    1.48
  16   4 -10    1.32    1.45
  14   4 -10    0.88    1.35
  12   4 -10   -0.15    1.13
  10   4 -10    0.62    0.89
  10   4 -10    0.87    1.12
   8   4 -10    0.46    0.88
   6   4 -10    0.89    0.92
   4   4 -10    1.30    0.98
   2   4 -10   -0.14    0.88
   0   4 -10    6.34    1.46
  -2   4 -10    6.58    1.49
  -4   4 -10    0.00    0.91
  -6   4 -10   -1.13    0.71
  -8   4 -10   -1.54    0.81
 -10   4 -10    0.28    0.78
 -12   4 -10    1.72    0.97
 -14   4 -10    1.48    1.16
 -16   4 -10   -0.39    1.06
 -18   4 -10    1.40    1.32
  34   0 -11    0.59    1.96
  32   0 -11    0.42    1.64
  30   0 -11    0.31    1.62
  28   0 -11    0.70    1.26
  26   0 -11   -0.08    1.07
  26   0 -11    0.34    1.07
  26   0 -11    0.70    0.82
  24   0 -11    1.83    0.88
  24   0 -11    0.08    1.03
  24   0 -11    0.69    1.01
  22   0 -11    0.48    0.94
  22   0 -11    1.03    0.86
  22   0 -11    1.75    1.08
  20   0 -11    1.18    0.82
  20   0 -11   -0.46    0.88
  20   0 -11    0.40    1.04
  18   0 -11   -0.80    0.72
 -18   0  11   -0.82    1.02
  18   0 -11   -0.78    0.70
  18   0 -11   -0.13    0.82
  16   0 -11   -0.53    0.62
 -16   0  11   -0.22    0.92
  16   0 -11   -0.42    0.67
  16   0 -11    0.83    0.97
  14   0 -11    0.36    0.56
 -14   0  11    1.41    0.91
  14   0 -11    0.98    0.78
  14   0 -11    0.62    0.64
 -12   0  11   -0.13    0.68
  12   0 -11    0.34    0.54
  12   0 -11   -0.03    0.60
  12   0 -11   -0.54    0.48
 -10   0  11   -0.16    0.63
  10   0 -11   -0.01    0.59
  10   0 -11   -0.16    0.43
   8   0 -11    0.83    0.68
   8   0 -11   -0.47    0.40
  -8   0  11   -0.78    0.45
   6   0 -11    0.60    0.59
  -6   0  11    0.20    0.41
   4   0 -11    0.16    0.60
  -4   0  11   -0.02    0.34
   4   0 -11   -0.24    0.35
   2   0 -11    0.71    0.61
  -2   0  11    0.33    0.33
   2   0 -11   -0.60    0.33
   0   0 -11   -0.71    0.31
   0   0  11   -0.21    0.29
   0   0 -11   -0.33    0.45
  -2   0 -11   -0.68    0.41
  -2   0 -11   -0.29    0.30
   2   0  11   -0.08    0.27
   4   0  11    0.00    0.29
  -4   0 -11    0.42    0.58
  -4   0 -11   -0.47    0.28
   6   0  11   -0.01    0.51
   6   0  11   -0.20    0.30
  -6   0 -11   -0.29    0.33
  -6   0 -11   -0.35    0.49
   8   0  11   -0.07    0.55
  -8   0 -11    0.23    0.38
  -8   0 -11    0.03    0.59
   8   0  11   -0.41    0.30
  10   0  11   -0.01    0.50
  10   0  11   -0.22    0.34
 -10   0 -11   -0.01    0.40
 -10   0 -11    0.44    0.60
  12   0  11    1.17    0.74
 -12   0 -11   -0.06    0.40
 -12   0 -11    0.70    0.67
  12   0  11   -0.21    0.32
 -14   0 -11   -0.09    0.42
  14   0  11   -0.24    0.53
 -14   0 -11   -0.78    0.68
  14   0  11   -0.10    0.38
  16   0  11   -0.03    0.43
 -16   0 -11    0.32    0.88
  16   0  11    0.17    0.77
  18   0  11   -0.14    0.54
 -18   0 -11    0.42    1.04
  18   0  11    0.34    0.94
 -18   0 -11    0.49    0.50
 -20   0 -11    1.35    1.27
  20   0  11   -0.08    0.92
 -20   0 -11    0.05    0.48
  20   0  11   -0.85    1.25
 -22   0 -11    0.07    1.13
 -22   0 -11    0.22    0.58
  22   0  11    0.85    1.31
  22   0  11   -2.81    1.17
 -24   0 -11    0.15    0.64
  24   0  11   -2.52    1.07
  24   0  11   -0.15    1.24
 -24   0 -11   -0.76    1.09
  26   0  11    1.04    1.55
  26   0  11    0.50    1.27
 -26   0 -11    1.13    1.20
  28   0  11   -0.51    1.45
 -28   0 -11   -0.41    1.49
  30   0  11   -1.64    1.66
 -30   0 -11    1.31    1.63
  32   0  11   -2.28    1.81
 -32   0 -11   -2.57    1.51
  33  -1 -11   -0.25    1.96
  33   1 -11   -1.37    1.71
  31  -1 -11    6.71    2.35
  31   1 -11    0.37    1.70
  29  -1 -11    6.44    2.13
  29   1 -11    4.81    1.97
  29   1 -11    6.33    1.00
  27  -1 -11   11.73    2.51
  27   1 -11   11.80    1.28
  27   1 -11   10.61    2.43
  27   1 -11    7.89    1.83
  25  -1 -11    1.29    1.39
  25   1 -11    0.51    0.53
  25   1 -11    0.02    1.17
  25   1 -11   -0.71    0.97
  25   1 -11    0.11    0.55
  23  -1 -11   22.49    2.70
  23  -1 -11   21.19    2.82
  23   1 -11   20.03    2.77
  23   1 -11   19.55    1.51
  23   1 -11   22.76    1.61
  23   1 -11   22.43    2.48
  21  -1 -11   -0.22    0.98
  21  -1 -11    0.71    0.82
  21   1 -11   -0.42    0.73
  21   1 -11    0.46    0.47
  21   1 -11   -0.68    1.03
  21   1 -11    0.51    0.48
 -19  -1  11   26.00    2.19
  19  -1 -11   21.35    2.45
  19  -1 -11   20.90    2.70
  19   1 -11   21.70    1.52
  19   1 -11   23.10    1.54
  19   1 -11   25.71    2.95
  19   1 -11   28.62    2.51
 -17  -1  11    0.89    0.98
  17  -1 -11    0.12    0.97
  17  -1 -11    0.63    0.88
  17  -1 -11    1.18    0.88
  17   1 -11    0.65    0.83
  17   1 -11    0.09    0.35
  17   1 -11    0.79    0.48
  17   1 -11   -0.27    0.66
 -15  -1  11    5.17    0.98
  15  -1 -11    4.80    1.16
  15  -1 -11    3.73    1.10
  15  -1 -11    2.53    1.12
  15   1 -11    4.94    0.70
  15   1 -11    6.48    1.12
  15   1 -11    4.21    0.67
  15   1 -11    5.08    1.33
 -13  -1  11   43.53    2.29
  13  -1 -11   41.66    2.32
  13  -1 -11   40.43    2.82
  13  -1 -11   43.07    2.77
  13   1 -11   40.10    2.38
  13   1 -11   38.96    2.03
  13   1 -11   38.40    2.82
  11  -1 -11   44.87    2.77
  11  -1 -11   38.99    2.57
 -11  -1  11   41.31    2.18
  11  -1 -11   39.53    2.19
  11   1 -11   36.21    2.66
  11   1 -11   41.25    1.99
  11   1 -11   41.18    2.34
   9  -1 -11   -0.30    0.56
   9  -1 -11   -0.42    0.61
  -9  -1  11    0.25    0.42
  -9   1  11    0.65    0.75
   9   1 -11    0.06    0.60
   9   1 -11    0.18    0.28
   7  -1 -11  155.65    6.36
  -7  -1  11  163.25    6.47
   7  -1 -11  162.10    6.44
  -7   1  11  161.85    6.42
   7   1 -11  160.14    6.56
   7   1 -11  157.23    6.24
  -5  -1  11    9.81    0.84
   5  -1 -11   10.13    0.89
   5  -1 -11    9.48    1.35
  -5   1  11   14.20    1.52
   5   1 -11   11.28    1.48
   5   1 -11   11.06    0.67
   3  -1 -11   10.73    0.83
  -3  -1  11   10.53    0.84
   3  -1 -11   10.29    1.27
   3   1 -11   10.54    0.61
   3   1 -11    7.49    1.19
  -3   1  11   13.13    1.43
   1  -1 -11    1.16    0.42
  -1  -1  11    1.29    0.41
   1  -1 -11   -0.09    0.50
  -1   1  11    1.69    0.65
   1   1 -11    1.18    0.21
   1   1 -11    0.99    0.65
   1  -1  11    1.62    0.42
  -1  -1 -11    1.23    0.65
  -1  -1 -11    2.57    0.48
   1   1  11    1.37    0.64
  -1   1 -11    0.26    0.54
  -1   1 -11    2.35    0.80
  -3  -1 -11    6.98    1.12
   3  -1  11    4.95    0.64
  -3  -1 -11    4.94    0.63
  -3   1 -11    4.88    0.97
  -3   1 -11    5.76    1.08
   3   1  11    4.87    0.93
   5  -1  11   21.04    1.30
  -5  -1 -11   20.87    1.97
  -5  -1 -11   21.25    1.32
   5   1  11   20.25    1.91
   5   1  11   23.87    2.10
  -5   1 -11   19.87    1.93
  -5   1 -11   23.21    1.80
   7  -1  11   14.69    1.63
  -7  -1 -11   14.93    1.10
   7  -1  11   14.62    1.06
  -7  -1 -11   17.92    1.84
   7   1  11   14.55    1.64
  -7   1 -11   12.93    1.63
  -9  -1 -11   23.06    2.23
   9  -1  11   20.57    2.03
   9  -1  11   25.50    1.51
  -9  -1 -11   23.95    1.52
  -9   1 -11   18.29    2.04
   9   1  11   24.18    1.14
   9   1  11   21.05    2.13
 -11  -1 -11    2.11    0.95
  11  -1  11    2.03    0.82
  11  -1  11    2.81    0.64
  11   1  11    3.28    1.00
 -11   1 -11    3.49    0.73
  11   1  11    3.13    0.43
 -11   1 -11    3.37    1.08
  11   1  11    3.87    0.63
  13  -1  11   43.49    2.96
 -13  -1 -11   51.03    3.17
 -13  -1 -11   38.18    2.42
  13  -1  11   50.49    2.63
  13   1  11   51.49    3.24
  13   1  11   49.77    2.20
  13   1  11   54.23    2.33
 -13   1 -11   50.96    2.48
 -13   1 -11   50.12    3.20
  15  -1  11    6.59    1.00
 -15  -1 -11    4.48    1.29
  15  -1  11    5.73    1.39
 -15  -1 -11    4.97    0.97
 -15   1 -11    3.91    0.86
 -15   1 -11    3.76    1.28
  15   1  11    6.08    0.84
  15   1  11    5.05    1.42
  15   1  11    5.64    0.66
 -17  -1 -11   -0.26    0.62
 -17  -1 -11   -0.51    0.74
  17  -1  11   -0.11    0.78
  17  -1  11    0.06    0.62
 -17   1 -11    1.39    0.97
  17   1  11   -0.96    0.60
 -17   1 -11    0.62    0.56
  17   1  11   -0.37    0.77
  17   1  11   -0.12    0.33
 -19  -1 -11    0.25    0.69
  19  -1  11   -0.39    0.86
 -19  -1 -11    2.35    1.32
  19   1  11   -0.03    0.54
  19   1  11    0.15    0.39
 -19   1 -11   -0.05    0.95
 -19   1 -11   -0.08    0.53
  19   1  11   -0.61    0.90
 -21  -1 -11    3.04    1.38
  21  -1  11    2.44    1.22
 -21   1 -11    0.56    0.98
 -21   1 -11    1.54    0.73
  21   1  11    0.98    1.10
  21   1  11    2.08    0.55
  21   1  11    1.93    0.63
 -23  -1 -11   26.51    3.42
  23  -1  11   34.53    3.75
 -23   1 -11   32.65    2.19
 -23   1 -11   31.36    3.54
  23   1  11   29.18    1.77
  23   1  11   30.08    1.77
  23   1  11   26.88    3.48
 -25  -1 -11    1.80    1.57
  25  -1  11    1.57    1.36
  25   1  11    0.77    1.27
 -25   1 -11    0.86    1.26
  25   1  11    1.94    0.56
  25   1  11    2.00    0.62
 -25   1 -11    0.41    0.81
 -27  -1 -11    3.61    1.70
  27  -1  11    3.49    1.92
 -27   1 -11    1.24    0.97
 -27   1 -11    2.05    1.72
  27   1  11    5.64    0.82
  27   1  11    4.35    2.13
  27   1  11    5.98    0.85
 -29  -1 -11   17.47    3.26
  29  -1  11   10.11    2.86
  29   1  11   19.91    3.36
 -29   1 -11   14.14    2.90
  31  -1  11   -0.53    1.92
 -31  -1 -11    0.91    1.84
 -31   1 -11    1.26    1.85
  31   1  11    0.30    1.95
  30   2 -11   -0.26    1.55
  28   2 -11    0.80    1.47
  26   2 -11   12.31    2.61
  24   2 -11    3.77    1.65
  22  -2 -11   -0.12    1.23
  22   2 -11   -1.35    0.96
  20  -2 -11    0.86    1.07
  20  -2 -11    1.07    1.24
  20   2 -11   -0.39    0.82
  20   2 -11    1.35    1.05
  18  -2 -11    0.22    0.78
  18  -2 -11    0.13    1.00
  18   2 -11    0.19    0.48
  18   2 -11    0.07    0.99
  18   2 -11    0.10    0.72
  16  -2 -11    3.99    1.24
  16  -2 -11    6.24    1.52
  16  -2 -11    6.42    1.44
  16   2 -11    4.58    1.44
  16   2 -11    5.24    1.05
  16   2 -11    6.35    0.80
  14  -2 -11   16.10    2.04
  14  -2 -11   12.82    1.89
  14   2 -11   16.95    1.18
  14   2 -11   14.03    2.07
  14   2 -11   16.12    1.49
  12  -2 -11   11.03    1.62
  12  -2 -11   16.20    1.97
  12   2 -11   17.30    1.17
  12   2 -11   16.08    2.04
 -12   2  11   16.94    1.88
  12   2 -11   18.06    1.33
  10  -2 -11   32.94    2.27
  10  -2 -11   29.09    2.24
  10   2 -11   27.91    1.61
  10   2 -11   28.64    1.73
 -10   2  11   28.44    2.17
  10   2 -11   28.96    2.64
   8  -2 -11    8.03    1.33
   8  -2 -11   12.27    1.51
   8   2 -11   12.83    1.71
   8   2 -11   11.71    1.16
  -8   2  11   10.28    1.40
   6  -2 -11   23.06    1.76
   6   2 -11   22.40    1.43
   6   2 -11   23.17    2.16
  -6   2  11   23.18    1.73
   4  -2 -11    2.79    0.78
   4   2 -11    2.33    0.64
   4   2 -11    0.94    0.74
  -4   2  11    2.01    0.74
   2  -2 -11    3.06    0.81
   2   2 -11    3.47    0.94
   2   2 -11    1.92    0.63
  -2   2  11    2.38    0.75
   0  -2 -11    5.22    1.02
   0   2 -11    5.80    0.89
   0   2 -11    5.08    1.06
   0   2 -11    5.30    1.05
   0   2  11    5.69    0.93
  -2  -2 -11    1.92    0.67
  -2   2 -11    0.58    0.68
  -2   2 -11    1.81    0.80
  -2   2 -11    0.64    0.47
   2   2  11    1.38    0.61
  -4  -2 -11    0.81    0.67
   4   2  11    1.18    0.68
  -4   2 -11    1.50    0.60
  -4   2 -11    2.09    0.83
  -4   2 -11    1.08    0.73
  -6  -2 -11    0.48    0.70
  -6  -2 -11    1.35    0.40
  -6   2 -11    0.47    0.77
  -6   2 -11    0.67    0.49
  -6   2 -11   -0.16    0.57
  -8  -2 -11    1.87    0.78
  -8  -2 -11    2.09    0.51
  -8   2 -11    2.84    1.01
   8   2  11   -0.15    0.69
  -8   2 -11    1.06    0.61
  -8   2 -11    0.90    0.82
 -10  -2 -11    1.31    0.56
  10  -2  11    0.69    0.73
 -10  -2 -11    0.95    0.83
 -10   2 -11    0.82    0.51
 -10   2 -11    0.12    0.75
 -10   2 -11    1.54    0.90
  10   2  11   -0.15    0.71
 -12  -2 -11   13.20    1.34
  12  -2  11   11.89    1.70
 -12  -2 -11   12.28    1.80
  12   2  11   11.09    1.77
 -12   2 -11   16.74    2.02
 -12   2 -11   14.32    1.62
 -12   2 -11   13.05    1.80
 -14  -2 -11    0.64    0.81
  14  -2  11    1.07    0.92
 -14   2 -11    0.79    0.66
 -14   2 -11    0.56    0.89
  14   2  11    0.25    0.80
  16  -2  11    4.27    1.25
 -16  -2 -11    2.93    1.27
 -16   2 -11    2.32    1.13
 -16   2 -11    2.77    0.90
  16   2  11    3.66    1.30
  18  -2  11   -0.55    0.90
 -18  -2 -11    1.12    1.02
  18   2  11   -0.15    0.94
 -18   2 -11   -0.49    0.57
 -18   2 -11    0.73    1.00
  20  -2  11    0.50    1.19
 -20  -2 -11    1.14    1.34
  20   2  11    0.65    1.07
 -20   2 -11    0.81    0.79
 -20   2 -11    1.64    1.18
 -22  -2 -11    1.37    1.57
  22  -2  11    3.22    1.45
 -22   2 -11    1.47    1.19
  22   2  11    2.97    1.58
 -22   2 -11    3.55    1.18
 -24  -2 -11    1.03    1.48
  24   2  11    1.27    1.53
 -24   2 -11    0.44    0.93
 -24   2 -11    2.50    1.42
 -26  -2 -11    9.87    2.52
 -26   2 -11    5.43    1.37
 -26   2 -11    9.81    2.31
  26   2  11    4.69    1.93
 -28  -2 -11    2.38    2.00
  28   2  11    4.08    1.82
 -28   2 -11    2.51    1.70
 -28   2 -11    3.91    1.36
  27   3 -11    0.30    1.70
  25   3 -11   -0.28    1.50
  23   3 -11    1.13    1.36
  21   3 -11    0.39    1.41
  19   3 -11   -0.68    1.06
  17  -3 -11    1.67    1.25
  17   3 -11    1.81    1.24
  15  -3 -11    1.61    1.15
  15   3 -11    1.06    0.78
  15   3 -11    0.16    1.02
  13  -3 -11   -0.72    0.82
  13   3 -11   -0.05    0.61
  13   3 -11    0.34    0.98
  11  -3 -11   -0.02    0.76
  11   3 -11   -0.43    0.75
  11   3 -11   -0.57    0.57
   9  -3 -11    0.40    0.82
   9   3 -11   -0.08    0.82
   9   3 -11    0.20    0.62
   7  -3 -11   -0.40    0.66
   7   3 -11    0.04    0.55
   7   3 -11    1.23    0.84
   5  -3 -11    0.75    0.77
   5   3 -11   -0.12    0.57
   5   3 -11   -0.02    0.73
   3  -3 -11    0.62    0.70
   3   3 -11   -0.26    0.53
   3   3 -11    1.92    0.80
   1   3 -11    3.41    0.70
   1   3 -11    3.00    0.98
   1   3 -11    2.79    0.92
  -1   3 -11    3.96    0.83
  -1   3 -11    5.26    1.13
  -1   3 -11    2.01    0.89
  -3   3 -11    0.34    0.65
  -3   3 -11    0.36    0.70
  -3   3 -11    0.20    0.58
  -5   3 -11    0.05    0.68
  -5   3 -11   -0.08    0.69
  -5   3 -11    0.26    0.71
  -7   3 -11    0.73    0.80
  -7   3 -11   -1.19    0.53
  -7   3 -11    0.16    0.81
  -9   3 -11    2.13    1.02
  -9   3 -11   -0.49    0.71
  -9   3 -11    0.58    0.85
 -11   3 -11   -0.23    0.75
 -11   3 -11    0.42    0.90
  11   3  11    0.24    0.83
 -11   3 -11   -0.20    0.57
 -13   3 -11    0.03    0.78
 -13   3 -11    0.21    0.82
  13   3  11   -0.53    0.82
  15   3  11    1.70    1.10
 -15   3 -11    0.88    0.93
 -15   3 -11    2.99    1.18
  17   3  11    0.03    1.11
 -17   3 -11   -0.38    0.94
 -17   3 -11   -0.08    0.80
 -19   3 -11    0.81    0.92
 -19   3 -11    0.93    1.13
  19   3  11    1.29    1.36
 -21   3 -11    1.34    1.01
  21   3  11    0.26    1.45
 -21   3 -11    1.71    1.28
 -23   3 -11    1.15    1.50
  23   3  11   -0.45    1.33
 -23   3 -11   -0.66    0.99
 -25   3 -11   -0.31    1.58
 -25   3 -11    0.66    1.17
  25   3  11   -1.13    1.52
  20   4 -11    0.66    1.66
  18   4 -11   -0.53    1.40
  16   4 -11    0.48    1.20
  14   4 -11    2.75    1.37
  12   4 -11    3.78    1.40
  10   4 -11   -0.34    0.83
  10   4 -11    0.56    0.96
   8   4 -11    0.74    0.92
   6   4 -11   -0.16    0.82
   4   4 -11   -0.23    0.79
   2   4 -11    0.01    0.97
   0   4 -11    0.24    0.81
  -2   4 -11    0.19    0.95
  -4   4 -11   -0.83    0.74
  -6   4 -11    0.73    0.92
  -8   4 -11    1.91    1.12
 -10   4 -11    0.03    0.93
 -12   4 -11   -1.15    0.76
 -14   4 -11    0.55    1.14
 -16   4 -11    0.03    1.03
 -18   4 -11    0.93    1.13
  34   0 -12    4.81    2.46
  32   0 -12    0.13    1.63
  30   0 -12    2.81    1.66
  28   0 -12    1.32    1.54
  26   0 -12    3.01    1.65
  26   0 -12    4.13    1.06
  24   0 -12   -0.70    1.07
  24   0 -12    0.11    1.08
  24   0 -12    1.50    0.82
  22   0 -12   19.26    2.43
  22   0 -12   18.19    2.71
  22   0 -12   20.52    1.89
  20   0 -12    1.05    1.06
  20   0 -12    2.88    1.12
  20   0 -12    3.41    1.01
  18   0 -12   54.56    3.93
  18   0 -12   65.82    3.27
 -18   0  12   60.07    3.27
  18   0 -12   60.85    3.64
  16   0 -12  159.10    7.43
 -16   0  12  171.32    7.03
  16   0 -12  171.57    7.06
  16   0 -12  162.73    7.02
 -14   0  12   48.57    2.58
  14   0 -12   48.26    2.89
  14   0 -12   45.09    2.49
  14   0 -12   42.80    3.09
 -12   0  12   69.13    3.24
  12   0 -12   67.26    3.52
  12   0 -12   62.03    3.74
  12   0 -12   71.35    3.26
  10   0 -12   66.41    3.10
  10   0 -12   65.83    3.65
 -10   0  12   64.33    3.04
   8   0 -12   56.32    2.62
  -8   0  12   53.88    2.57
   8   0 -12   49.53    3.04
   6   0 -12  363.24   13.07
  -6   0  12  361.08   13.89
   6   0 -12  362.86   13.98
   4   0 -12   54.61    2.54
   4   0 -12   53.54    2.94
  -4   0  12   52.92    2.47
   2   0 -12  103.83    4.77
  -2   0  12  112.41    4.59
   2   0 -12  112.35    4.66
   0   0  12  180.11    7.05
   0   0 -12  180.96    7.03
   0   0 -12  171.73    7.11
   2   0  12  222.53    8.86
  -2   0 -12  227.13    8.93
  -2   0 -12  228.34    8.59
   4   0  12  145.50    5.70
  -4   0 -12  135.30    5.73
  -4   0 -12  131.60    5.77
  -6   0 -12    3.42    0.65
   6   0  12    6.03    1.09
  -6   0 -12    6.01    1.14
   6   0  12    4.95    0.70
  -8   0 -12    1.72    0.78
   8   0  12    0.78    0.57
  -8   0 -12    0.52    0.43
   8   0  12    0.90    0.43
 -10   0 -12    5.69    0.83
  10   0  12    3.00    0.97
  10   0  12    5.29    0.76
 -10   0 -12    5.09    1.20
 -12   0 -12   36.03    2.60
 -12   0 -12   32.49    1.90
  12   0  12   31.12    2.80
  12   0  12   28.73    1.81
 -14   0 -12    0.90    0.51
 -14   0 -12    1.09    0.75
  14   0  12    0.82    0.49
  14   0  12    3.45    1.09
  16   0  12    9.95    1.16
 -16   0 -12    7.69    1.63
  16   0  12    6.35    1.53
 -16   0 -12    8.40    1.09
 -18   0 -12   93.73    5.22
 -18   0 -12   95.67    3.78
  18   0  12   89.60    5.10
  18   0  12   91.49    4.39
 -20   0 -12    2.91    1.33
  20   0  12    3.08    1.26
 -20   0 -12    3.08    0.78
  20   0  12    2.12    1.37
  22   0  12    2.43    1.36
 -22   0 -12    2.12    1.34
  22   0  12    1.82    1.29
 -22   0 -12    0.44    0.56
  24   0  12    1.69    1.50
 -24   0 -12    1.35    1.34
  24   0  12    1.26    1.35
 -24   0 -12    2.63    0.82
  26   0  12    3.33    1.59
  26   0  12    4.77    1.56
 -26   0 -12    4.87    1.97
  28   0  12   -0.24    1.50
 -28   0 -12    0.27    1.68
  30   0  12    0.08    1.69
 -30   0 -12   -0.98    1.62
  32   0  12    0.16    2.09
 -32   0 -12   -0.84    1.98
  33  -1 -12    2.10    2.20
  33   1 -12    1.17    2.09
  31  -1 -12    1.92    1.92
  31   1 -12   -0.67    1.57
  29  -1 -12    1.67    1.65
  29   1 -12   -0.66    1.37
  29   1 -12    1.57    0.61
  27  -1 -12    1.29    1.61
  27   1 -12    3.58    1.68
  27   1 -12    3.55    0.78
  27   1 -12    1.33    1.31
  25  -1 -12    4.27    1.67
  25   1 -12    1.54    1.30
  25   1 -12    1.39    1.13
  25   1 -12    2.54    0.73
  25   1 -12    2.39    0.72
  23  -1 -12   21.59    2.76
  23  -1 -12   21.28    2.84
  23   1 -12   19.63    2.88
  23   1 -12   21.79    2.51
  23   1 -12   19.62    1.54
  23   1 -12   20.63    1.54
  21  -1 -12    5.96    1.63
  21  -1 -12    2.53    1.17
  21   1 -12    3.17    0.71
  21   1 -12    1.72    1.27
  21   1 -12    2.56    1.12
  21   1 -12    2.88    0.71
 -19  -1  12   46.33    2.89
  19  -1 -12   42.65    3.34
  19  -1 -12   47.97    3.32
  19   1 -12   45.13    2.42
  19   1 -12   36.37    3.64
  19   1 -12   44.20    2.92
  19   1 -12   44.81    2.38
  17  -1 -12   19.75    2.56
  17  -1 -12   14.21    1.70
 -17  -1  12   22.09    1.89
  17  -1 -12   22.29    2.41
  17   1 -12   24.71    2.28
  17   1 -12   29.78    3.02
  17   1 -12   22.60    1.46
  17   1 -12   23.28    1.46
  15  -1 -12    1.86    1.03
  15  -1 -12    2.85    0.97
 -15  -1  12    2.69    0.93
  15  -1 -12    2.74    1.00
  15   1 -12    2.48    0.85
  15   1 -12    1.95    0.54
  15   1 -12    0.07    0.81
  13  -1 -12   26.68    2.62
  13  -1 -12   24.64    2.36
 -13  -1  12   28.62    1.82
  13  -1 -12   29.31    1.96
  13   1 -12   31.12    2.90
  13   1 -12   25.65    1.94
  13   1 -12   28.09    1.58
 -11  -1  12    1.44    0.60
  11  -1 -12    2.56    0.85
  11  -1 -12    3.69    1.07
  11  -1 -12    1.69    0.77
  11   1 -12    1.64    0.46
  11   1 -12    0.69    0.82
  11   1 -12    1.51    0.72
  -9  -1  12    1.87    0.56
   9  -1 -12    0.72    0.75
   9  -1 -12    0.57    0.64
   9   1 -12    1.47    0.40
   9   1 -12    1.90    0.93
   7  -1 -12    2.22    0.82
   7  -1 -12    1.91    0.62
  -7  -1  12    2.95    0.59
   7   1 -12    4.00    1.01
  -7   1  12    2.91    0.94
   7   1 -12    2.58    0.43
  -5  -1  12   20.68    1.33
   5  -1 -12   23.13    2.08
   5  -1 -12   22.50    1.33
   5   1 -12   21.87    1.14
  -5   1  12   22.90    1.81
   5   1 -12   21.43    2.09
   3  -1 -12   59.34    2.65
   3  -1 -12   62.74    3.09
  -3  -1  12   60.89    2.75
   3   1 -12   56.92    2.46
   3   1 -12   58.86    3.20
  -3   1  12   56.28    3.03
  -1  -1  12   12.20    0.95
   1  -1 -12   11.04    0.91
   1  -1 -12   10.76    1.43
   1   1 -12   13.46    0.73
   1   1 -12   13.83    1.65
  -1   1  12   15.30    1.62
  -1  -1 -12   22.26    1.30
  -1  -1 -12   21.61    1.74
   1  -1  12   22.35    1.36
  -1   1 -12   25.57    1.87
  -1   1 -12   23.88    1.88
   1   1  12   21.54    1.96
  -1   1 -12   22.29    1.07
  -3  -1 -12   42.88    2.61
   3  -1  12   45.90    2.25
  -3  -1 -12   45.71    2.20
  -3   1 -12   43.01    2.65
   3   1  12   48.67    2.69
  -5  -1 -12   18.67    1.24
  -5  -1 -12   20.19    1.97
   5  -1  12   16.66    1.19
   5   1  12   16.59    1.78
  -5   1 -12   18.05    1.95
   7  -1  12   -0.23    0.33
   7  -1  12   -0.58    0.50
  -7  -1 -12    1.11    0.72
  -7  -1 -12    0.97    0.49
  -7   1 -12    0.21    0.61
   7   1  12    1.10    0.74
   9  -1  12    2.91    0.87
  -9  -1 -12    2.02    0.58
  -9  -1 -12    1.39    0.77
   9  -1  12    4.11    0.73
  -9   1 -12    4.80    1.11
   9   1  12    4.10    0.55
   9   1  12    4.14    0.42
   9   1  12    3.60    1.00
  11  -1  12   -0.52    0.40
 -11  -1 -12   -0.43    0.57
  11  -1  12    0.13    0.68
  11   1  12    0.74    0.74
 -11   1 -12    0.73    0.45
 -11   1 -12    1.07    0.79
  11   1  12    0.12    0.26
  11   1  12    0.01    0.51
  13  -1  12   14.10    1.95
  13  -1  12   13.55    1.24
 -13  -1 -12   13.87    1.43
 -13  -1 -12   11.58    1.88
  13   1  12   14.24    0.91
 -13   1 -12   13.73    1.36
 -13   1 -12   15.06    2.04
  13   1  12   14.82    1.13
  13   1  12   14.52    1.98
 -15  -1 -12    3.93    0.90
 -15  -1 -12    2.29    1.07
  15  -1  12    1.31    0.91
  15  -1  12    1.74    0.70
  15   1  12    2.37    0.75
  15   1  12    2.86    0.51
 -15   1 -12    3.79    1.31
 -15   1 -12    1.33    0.63
  15   1  12    0.76    0.92
 -17  -1 -12    0.13    0.98
  17  -1  12    0.55    0.92
  17  -1  12    0.20    0.65
 -17  -1 -12    0.89    0.70
 -17   1 -12    0.82    1.02
  17   1  12    0.35    0.66
 -17   1 -12    0.49    0.61
  17   1  12    0.31    0.36
  17   1  12    1.20    1.00
  19  -1  12    4.07    1.35
 -19  -1 -12    2.79    1.47
 -19   1 -12    5.47    1.04
  19   1  12    6.38    0.80
 -19   1 -12    5.22    1.47
  19   1  12    6.43    1.69
  19   1  12    5.30    0.86
 -21  -1 -12    4.27    1.73
  21  -1  12    5.86    1.67
  21   1  12    4.37    1.64
 -21   1 -12    4.22    1.61
 -21   1 -12    2.73    0.94
  21   1  12    5.86    0.87
  21   1  12    6.56    0.85
  23  -1  12    1.05    1.37
 -23  -1 -12    0.10    1.24
  23   1  12    1.61    0.59
  23   1  12    0.62    0.48
 -23   1 -12    1.66    1.36
  23   1  12    1.74    1.37
 -23   1 -12    1.26    0.82
  25  -1  12    0.80    1.20
 -25  -1 -12    5.94    1.96
  25   1  12    4.40    0.77
 -25   1 -12    2.64    1.59
 -25   1 -12    5.69    1.24
  25   1  12    4.28    0.75
  25   1  12    4.61    1.86
 -27  -1 -12    2.28    1.67
  27  -1  12    1.06    1.63
  27   1  12    2.26    0.60
  27   1  12    0.80    1.40
 -27   1 -12    0.72    0.92
 -27   1 -12    1.19    1.46
 -29  -1 -12   -1.23    1.70
  29  -1  12    0.89    1.66
 -29   1 -12    1.24    1.75
  29   1  12    0.63    1.58
  31  -1  12    0.15    1.68
 -31  -1 -12    0.13    1.86
  31   1  12   -0.96    1.49
 -31   1 -12   -0.19    1.63
  30   2 -12    1.20    1.95
  28   2 -12   -0.74    1.28
  26   2 -12    4.29    1.89
  24   2 -12    4.61    1.88
  22  -2 -12    0.55    1.35
  22   2 -12    2.05    1.38
  20  -2 -12    0.33    0.95
  20  -2 -12    1.96    1.23
  20   2 -12    1.28    1.28
  20   2 -12    0.76    0.79
  18  -2 -12    4.16    1.51
  18  -2 -12    3.08    1.19
  18   2 -12    4.09    0.72
  18   2 -12    4.19    1.56
  18   2 -12    2.99    0.95
  16  -2 -12    2.98    1.16
  16  -2 -12    2.74    1.25
  16  -2 -12    0.90    1.02
  16   2 -12    2.41    1.28
  16   2 -12    1.58    0.57
  16   2 -12    2.14    0.74
  14  -2 -12    9.09    1.41
  14  -2 -12    6.30    1.34
  14  -2 -12    6.00    1.31
  14   2 -12    6.82    1.06
  14   2 -12    6.19    1.49
  14   2 -12    6.64    0.86
  12  -2 -12   -0.47    0.60
  12  -2 -12    0.76    0.78
  12   2 -12   -0.45    0.40
  12   2 -12   -0.24    0.77
  12   2 -12    0.52    0.56
 -12   2  12    0.00    0.90
  10  -2 -12    0.78    0.71
  10  -2 -12   -0.50    0.73
  10   2 -12    0.25    0.46
  10   2 -12    0.95    0.47
 -10   2  12    0.42    0.85
  10   2 -12    0.62    0.85
   8  -2 -12    0.46    0.67
   8  -2 -12    1.13    0.80
  -8   2  12    0.96    0.75
   8   2 -12    1.55    0.89
   8   2 -12    1.28    0.52
   6  -2 -12    6.02    1.15
   6   2 -12    7.04    0.96
   6   2 -12    5.23    1.22
  -6   2  12    6.47    1.12
   4  -2 -12    9.97    1.39
   4   2 -12   10.24    1.50
   4   2 -12   11.53    1.23
  -4   2  12   11.18    1.36
   2  -2 -12   30.38    1.97
   2   2 -12   26.71    1.69
  -2   2  12   24.92    1.85
   2   2 -12   28.28    2.15
   0  -2 -12    6.27    1.14
   0   2 -12    5.03    0.90
   0   2  12    6.75    1.13
   0   2 -12    5.32    1.13
   0   2 -12    6.23    1.14
  -2  -2 -12    1.47    0.74
  -2   2 -12    2.09    0.66
  -2   2 -12    2.09    0.89
  -2   2 -12    4.06    1.05
   2   2  12    1.12    0.76
  -4  -2 -12    0.76    0.69
   4   2  12   -0.18    0.63
  -4   2 -12    0.40    0.77
  -4   2 -12   -0.01    0.38
  -4   2 -12    0.11    0.68
  -6  -2 -12    0.67    0.73
  -6  -2 -12    0.30    0.39
  -6   2 -12    0.39    0.50
  -6   2 -12   -0.38    0.77
  -6   2 -12   -1.05    0.58
  -8  -2 -12   -0.12    0.67
  -8  -2 -12    0.58    0.48
  -8   2 -12   -0.63    0.43
   8   2  12    0.26    0.70
  -8   2 -12   -0.32    0.74
 -10  -2 -12    0.76    0.82
 -10  -2 -12    0.37    0.52
  10  -2  12    0.10    0.79
  10   2  12    0.41    0.80
 -10   2 -12    0.51    0.57
 -10   2 -12   -0.94    0.61
 -12  -2 -12    0.67    0.62
  12  -2  12    0.12    0.64
 -12  -2 -12    0.05    0.78
  12   2  12    0.47    0.88
 -12   2 -12   -0.48    0.89
 -12   2 -12    0.50    0.89
 -12   2 -12    0.29    0.57
 -14  -2 -12    9.55    1.74
  14  -2  12    6.54    1.34
 -14   2 -12    8.88    1.75
 -14   2 -12   11.16    1.50
  14   2  12    7.76    1.69
  16  -2  12    3.84    1.25
 -16  -2 -12   -0.20    0.91
  16   2  12    1.49    1.17
 -16   2 -12    2.13    0.88
 -16   2 -12    3.21    1.25
  18  -2  12    2.68    1.29
 -18  -2 -12    2.15    1.22
 -18   2 -12    2.36    1.26
  18   2  12   -0.83    1.04
 -18   2 -12    0.83    0.80
  20  -2  12   -0.28    1.06
 -20  -2 -12   -0.87    1.14
  20   2  12   -0.07    1.21
 -20   2 -12    0.64    0.78
 -20   2 -12    0.75    1.19
 -22  -2 -12    0.49    1.44
  22  -2  12   -0.60    1.31
 -22   2 -12    0.14    0.89
 -22   2 -12   -0.68    1.17
  22   2  12   -0.70    1.30
 -24  -2 -12    1.01    1.61
  24   2  12    2.27    1.56
 -24   2 -12    0.51    0.87
 -24   2 -12    1.41    1.55
 -26  -2 -12    2.28    1.81
 -26   2 -12    0.93    1.05
 -26   2 -12    1.10    1.53
  26   2  12   -0.36    1.44
 -28   2 -12    0.94    1.16
 -28   2 -12    1.04    1.51
  28   2  12    0.95    1.79
  27   3 -12    1.13    1.76
  25   3 -12    1.44    1.75
  23   3 -12    1.64    1.49
  21   3 -12    1.76    1.56
  19   3 -12    0.21    1.32
  17   3 -12    1.00    1.22
  15  -3 -12    8.58    1.81
  15   3 -12    9.45    1.94
  15   3 -12    9.94    1.27
  13  -3 -12   17.08    2.26
  13   3 -12   16.40    2.27
  13   3 -12   18.18    1.71
  11  -3 -12    7.69    1.65
  11   3 -12    7.23    1.60
  11   3 -12   10.54    1.30
   9  -3 -12    0.56    0.83
   9   3 -12    1.67    0.70
   9   3 -12    0.48    0.90
   7  -3 -12    0.58    0.75
   7   3 -12    0.61    0.69
   7   3 -12   -0.04    0.89
   5  -3 -12   11.53    1.60
   5   3 -12    7.38    1.22
   5   3 -12    7.39    1.37
   3  -3 -12   45.07    2.80
   3   3 -12   36.22    2.53
   3   3 -12   37.43    2.38
   1   3 -12   39.27    2.45
   1   3 -12   37.62    2.53
  -1   3 -12    8.24    1.32
  -1   3 -12    4.85    1.22
  -1   3 -12    7.72    1.13
  -3   3 -12    1.02    0.78
  -3   3 -12    1.60    0.71
  -3   3 -12    0.01    0.85
  -5   3 -12    1.24    0.75
  -5   3 -12    2.01    0.84
  -5   3 -12    1.23    0.85
  -7   3 -12    0.23    0.82
  -7   3 -12   -0.04    0.79
  -7   3 -12    1.44    0.86
  -9   3 -12    0.39    0.65
  -9   3 -12    1.24    0.97
  -9   3 -12   -0.91    0.67
 -11   3 -12   -0.61    0.56
 -11   3 -12    0.35    0.99
  11   3  12   -0.41    0.99
 -13   3 -12    1.90    1.11
  13   3  12    4.40    1.47
 -13   3 -12    3.46    1.12
  15   3  12    0.51    1.09
 -15   3 -12    0.47    1.05
 -15   3 -12   -0.40    0.72
 -17   3 -12    1.50    1.01
  17   3  12    0.65    1.21
 -17   3 -12    0.97    1.18
 -19   3 -12    1.45    1.43
  19   3  12    1.35    1.31
 -19   3 -12    0.49    0.96
 -21   3 -12    0.11    1.52
 -21   3 -12    0.83    1.05
  21   3  12    2.73    1.45
 -23   3 -12    1.75    1.25
 -23   3 -12    1.06    1.59
  23   3  12   -0.32    1.54
  18   4 -12    0.55    1.64
  16   4 -12    0.72    1.59
  14   4 -12    1.05    1.42
  12   4 -12    6.26    1.76
  10   4 -12    0.96    1.27
  10   4 -12    3.42    1.14
   8   4 -12    0.19    0.99
   8   4 -12    1.07    0.96
   6   4 -12    0.82    0.89
   4   4 -12    3.92    1.27
   2   4 -12   11.41    1.78
   0   4 -12    2.89    1.20
  -2   4 -12    0.13    0.90
  -4   4 -12    0.15    0.81
  -6   4 -12    2.80    1.26
  -8   4 -12    0.18    0.99
 -10   4 -12   -0.25    0.94
 -12   4 -12    0.35    1.03
 -14   4 -12    0.93    1.04
 -16   4 -12    1.61    1.22
  32   0 -13   -0.28    1.51
  30   0 -13   -0.62    1.29
  28   0 -13   -0.72    1.26
  26   0 -13   -0.74    1.18
  24   0 -13   -0.88    1.13
  24   0 -13    1.81    0.85
  24   0 -13   -0.23    1.09
  22   0 -13    0.80    0.72
  22   0 -13    1.08    1.09
  22   0 -13    0.42    1.15
  20   0 -13    0.64    0.84
  20   0 -13    1.01    1.19
  20   0 -13    0.52    0.97
 -18   0  13   -0.72    1.10
  18   0 -13   -0.36    0.87
  18   0 -13    0.61    0.74
  18   0 -13   -0.90    0.67
  16   0 -13   -0.04    0.66
  16   0 -13    0.25    0.86
  16   0 -13    0.10    0.76
 -16   0  13   -0.49    0.98
 -14   0  13    0.40    0.95
  14   0 -13    0.27    0.79
  14   0 -13   -0.39    0.57
  14   0 -13    0.01    0.66
  12   0 -13    0.25    0.66
  12   0 -13   -0.17    0.52
 -12   0  13   -0.25    0.71
  12   0 -13    0.02    0.52
 -10   0  13   -0.37    0.57
  10   0 -13   -0.33    0.66
  10   0 -13   -0.39    0.45
   8   0 -13   -0.18    0.40
   8   0 -13    0.33    0.67
  -8   0  13   -0.80    0.45
   6   0 -13    0.69    0.72
   6   0 -13   -0.58    0.35
  -6   0  13   -0.36    0.42
  -4   0  13   -0.36    0.39
   4   0 -13   -0.02    0.60
   4   0 -13   -0.47    0.34
  -2   0  13    0.32    0.40
   2   0 -13   -0.21    0.35
   2   0 -13   -0.05    0.57
   0   0  13   -0.36    0.30
   0   0 -13   -0.43    0.57
   0   0 -13   -0.23    0.37
  -2   0 -13    0.57    0.41
  -2   0 -13    0.42    0.63
   2   0  13   -0.24    0.28
   4   0  13   -0.10    0.32
  -4   0 -13    0.21    0.39
  -4   0 -13   -0.93    0.57
   6   0  13   -0.93    0.44
  -6   0 -13   -0.56    0.36
   6   0  13    0.31    0.37
  -6   0 -13   -1.07    0.58
  -8   0 -13    0.69    0.64
   8   0  13    0.29    0.54
  -8   0 -13   -0.20    0.40
   8   0  13   -0.31    0.31
 -10   0 -13    0.01    0.37
 -10   0 -13   -0.42    0.51
  10   0  13   -0.14    0.35
  10   0  13   -0.17    0.50
 -12   0 -13    0.12    0.41
 -12   0 -13   -0.79    0.55
  12   0  13    0.33    0.67
  12   0  13   -0.07    0.39
  14   0  13   -0.40    0.66
 -14   0 -13    0.65    0.84
  14   0  13    0.98    0.51
 -14   0 -13    0.72    0.49
 -16   0 -13   -0.48    0.84
 -16   0 -13    0.15    0.49
  16   0  13    0.68    0.97
  16   0  13    0.12    0.52
  18   0  13   -0.36    0.52
 -18   0 -13    0.24    0.49
  18   0  13   -0.10    0.80
 -18   0 -13   -1.40    0.84
 -20   0 -13    0.05    0.47
  20   0  13    0.31    0.99
 -20   0 -13    0.28    1.01
  20   0  13   -0.29    1.32
 -22   0 -13    0.50    1.27
  22   0  13   -1.50    1.27
  22   0  13    1.00    1.03
 -22   0 -13    0.37    0.62
  24   0  13    1.84    1.42
  24   0  13   -0.40    1.31
 -24   0 -13    0.03    0.63
 -24   0 -13   -0.23    1.16
  26   0  13   -1.26    1.12
 -26   0 -13   -0.42    1.41
  26   0  13    1.10    1.34
 -28   0 -13   -0.12    1.67
  28   0  13   -0.89    1.37
 -30   0 -13    2.63    2.19
  30   0  13    1.43    1.77
  33  -1 -13    0.88    2.01
  33   1 -13    2.31    1.98
  31  -1 -13    1.10    2.05
  31   1 -13    2.45    1.91
  29  -1 -13    1.02    1.69
  29   1 -13    2.19    0.63
  29   1 -13    1.52    1.61
  27  -1 -13   -0.86    1.30
  27   1 -13   -0.43    1.21
  27   1 -13    0.96    0.60
  27   1 -13    0.32    1.33
  25  -1 -13   -0.75    1.25
  25   1 -13    1.60    0.62
  25   1 -13    1.17    1.36
  25   1 -13    1.77    1.23
  23  -1 -13    9.97    1.96
  23  -1 -13   16.32    2.63
  23   1 -13   12.27    1.30
  23   1 -13   12.31    1.99
  23   1 -13   11.62    1.32
  23   1 -13   12.57    2.41
  21  -1 -13   34.48    3.35
  21  -1 -13   28.29    3.30
  21   1 -13   25.23    3.17
  21   1 -13   32.40    1.97
  21   1 -13   29.45    1.88
  21   1 -13   31.91    2.91
  19  -1 -13   -0.12    0.92
  19  -1 -13   -0.22    0.92
  19   1 -13   -0.07    1.07
  19   1 -13    0.18    0.47
  19   1 -13   -0.10    0.42
  19   1 -13   -0.53    0.82
 -17  -1  13    6.54    1.26
  17  -1 -13    4.82    1.41
  17  -1 -13    4.58    1.22
  17  -1 -13    4.07    0.95
  17   1 -13    7.90    0.93
  17   1 -13    5.04    0.79
  17   1 -13    4.97    1.25
  17   1 -13    6.24    1.60
  15  -1 -13   -0.53    0.79
  15  -1 -13    1.01    0.90
  15  -1 -13    0.28    0.71
 -15  -1  13    0.08    0.72
  15   1 -13    0.48    0.44
  15   1 -13    0.89    0.74
  15   1 -13   -0.81    0.57
  13  -1 -13    6.74    1.10
  13  -1 -13    6.23    1.42
  13  -1 -13    5.19    1.18
 -13  -1  13    7.91    1.09
  13   1 -13    9.70    1.71
  13   1 -13    7.84    1.20
  13   1 -13    7.17    0.84
  11  -1 -13    2.06    0.93
  11  -1 -13    2.64    0.83
 -11  -1  13    2.94    0.71
  11  -1 -13    1.94    0.90
  11   1 -13    1.16    0.86
  11   1 -13    2.48    0.53
   9  -1 -13   20.40    2.14
   9  -1 -13   19.64    1.37
  -9  -1  13   18.58    1.35
   9   1 -13   17.65    1.14
   9   1 -13   18.05    2.08
   7  -1 -13   24.96    1.53
  -7  -1  13   25.31    1.55
   7  -1 -13   27.95    2.11
   7   1 -13   25.84    1.37
   7   1 -13   24.87    2.36
  -5  -1  13  106.90    4.46
   5  -1 -13  101.02    4.33
   5  -1 -13  106.12    4.75
   5   1 -13  105.03    4.87
  -5   1  13   99.96    4.64
   5   1 -13  101.34    4.20
  -3  -1  13  168.96    6.64
   3  -1 -13  156.63    6.52
   3  -1 -13  163.03    6.52
   3   1 -13  158.48    6.70
  -3   1  13  163.37    6.56
   3   1 -13  162.56    6.37
   1  -1 -13   -0.59    0.52
  -1  -1  13   -0.08    0.37
   1  -1 -13   -0.58    0.34
  -1   1  13   -0.67    0.55
   1   1 -13   -0.31    0.21
   1   1 -13   -0.37    0.56
  -1  -1 -13    8.12    0.83
   1  -1  13    6.59    0.80
  -1  -1 -13    7.19    1.21
  -1   1 -13    6.65    0.54
  -1   1 -13    4.20    1.03
   1   1  13    7.89    1.25
  -3  -1 -13   -0.50    0.53
   3  -1  13    0.11    0.36
  -3  -1 -13    0.80    0.44
  -3   1 -13    0.08    0.24
  -3   1 -13    0.10    0.59
  -5  -1 -13   -0.06    0.39
   5  -1  13   -0.40    0.33
  -5  -1 -13   -0.65    0.52
  -5   1 -13    0.05    0.59
   7  -1  13   13.33    1.13
  -7  -1 -13   11.21    1.62
   7  -1  13   15.02    1.73
  -7  -1 -13   13.88    1.13
   7   1  13   13.73    1.71
  -7   1 -13   17.03    1.93
   9  -1  13   60.69    3.39
   9  -1  13   62.30    2.99
  -9  -1 -13   63.26    3.55
   9   1  13   58.70    2.47
  -9   1 -13   64.23    3.58
   9   1  13   56.27    3.36
   9   1  13   58.19    2.52
  11  -1  13   21.55    2.23
 -11  -1 -13   19.34    1.12
  11  -1  13   19.61    1.46
 -11  -1 -13   23.13    2.46
  11   1  13   18.52    1.05
  11   1  13   18.85    1.22
  11   1  13   18.64    2.16
 -11   1 -13   20.94    2.35
 -11   1 -13   19.39    1.43
  13  -1  13    9.97    1.67
 -13  -1 -13    9.87    1.25
  13  -1  13   10.69    1.24
 -13  -1 -13   10.56    1.77
  13   1  13   12.56    1.06
 -13   1 -13   11.15    1.82
  13   1  13   10.09    0.78
 -13   1 -13   11.12    1.30
  13   1  13   10.76    1.80
  15  -1  13   51.56    2.83
 -15  -1 -13   55.32    3.59
 -15  -1 -13   50.68    2.87
  15  -1  13   50.22    3.34
  15   1  13   47.77    3.39
  15   1  13   46.50    2.28
 -15   1 -13   49.04    3.48
  15   1  13   48.20    2.39
 -17  -1 -13    5.48    1.61
 -17  -1 -13   10.91    1.43
  17  -1  13    8.91    1.78
  17   1  13    8.57    1.83
  17   1  13    9.28    1.05
 -17   1 -13    6.97    1.16
 -17   1 -13    5.93    1.59
  17   1  13    8.11    0.86
 -19  -1 -13    0.90    1.17
  19  -1  13    0.47    1.01
 -19   1 -13    0.63    1.03
 -19   1 -13    0.80    0.63
  19   1  13    0.49    0.57
  19   1  13    1.40    1.07
  19   1  13    0.11    0.35
 -21  -1 -13    0.45    1.16
  21  -1  13    0.96    1.17
  21   1  13    2.58    0.69
 -21   1 -13    1.58    1.29
  21   1  13    2.24    0.58
  21   1  13    1.98    1.25
 -21   1 -13    2.56    0.90
 -23  -1 -13    0.99    1.33
  23  -1  13   -0.92    1.13
  23   1  13    1.66    0.53
 -23   1 -13    2.30    1.37
 -23   1 -13    0.64    0.77
  23   1  13    1.87    0.64
  23   1  13    0.40    1.19
 -25  -1 -13    0.31    1.41
  25  -1  13    0.69    1.33
  25   1  13    0.98    0.50
 -25   1 -13    0.37    0.86
 -25   1 -13    0.59    1.42
  25   1  13    1.62    0.58
  25   1  13    0.64    1.28
  27  -1  13    2.12    1.56
 -27  -1 -13   -0.75    1.50
  27   1  13    3.80    0.58
  27   1  13   -0.88    1.32
 -27   1 -13    1.63    1.05
 -27   1 -13   -0.17    1.41
  29  -1  13    1.43    1.67
 -29  -1 -13    3.42    1.99
  29   1  13   -0.59    1.57
 -29   1 -13    0.54    1.61
  30   2 -13    0.21    1.84
  28   2 -13    1.15    1.64
  26   2 -13    1.44    1.48
  24   2 -13    3.94    1.63
  22  -2 -13   -1.04    1.11
  22   2 -13    0.19    1.08
  20  -2 -13   -0.17    1.14
  20   2 -13    0.05    1.16
  20   2 -13    0.61    0.82
  18  -2 -13    0.62    1.08
  18  -2 -13    0.24    1.01
  18   2 -13   -0.54    0.90
  18   2 -13    0.49    0.52
  18   2 -13    0.24    0.78
  16  -2 -13    0.70    0.95
  16  -2 -13    1.59    1.04
  16   2 -13    0.84    0.53
  16   2 -13    1.73    1.07
  16   2 -13    0.78    0.76
  14  -2 -13    0.67    1.15
  14  -2 -13    1.36    0.92
  14  -2 -13    0.55    0.78
  14   2 -13   -0.19    0.69
  14   2 -13   -0.34    0.86
  14   2 -13    0.38    0.49
  12  -2 -13    8.21    1.48
  12  -2 -13    8.86    1.62
  12   2 -13    9.21    1.73
  12   2 -13    7.78    1.09
  10  -2 -13    2.39    0.96
  10  -2 -13    0.78    0.76
  10   2 -13    1.60    0.67
  10   2 -13    0.85    0.87
 -10   2  13    2.49    1.08
   8  -2 -13   22.69    2.31
   8  -2 -13   24.82    2.34
   8   2 -13   22.70    2.41
  -8   2  13   27.31    2.35
   6  -2 -13   19.03    1.94
  -6   2  13   21.33    1.98
   6   2 -13   20.32    2.15
   4  -2 -13   19.64    1.99
  -4   2  13   25.44    2.13
   4   2 -13   18.62    1.41
   4   2 -13   23.79    2.29
   2  -2 -13   26.46    1.95
  -2   2  13   26.53    2.20
   2   2 -13   24.72    2.37
   2   2 -13   25.68    1.68
   0  -2 -13   67.28    3.50
   0   2 -13   70.39    3.61
   0   2 -13   69.69    3.17
   0   2 -13   69.94    3.67
   0   2  13   68.20    3.42
  -2  -2 -13    5.35    1.10
   2   2  13    5.26    1.11
  -2   2 -13    4.87    0.89
  -2   2 -13    7.12    1.28
  -2   2 -13    5.67    1.23
  -4  -2 -13    5.28    0.67
  -4  -2 -13    6.61    1.24
  -4   2 -13    5.99    1.24
   4   2  13    5.13    1.09
  -4   2 -13    5.74    0.98
  -4   2 -13    6.78    1.39
  -6  -2 -13    4.05    0.65
  -6  -2 -13    4.17    1.10
   6   2  13    4.30    1.09
  -6   2 -13    2.83    0.77
  -6   2 -13    3.81    1.10
  -8  -2 -13    9.08    1.04
  -8  -2 -13    8.43    1.43
  -8   2 -13    8.55    1.51
   8   2  13    9.51    1.55
  -8   2 -13    8.89    1.27
 -10  -2 -13   21.62    1.56
  10  -2  13   20.33    2.20
 -10  -2 -13   22.32    2.41
 -10   2 -13   19.35    2.29
  10   2  13   22.20    2.38
 -10   2 -13   20.67    1.94
  12  -2  13   36.97    2.77
 -12  -2 -13   35.74    2.85
  12   2  13   40.84    2.92
 -12   2 -13   46.52    2.61
 -12   2 -13   36.51    2.85
  14  -2  13    7.95    1.54
 -14  -2 -13    7.85    1.79
  14   2  13   10.11    1.75
 -14   2 -13    7.96    1.67
 -14   2 -13    7.78    1.34
 -16  -2 -13    1.23    1.15
  16  -2  13    0.56    1.05
  16   2  13    0.76    1.13
 -16   2 -13   -0.09    0.58
 -16   2 -13    0.00    0.95
 -18  -2 -13   10.37    2.08
  18  -2  13    9.80    1.87
  18   2  13   12.69    2.24
 -18   2 -13    7.06    1.80
 -18   2 -13   11.89    1.67
 -20  -2 -13    2.81    1.56
  20  -2  13    2.86    1.30
 -20   2 -13    0.91    1.15
  20   2  13    2.85    1.49
 -20   2 -13    1.60    0.96
 -22  -2 -13    0.30    1.31
  22  -2  13   -0.32    1.15
 -22   2 -13    1.94    1.37
 -22   2 -13   -0.47    0.83
  22   2  13    1.00    1.29
 -24  -2 -13    0.45    1.50
 -24   2 -13   -0.30    1.21
  24   2  13   -0.42    1.42
 -24   2 -13   -0.75    0.94
 -26  -2 -13    1.57    1.93
 -26   2 -13    3.11    1.21
 -26   2 -13    3.81    1.96
  26   2  13    1.60    1.82
 -28   2 -13    3.13    1.32
  28   2  13    1.12    1.76
 -28   2 -13    2.78    2.03
  25   3 -13    0.80    1.77
  23   3 -13   -0.32    1.54
  21   3 -13    1.08    1.46
  19   3 -13   -0.18    1.24
  17   3 -13   -0.65    1.13
  15  -3 -13    0.58    0.97
  15   3 -13    0.47    0.71
  15   3 -13   -0.85    0.98
  13  -3 -13    0.36    0.99
  13   3 -13    0.05    0.66
  13   3 -13    0.46    1.10
  11  -3 -13    0.03    0.84
  11   3 -13    0.45    0.63
  11   3 -13    1.41    1.00
   9  -3 -13    0.03    0.78
   9   3 -13   -0.27    0.64
   9   3 -13   -0.63    0.82
   7  -3 -13    1.79    0.93
   7   3 -13    1.14    0.72
   7   3 -13    1.76    1.01
   5  -3 -13    0.88    0.72
   5   3 -13   -0.19    0.88
   5   3 -13   -0.75    0.48
   3   3 -13    1.16    0.81
   3   3 -13    0.47    0.67
   1   3 -13    2.88    0.87
   1   3 -13    1.97    1.00
  -1   3 -13    4.01    1.19
  -1   3 -13    3.78    0.98
  -1   3 -13    4.83    1.13
  -3   3 -13    2.89    0.99
  -3   3 -13    1.66    0.97
  -3   3 -13    1.13    0.88
  -5   3 -13   -0.55    0.85
  -5   3 -13    0.38    0.81
  -5   3 -13    0.39    0.59
  -7   3 -13    0.95    0.84
  -7   3 -13    0.41    0.84
  -7   3 -13    0.63    0.71
  -9   3 -13    0.34    0.97
  -9   3 -13    0.07    0.87
  -9   3 -13    0.03    0.58
 -11   3 -13   -0.82    0.65
 -11   3 -13   -0.10    0.81
 -13   3 -13   -0.59    0.66
 -13   3 -13   -0.33    0.87
  13   3  13    0.66    0.94
 -15   3 -13   -0.70    0.92
  15   3  13   -0.32    1.05
 -15   3 -13   -0.24    0.67
 -17   3 -13    1.46    1.34
 -17   3 -13    0.65    0.98
  17   3  13    2.84    1.36
  19   3  13    2.26    1.53
 -19   3 -13    4.01    1.63
 -19   3 -13    2.52    1.22
 -21   3 -13    1.07    1.37
  21   3  13    0.16    1.31
 -21   3 -13    1.93    1.16
  23   3  13    1.45    1.84
 -23   3 -13   -0.88    1.10
 -23   3 -13    0.67    1.53
  18   4 -13    1.86    1.53
  16   4 -13   -0.32    1.32
  14   4 -13    0.63    1.35
  12   4 -13    0.55    1.19
  10   4 -13    2.28    1.21
  10   4 -13    2.48    1.32
   8   4 -13    2.23    1.25
   8   4 -13    2.50    1.12
   6   4 -13   -0.95    0.83
   6   4 -13    0.96    1.08
   4   4 -13   -1.63    0.76
   2   4 -13    2.34    1.01
   0   4 -13    3.83    1.32
  -2   4 -13    0.88    0.88
  -4   4 -13    1.00    1.03
  -6   4 -13    2.58    1.21
  -8   4 -13    4.53    1.51
 -10   4 -13    0.39    1.02
 -12   4 -13    1.06    1.23
 -14   4 -13   -0.29    1.05
 -16   4 -13    0.09    1.10
  32   0 -14    7.40    2.51
  30   0 -14   19.27    3.31
  28   0 -14    2.28    1.69
  26   0 -14   11.65    2.40
  24   0 -14   12.52    2.41
  24   0 -14   10.98    2.01
  24   0 -14   13.29    1.62
  22   0 -14   17.76    2.71
  22   0 -14   22.92    2.61
  22   0 -14   19.55    1.78
  20   0 -14  165.45    7.18
  20   0 -14  156.14    7.84
  20   0 -14  164.18    7.48
 -20   0  14  167.44    7.12
  18   0 -14   79.04    4.34
 -18   0  14   75.61    3.80
  18   0 -14   75.77    4.70
  18   0 -14   74.28    3.77
  16   0 -14    4.29    1.16
  16   0 -14    6.92    1.10
  16   0 -14    3.95    1.41
 -16   0  14    6.15    1.28
  14   0 -14   20.86    2.11
 -14   0  14   18.25    1.67
  14   0 -14   14.71    1.51
  14   0 -14   17.79    2.31
 -12   0  14    8.40    1.18
  12   0 -14    7.34    1.03
  12   0 -14    6.72    1.45
  10   0 -14   63.05    3.64
  10   0 -14   60.31    3.01
 -10   0  14   63.45    3.02
   8   0 -14   24.58    2.46
   8   0 -14   29.13    1.69
  -8   0  14   25.01    1.59
  -6   0  14   10.54    1.04
   6   0 -14   10.80    1.64
   6   0 -14   10.82    1.09
   4   0 -14    3.76    0.98
  -4   0  14    4.94    0.71
   4   0 -14    4.12    0.70
   2   0 -14   37.82    2.54
   2   0 -14   34.80    1.94
  -2   0  14   35.79    1.87
   0   0 -14    2.32    0.86
   0   0  14    3.38    0.59
   0   0 -14    4.53    0.72
  -2   0 -14   80.86    3.54
   2   0  14   76.57    3.43
  -2   0 -14   70.43    3.83
  -4   0 -14  235.21    9.29
  -4   0 -14  231.38    9.01
   4   0  14  227.35    9.16
  -6   0 -14  132.34    5.83
  -6   0 -14  131.40    6.02
   6   0  14  147.37    5.81
  -8   0 -14   18.70    2.16
   8   0  14   16.78    1.96
  -8   0 -14   19.97    1.38
   8   0  14   17.86    1.29
  10   0  14   15.62    1.92
 -10   0 -14   15.31    1.25
  10   0  14   16.11    1.23
 -10   0 -14   14.28    1.91
 -12   0 -14   12.14    1.84
  12   0  14   11.53    1.72
 -12   0 -14   13.96    1.21
  12   0  14   12.73    1.15
 -14   0 -14    7.27    1.06
  14   0  14    6.78    1.48
 -14   0 -14    8.26    1.68
  14   0  14    6.74    1.01
 -16   0 -14   12.48    1.44
  16   0  14   11.98    2.04
  16   0  14   11.02    1.30
 -16   0 -14   13.09    2.14
  18   0  14   -0.46    0.81
 -18   0 -14    0.72    1.14
  20   0  14    0.25    1.03
 -20   0 -14    2.82    1.51
 -20   0 -14    3.45    0.86
  22   0  14    3.07    1.46
  22   0  14    6.01    1.91
 -22   0 -14    3.78    1.68
 -22   0 -14    5.04    0.99
  24   0  14    8.02    1.75
  24   0  14    5.45    1.78
 -24   0 -14    9.10    2.15
  26   0  14    9.51    2.36
  26   0  14    3.05    1.43
 -26   0 -14    3.45    1.96
 -28   0 -14    3.29    2.11
  28   0  14    6.89    2.13
  30   0  14    4.70    2.28
 -30   0 -14    4.39    2.33
  31  -1 -14    1.05    1.90
  31   1 -14    1.77    2.08
  29  -1 -14    1.59    1.79
  29   1 -14    2.19    0.65
  29   1 -14    0.25    1.46
  27  -1 -14    3.44    1.81
  27   1 -14    4.15    0.83
  27   1 -14    0.41    1.29
  25  -1 -14    0.79    1.41
  25   1 -14   -0.58    1.06
  25   1 -14    0.06    1.25
  25   1 -14    0.49    0.52
  23  -1 -14    1.29    1.21
  23   1 -14    0.98    0.55
  23   1 -14    0.34    0.58
  23   1 -14   -0.15    0.95
  23   1 -14    0.13    1.15
  21  -1 -14    0.68    1.08
  21  -1 -14    0.22    0.92
  21   1 -14    0.50    1.03
  21   1 -14    0.20    0.51
  21   1 -14    0.13    0.95
  21   1 -14    0.80    0.48
  19  -1 -14    4.13    1.32
  19  -1 -14    9.10    2.01
  19   1 -14    8.03    1.00
  19   1 -14    5.11    1.28
  19   1 -14    5.24    1.68
  19   1 -14    5.50    0.86
  17  -1 -14   29.17    3.12
 -17  -1  14   24.31    2.14
  17  -1 -14   28.11    2.81
  17   1 -14   24.69    2.91
  17   1 -14   26.85    1.68
  17   1 -14   23.56    2.34
 -15  -1  14    3.90    0.99
  15  -1 -14    1.39    0.85
  15  -1 -14    3.51    0.91
  15  -1 -14    0.85    0.96
  15   1 -14    2.53    0.61
  15   1 -14    2.86    0.94
  15   1 -14    1.02    0.98
 -13  -1  14    6.98    1.06
  13  -1 -14    7.50    1.56
  13  -1 -14    6.10    1.08
  13  -1 -14    7.81    1.35
  13   1 -14    5.19    1.13
  13   1 -14    6.98    1.50
  13   1 -14    6.84    0.85
  11  -1 -14    0.66    0.66
  11  -1 -14    0.21    0.74
 -11  -1  14    0.27    0.53
  11   1 -14    1.03    0.82
  11   1 -14    0.44    0.40
  -9  -1  14    3.63    0.72
   9  -1 -14    2.84    0.76
   9  -1 -14    1.21    0.84
   9   1 -14    2.93    0.53
   9   1 -14    1.33    0.86
   7  -1 -14    0.17    0.50
   7  -1 -14   -0.10    0.62
  -7  -1  14    0.77    0.48
   7   1 -14    0.76    0.37
   7   1 -14    0.05    0.67
   5  -1 -14   18.38    1.94
   5  -1 -14   16.74    1.19
  -5  -1  14   15.88    1.22
   5   1 -14   16.60    1.02
   5   1 -14   14.02    1.83
   3  -1 -14    1.86    0.84
   3  -1 -14    1.76    0.54
  -3  -1  14    1.51    0.48
   3   1 -14    2.21    0.87
   3   1 -14    0.88    0.33
   1  -1 -14    8.90    0.91
   1  -1 -14   10.94    1.54
  -1  -1  14    8.22    0.92
   1   1 -14    8.78    0.68
   1   1 -14    8.02    1.45
   1  -1  14   16.13    1.18
  -1  -1 -14   14.94    1.11
  -1  -1 -14   15.67    1.84
  -1   1 -14   14.86    0.90
  -1   1 -14   17.31    2.00
   3  -1  14   17.07    1.26
  -3  -1 -14   17.91    1.25
  -3  -1 -14   17.69    1.95
  -3   1 -14   19.91    2.10
  -3   1 -14   18.37    1.02
  -5  -1 -14   41.08    2.17
  -5  -1 -14   38.92    2.64
   5  -1  14   39.06    2.13
  -5   1 -14   38.22    2.67
  -7  -1 -14   35.07    2.46
   7  -1  14   33.67    1.91
  -7  -1 -14   23.90    1.76
   7   1  14   36.20    2.51
  -7   1 -14   38.35    2.64
   7   1  14   32.20    1.43
   9  -1  14    3.83    1.09
   9  -1  14    6.98    0.99
  -9  -1 -14    9.47    1.58
   9   1  14    6.53    0.57
   9   1  14    7.81    1.42
  -9   1 -14    4.73    1.20
   9   1  14    8.23    0.78
  11  -1  14    6.67    1.33
 -11  -1 -14    6.38    1.45
  11  -1  14    8.33    1.09
 -11  -1 -14    8.12    1.04
  11   1  14    6.84    0.63
 -11   1 -14    3.54    1.14
  11   1  14    7.13    1.43
  11   1  14    7.26    0.83
 -13  -1 -14   -0.14    0.57
 -13  -1 -14    0.91    0.89
  13  -1  14   -0.20    0.53
  13  -1  14    0.04    0.74
 -13   1 -14    0.25    0.86
  13   1  14    0.19    0.31
  13   1  14    0.41    0.86
 -13   1 -14    0.43    0.53
  13   1  14    0.04    0.60
 -15  -1 -14    2.58    0.93
 -15  -1 -14    2.29    1.26
  15  -1  14    1.47    1.03
  15  -1  14    3.14    0.91
  15   1  14    2.08    0.72
 -15   1 -14    2.75    0.80
  15   1  14    2.47    0.50
  15   1  14    0.76    0.93
 -15   1 -14    2.34    1.12
  17  -1  14    4.14    1.38
 -17  -1 -14    2.36    1.30
  17   1  14    3.09    0.59
  17   1  14    2.23    0.73
 -17   1 -14    4.05    0.92
 -17   1 -14    3.10    1.35
  17   1  14    8.43    1.81
 -19  -1 -14    0.09    1.07
  19  -1  14   -0.73    0.70
 -19   1 -14   -0.43    0.98
  19   1  14    0.53    0.41
 -19   1 -14    0.56    0.65
  19   1  14    0.53    0.57
  19   1  14    0.93    1.09
 -21  -1 -14   -0.09    1.25
  21  -1  14    0.57    1.10
  21   1  14    0.35    0.56
 -21   1 -14    0.57    0.72
  21   1  14   -0.21    1.15
  21   1  14    0.42    0.41
 -21   1 -14   -0.14    1.13
 -23  -1 -14   -0.29    1.29
  23  -1  14    1.20    1.27
  23   1  14    2.28    0.63
 -23   1 -14    1.81    1.00
 -23   1 -14    3.10    1.55
  23   1  14   -1.12    1.01
  23   1  14    3.07    0.61
  25  -1  14    0.79    1.43
 -25  -1 -14    2.67    1.79
 -25   1 -14    2.76    1.07
 -25   1 -14    5.39    2.00
  25   1  14    3.47    0.62
  25   1  14    4.43    1.80
  25   1  14    3.21    0.71
 -27  -1 -14    0.71    1.51
  27  -1  14    1.82    1.69
  27   1  14   -0.06    1.67
 -27   1 -14    3.17    1.88
  29  -1  14    1.32    1.65
 -29  -1 -14    3.52    2.20
  29   1  14    0.56    1.79
 -29   1 -14    2.18    1.85
  30   2 -14   -1.15    1.51
  28   2 -14   -1.19    1.65
  26   2 -14   -0.37    1.38
  24   2 -14    0.22    1.23
  22   2 -14    1.74    1.27
  20  -2 -14    0.94    1.33
  20   2 -14    0.79    1.25
  18  -2 -14    0.76    1.10
  18  -2 -14    0.81    1.08
  18   2 -14   -0.62    0.75
  18   2 -14    0.13    1.04
  18   2 -14   -0.66    0.49
  16  -2 -14   17.01    2.29
  16  -2 -14   20.32    2.53
  16   2 -14   11.43    1.51
  16   2 -14   14.71    2.31
  14  -2 -14    3.31    1.14
  14  -2 -14    3.02    1.14
  14  -2 -14    1.33    1.16
  14   2 -14   -0.11    1.00
  14   2 -14    1.58    0.77
  12  -2 -14    0.58    0.68
  12  -2 -14    1.21    1.03
  12  -2 -14    0.96    0.95
  12   2 -14    2.01    1.06
  12   2 -14    0.05    0.66
  10  -2 -14   -0.21    0.77
  10  -2 -14    1.03    0.80
 -10   2  14    0.60    0.83
  10   2 -14    2.53    1.11
   8  -2 -14    0.66    0.76
   8   2 -14   -0.14    0.70
  -8   2  14    0.63    0.86
   6  -2 -14    0.25    0.72
   6   2 -14   -0.73    0.75
  -6   2  14   -0.25    0.70
   4  -2 -14    0.20    0.66
  -4   2  14    0.89    0.79
   4   2 -14    0.60    0.81
   2  -2 -14    1.02    0.70
   2   2 -14    0.57    0.74
  -2   2  14    0.60    0.74
   2   2 -14   -0.41    0.44
   0  -2 -14    0.30    0.71
   0   2  14   -0.24    0.63
   0   2 -14    0.05    0.66
   0   2 -14   -0.24    0.43
  -2  -2 -14   47.55    2.23
  -2  -2 -14   43.03    2.78
   2   2  14   49.17    2.91
  -2   2 -14   43.66    2.93
  -2   2 -14   47.57    2.53
  -4  -2 -14   10.56    1.55
  -4  -2 -14   10.65    0.94
  -4   2 -14   11.47    1.67
  -4   2 -14   10.10    1.29
   4   2  14   11.76    1.61
  -6  -2 -14    2.40    0.59
  -6  -2 -14    0.21    0.82
  -6   2 -14    2.54    0.76
  -6   2 -14    2.05    1.00
  -8  -2 -14    0.28    0.90
  -8  -2 -14    1.44    0.64
  -8   2 -14    0.50    0.59
  -8   2 -14    2.34    1.00
 -10  -2 -14    0.65    0.90
 -10  -2 -14   -0.37    0.59
  10   2  14    0.63    0.87
 -10   2 -14    0.20    0.86
 -10   2 -14   -0.18    0.47
 -12  -2 -14    0.68    0.86
  12  -2  14    0.13    0.74
 -12   2 -14    0.19    1.02
 -12   2 -14    0.17    0.59
  12   2  14    0.45    0.93
 -14  -2 -14    2.91    1.21
  14  -2  14    1.56    1.04
 -14   2 -14    1.07    1.07
 -14   2 -14    1.37    0.76
  14   2  14    1.77    1.22
 -16  -2 -14    3.02    1.32
  16  -2  14    1.35    1.05
 -16   2 -14    1.72    1.17
  16   2  14    1.67    1.12
 -16   2 -14    1.81    0.84
 -18  -2 -14    0.97    1.30
  18  -2  14    2.86    1.37
 -18   2 -14    1.52    0.87
  18   2  14    1.90    1.22
 -18   2 -14    2.25    1.29
  20  -2  14    3.19    1.48
 -20  -2 -14    2.34    1.48
 -20   2 -14    4.91    1.58
 -20   2 -14    2.32    1.09
  20   2  14    1.37    1.31
  22  -2  14    2.24    1.42
 -22  -2 -14    0.75    1.56
  22   2  14    1.05    1.42
 -22   2 -14   -0.42    0.83
 -22   2 -14   -0.72    1.12
 -24  -2 -14    1.48    1.78
 -24   2 -14    1.94    1.15
 -24   2 -14    1.81    1.54
  24   2  14    1.55    1.86
  26   2  14    2.45    1.79
 -26   2 -14    0.40    1.04
 -26   2 -14    0.57    1.57
  25   3 -14   -0.58    1.38
  23   3 -14   -0.14    1.43
  21   3 -14    0.18    1.48
  19   3 -14   -0.57    1.25
  17   3 -14    1.41    1.33
  15  -3 -14    2.15    1.36
  15   3 -14    2.24    1.37
  15   3 -14    2.53    0.85
  13  -3 -14    0.00    1.11
  13   3 -14    1.48    0.77
  13   3 -14   -0.35    1.00
  11  -3 -14    1.07    0.98
  11   3 -14    0.06    0.61
  11   3 -14    1.45    1.15
   9  -3 -14    0.30    0.86
   9   3 -14    0.30    0.61
   9   3 -14   -0.39    0.88
   7  -3 -14    1.90    0.97
   7   3 -14    3.36    0.94
   7   3 -14    3.34    1.22
   5  -3 -14    7.62    1.43
   5   3 -14    9.46    1.36
   5   3 -14    5.89    1.41
   3   3 -14    0.82    0.73
   3   3 -14    1.95    1.04
   1   3 -14   27.76    2.59
   1   3 -14   28.21    2.45
  -1   3 -14   26.18    2.53
  -1   3 -14   23.19    2.26
  -3   3 -14    1.74    0.84
  -3   3 -14    1.83    1.03
  -5   3 -14    4.11    1.15
  -5   3 -14    8.44    1.46
  -5   3 -14    7.25    1.42
  -7   3 -14   13.93    1.89
  -7   3 -14   12.34    1.84
  -7   3 -14   13.55    1.82
  -9   3 -14    3.09    1.07
  -9   3 -14    3.22    1.14
 -11   3 -14   -0.27    0.73
 -11   3 -14   -0.66    0.89
  13   3  14    0.27    1.11
 -13   3 -14    0.03    0.81
 -13   3 -14   -1.45    0.94
 -15   3 -14    0.51    1.17
  15   3  14    1.35    1.27
 -15   3 -14    0.58    0.90
  17   3  14    0.78    1.30
 -17   3 -14    0.25    1.01
 -17   3 -14    0.86    1.29
 -19   3 -14    5.84    1.62
 -19   3 -14    4.53    1.73
  19   3  14    7.29    2.04
  21   3  14    3.96    1.83
 -21   3 -14    3.23    1.78
 -21   3 -14    2.45    1.18
 -23   3 -14   -1.13    1.61
  23   3  14   -0.28    1.46
 -23   3 -14    1.21    1.18
  18   4 -14   -0.02    1.67
  16   4 -14    0.78    1.62
  14   4 -14    1.18    1.52
  12   4 -14   -0.11    1.35
  10   4 -14    3.09    1.21
  10   4 -14    2.44    1.43
   8   4 -14   -0.08    0.97
   8   4 -14    1.57    1.19
   6   4 -14    0.70    1.14
   6   4 -14    0.57    0.98
   4   4 -14    0.36    0.92
   2   4 -14    2.95    1.21
   0   4 -14    7.56    1.59
  -2   4 -14    0.78    0.95
  -4   4 -14    1.40    0.99
  -6   4 -14    3.23    1.28
  -8   4 -14    0.34    0.96
 -10   4 -14    0.20    1.08
 -12   4 -14   -0.79    0.88
 -14   4 -14    1.06    1.21
  32   0 -15   -0.69    1.72
  30   0 -15    2.84    1.92
  28   0 -15    0.90    1.37
  26   0 -15   -0.38    1.20
  24   0 -15    2.26    0.86
  24   0 -15   -0.05    1.06
  24   0 -15   -0.09    1.04
  22   0 -15   -0.75    0.93
  22   0 -15    0.84    1.21
  22   0 -15    0.80    0.76
  20   0 -15    0.05    0.83
  20   0 -15    0.32    0.77
  20   0 -15   -0.53    1.01
 -20   0  15    1.29    1.23
  18   0 -15   -1.57    0.74
  18   0 -15   -0.39    0.76
  18   0 -15   -0.40    0.76
 -18   0  15   -0.23    1.14
 -16   0  15   -1.51    0.95
  16   0 -15   -0.55    0.98
  16   0 -15    0.50    0.70
  16   0 -15    1.56    0.76
  14   0 -15   -0.50    0.57
 -14   0  15   -0.89    0.94
  14   0 -15    0.45    0.76
  14   0 -15   -0.62    0.61
 -12   0  15   -1.45    0.69
  12   0 -15    0.30    0.83
  12   0 -15    0.12    0.56
  10   0 -15   -0.28    0.45
 -10   0  15    0.08    0.68
  10   0 -15    0.42    0.68
   8   0 -15    0.00    0.74
  -8   0  15    0.35    0.58
   8   0 -15   -0.01    0.47
   6   0 -15   -0.46    0.37
   6   0 -15   -0.34    0.58
  -6   0  15   -0.34    0.42
   4   0 -15    0.03    0.42
   4   0 -15   -0.31    0.57
  -4   0  15    0.38    0.43
   2   0 -15   -0.28    0.39
   2   0 -15   -0.97    0.48
  -2   0  15   -0.27    0.39
   0   0  15    0.00    0.33
   0   0 -15    0.19    0.41
   0   0 -15   -1.31    0.46
  -2   0 -15    0.13    0.64
  -2   0 -15    0.03    0.37
   2   0  15   -0.07    0.33
   4   0  15    0.50    0.39
  -4   0 -15   -0.45    0.63
  -4   0 -15    0.32    0.42
  -6   0 -15   -0.21    0.36
   6   0  15   -0.53    0.30
  -6   0 -15    1.00    0.79
  -8   0 -15   -0.01    0.40
  -8   0 -15    0.34    0.71
   8   0  15   -0.21    0.33
   8   0  15    0.59    0.74
  10   0  15   -0.67    0.49
 -10   0 -15   -0.21    0.38
 -10   0 -15    0.13    0.75
  10   0  15   -0.13    0.42
 -12   0 -15    0.12    0.42
  12   0  15   -0.27    0.42
  12   0  15    0.16    0.80
 -12   0 -15    0.80    0.91
  14   0  15   -0.06    0.47
  14   0  15   -0.43    0.74
 -14   0 -15    0.41    0.93
 -14   0 -15   -0.10    0.53
 -16   0 -15    0.59    1.05
  16   0  15   -0.50    0.48
 -16   0 -15   -0.22    0.55
  16   0  15   -0.13    0.82
  18   0  15   -0.32    0.83
 -18   0 -15   -0.67    0.78
 -20   0 -15    0.64    0.61
  20   0  15    0.52    1.05
 -20   0 -15   -0.42    0.88
  22   0  15   -0.55    1.12
 -22   0 -15   -0.24    1.09
  22   0  15   -2.80    1.20
 -22   0 -15   -0.71    0.60
  24   0  15    0.38    1.26
  24   0  15    0.47    1.39
 -24   0 -15   -0.43    1.32
 -26   0 -15   -1.45    1.37
  26   0  15    1.51    1.63
  26   0  15   -0.47    1.23
 -28   0 -15   -2.44    1.44
  28   0  15   -0.20    1.50
 -30   0 -15   -0.75    1.94
  30   0  15   -0.20    1.55
  31  -1 -15    0.29    1.73
  31   1 -15   -0.13    1.68
  29  -1 -15    0.93    1.78
  29   1 -15    2.62    0.62
  29   1 -15    1.28    1.90
  27  -1 -15   -0.17    1.58
  27   1 -15    2.10    0.70
  27   1 -15    0.59    1.52
  25  -1 -15    3.36    1.74
  25   1 -15    8.48    1.90
  25   1 -15    4.76    0.89
  25   1 -15    4.47    1.84
  23  -1 -15    4.71    1.83
  23   1 -15    2.47    1.46
  23   1 -15    3.44    0.82
  23   1 -15    3.52    1.44
  23   1 -15    3.84    0.82
  21  -1 -15    4.07    1.41
  21  -1 -15    5.96    1.82
  21   1 -15    7.14    1.57
  21   1 -15    6.86    1.00
  21   1 -15    4.16    1.62
  21   1 -15    5.26    0.93
  19  -1 -15   31.21    3.39
  19  -1 -15   32.84    3.15
  19   1 -15   28.65    3.38
  19   1 -15   29.18    1.86
  19   1 -15   30.15    2.83
  17  -1 -15   76.64    4.55
  17  -1 -15   86.15    4.94
  17   1 -15   81.75    4.30
  17   1 -15   80.13    3.82
  17   1 -15   89.12    5.10
  15  -1 -15    8.60    1.58
  15  -1 -15    9.81    1.85
 -15  -1  15   11.64    1.45
  15   1 -15   10.37    1.93
  15   1 -15   12.20    1.05
  15   1 -15   10.41    1.59
  13  -1 -15   15.81    1.47
  13  -1 -15   17.96    2.30
  13  -1 -15   17.90    2.08
 -13  -1  15   18.27    1.52
  13   1 -15   18.32    1.29
  13   1 -15   12.11    1.98
  13   1 -15   19.71    1.99
  11  -1 -15    1.39    0.72
 -11  -1  15    2.55    0.72
  11  -1 -15    0.97    0.89
  11   1 -15    2.77    1.13
  11   1 -15    2.07    0.53
  -9  -1  15   16.33    1.31
   9  -1 -15   12.50    1.84
   9  -1 -15   17.78    1.36
   9   1 -15   13.54    1.95
   9   1 -15   14.84    1.09
   7  -1 -15   46.17    3.12
   7  -1 -15   55.92    2.67
  -7  -1  15   56.88    2.71
   7   1 -15   50.54    3.29
   7   1 -15   50.93    2.47
  -5  -1  15    2.35    0.61
   5  -1 -15    1.41    0.80
   5  -1 -15    2.83    0.64
   5   1 -15    1.91    0.95
   5   1 -15    2.22    0.47
  -3  -1  15   32.49    1.80
   3  -1 -15   28.75    1.71
   3  -1 -15   29.68    2.24
   3   1 -15   29.19    2.32
   3   1 -15   29.46    1.54
  -1  -1  15   -0.03    0.36
   1  -1 -15    0.11    0.41
   1  -1 -15   -0.21    0.67
   1   1 -15   -0.46    0.22
   1   1 -15   -0.33    0.52
   1  -1  15    2.03    0.57
  -1  -1 -15    3.19    0.60
  -1  -1 -15    1.95    0.92
  -1   1 -15    1.92    0.87
  -1   1 -15    2.48    0.44
   3  -1  15    1.98    0.58
  -3  -1 -15    2.91    0.61
  -3  -1 -15    0.05    0.62
  -3   1 -15    2.17    0.93
  -3   1 -15    1.98    0.40
  -5  -1 -15    2.43    0.63
   5  -1  15    3.17    0.69
  -5  -1 -15    2.72    1.03
  -5   1 -15    2.88    0.48
  -5   1 -15    1.63    0.94
   7  -1  15    6.94    0.98
  -7  -1 -15    6.60    1.37
   7   1  15    7.01    0.70
  -7   1 -15    6.49    1.43
   9  -1  15    0.62    0.82
  -9  -1 -15    1.00    0.88
   9  -1  15    0.77    0.55
   9   1  15    0.51    0.54
   9   1  15    0.22    0.79
   9   1  15    0.86    0.34
  -9   1 -15    1.04    0.85
  11  -1  15   15.06    1.34
 -11  -1 -15   16.12    2.21
 -11  -1 -15   14.07    1.47
  11  -1  15    9.38    1.67
 -11   1 -15   10.76    1.79
  11   1  15   12.78    1.09
  11   1  15   13.62    1.96
  11   1  15   14.71    0.90
 -13  -1 -15   20.71    2.50
 -13  -1 -15   20.75    1.69
  13  -1  15   20.19    2.36
  13  -1  15   24.34    1.76
  13   1  15   20.75    2.49
 -13   1 -15   19.39    1.77
  13   1  15   20.35    1.37
  13   1  15   18.57    1.16
 -13   1 -15   21.45    2.57
 -15  -1 -15   22.04    2.79
 -15  -1 -15   22.44    1.91
  15  -1  15   32.81    3.15
  15   1  15   19.99    2.55
 -15   1 -15   31.25    3.21
  15   1  15   24.07    1.55
  15   1  15   26.66    1.43
 -15   1 -15   26.12    1.84
 -17  -1 -15   32.60    3.44
  17  -1  15   33.60    3.24
 -17   1 -15   29.09    2.05
  17   1  15   27.81    1.68
  17   1  15   30.92    3.23
 -17   1 -15   25.14    3.02
  17   1  15   29.66    1.61
 -19  -1 -15    7.84    2.04
  19  -1  15    9.96    1.99
  19   1  15   11.70    0.93
 -19   1 -15   10.63    2.21
  19   1  15   11.15    2.23
 -19   1 -15   10.85    1.47
  19   1  15   11.02    1.10
  21  -1  15    2.35    1.40
 -21  -1 -15    0.70    1.27
  21   1  15    0.76    0.57
  21   1  15    1.05    1.31
  21   1  15    0.79    0.44
 -21   1 -15    1.02    0.81
 -21   1 -15   -0.54    1.04
 -23  -1 -15   -0.30    1.28
  23  -1  15   -0.06    1.24
  23   1  15   -0.24    1.24
 -23   1 -15    1.28    0.83
 -23   1 -15    0.30    1.17
  23   1  15    2.17    0.62
  23   1  15    2.32    0.53
  25  -1  15    3.79    1.88
 -25  -1 -15   -1.09    1.41
  25   1  15    3.60    0.60
  25   1  15    4.19    1.83
 -25   1 -15    0.19    0.92
 -25   1 -15    1.64    1.51
 -27  -1 -15    0.97    1.73
  27  -1  15   -0.61    1.33
 -27   1 -15   -0.48    1.57
  27   1  15    1.82    1.72
  29  -1  15    1.26    1.91
 -29  -1 -15    3.01    2.09
  29   1  15    2.19    1.95
 -29   1 -15    1.02    1.81
  30   2 -15    1.20    1.98
  28   2 -15    0.86    1.62
  26   2 -15    2.42    1.86
  24   2 -15    2.35    1.72
  22   2 -15    7.51    2.12
  20  -2 -15    4.17    1.61
  20   2 -15    2.80    1.61
  18  -2 -15   11.01    2.07
  18  -2 -15   10.01    1.98
  18   2 -15   10.21    2.17
  18   2 -15    9.42    1.52
  16  -2 -15    6.25    1.68
  16  -2 -15    3.70    1.35
  16   2 -15    6.22    1.28
  16   2 -15    4.96    1.59
  14  -2 -15   25.64    2.77
  14  -2 -15   26.10    2.82
  14   2 -15   26.16    2.02
  14   2 -15   20.88    2.66
  12  -2 -15    0.31    0.84
  12  -2 -15    1.19    0.96
  12  -2 -15    0.63    1.05
  12   2 -15    0.89    0.66
  12   2 -15    0.52    1.05
  10  -2 -15   -0.53    0.80
  10  -2 -15    1.60    0.95
  10  -2 -15    1.88    0.95
  10   2 -15    0.81    0.90
   8  -2 -15    7.93    1.50
  -8   2  15    6.94    1.38
   8   2 -15    6.17    1.49
   6  -2 -15    4.22    1.15
  -6   2  15    6.36    1.34
   6   2 -15    4.71    1.25
   4  -2 -15   20.27    2.16
  -4   2  15   20.15    2.14
   4   2 -15   15.73    2.08
   2  -2 -15    3.97    1.07
   2   2 -15    0.96    0.98
  -2   2  15    2.65    1.04
   0  -2 -15   -0.12    0.44
   0  -2 -15    1.70    0.84
   0   2  15   -0.88    0.74
   0   2 -15   -0.05    0.79
   0   2 -15    0.14    0.46
  -2  -2 -15    0.18    0.49
  -2  -2 -15    0.11    0.75
  -2   2 -15   -0.28    0.43
  -2   2 -15   -0.11    0.76
   2   2  15    0.18    0.75
  -4  -2 -15    8.06    1.51
  -4  -2 -15   10.40    1.02
  -4   2 -15   11.92    1.80
   4   2  15    8.01    1.48
  -4   2 -15    8.17    1.21
  -6  -2 -15    0.68    0.85
  -6  -2 -15    0.59    0.55
  -6   2 -15    0.08    0.48
  -6   2 -15    0.10    0.84
  -8  -2 -15    1.47    0.90
  -8  -2 -15    0.36    0.63
  -8   2 -15    0.35    0.48
  -8   2 -15    0.29    0.84
 -10  -2 -15    5.22    1.41
 -10   2 -15    4.16    1.02
  10   2  15    1.59    1.03
 -10   2 -15    3.33    1.21
  12  -2  15    7.64    1.62
 -12  -2 -15    8.58    1.74
  12   2  15    7.42    1.65
 -12   2 -15    5.10    1.40
 -12   2 -15    9.93    1.47
  14  -2  15    4.41    1.40
 -14  -2 -15    4.07    1.48
  14   2  15    5.43    1.53
 -14   2 -15    5.73    1.17
 -14   2 -15    5.26    1.47
  16  -2  15   20.13    2.55
 -16  -2 -15   21.02    2.79
 -16   2 -15   17.01    2.56
  16   2  15   23.74    2.94
 -16   2 -15   26.08    2.42
  18  -2  15   13.51    2.22
 -18  -2 -15   14.23    2.45
 -18   2 -15   11.75    2.21
  18   2  15   15.17    2.49
 -18   2 -15   15.73    1.97
 -20  -2 -15    4.92    1.86
  20  -2  15    5.30    1.69
 -20   2 -15    2.10    1.04
 -20   2 -15    4.28    1.72
  20   2  15    2.25    1.58
 -22  -2 -15   -0.77    1.47
 -22   2 -15   -1.33    1.25
 -22   2 -15   -0.56    0.89
  22   2  15   -0.15    1.32
 -24  -2 -15    4.72    2.04
 -24   2 -15    3.49    1.20
  24   2  15    1.94    1.77
 -24   2 -15    3.08    1.72
 -26   2 -15    0.19    1.14
  26   2  15    0.09    1.72
 -26   2 -15    0.24    1.51
  25   3 -15    0.76    1.73
  23   3 -15   -0.42    1.34
  21   3 -15    0.71    1.33
  19   3 -15   -0.67    1.29
  17   3 -15    1.38    1.41
  15   3 -15    0.87    1.13
  15   3 -15    2.25    0.90
  13  -3 -15    0.59    1.06
  13   3 -15    1.95    1.27
  13   3 -15    1.35    0.82
  11  -3 -15    2.33    1.28
  11   3 -15    3.95    1.32
  11   3 -15    2.36    0.83
   9  -3 -15   -0.32    0.78
   9   3 -15    0.39    0.72
   9   3 -15    1.31    1.06
   7  -3 -15    3.41    1.27
   7   3 -15    4.13    1.36
   7   3 -15    3.37    0.89
   5  -3 -15    0.75    0.89
   5   3 -15    1.04    0.99
   5   3 -15    0.20    0.60
   3   3 -15    2.71    1.11
   3   3 -15    3.35    0.96
   1   3 -15   -0.98    0.48
   1   3 -15    0.37    0.84
  -1   3 -15    0.58    0.96
  -1   3 -15    0.71    0.73
  -3   3 -15    2.16    0.97
  -3   3 -15    2.57    1.15
  -5   3 -15    5.18    1.24
  -5   3 -15    5.02    1.34
  -7   3 -15    2.32    0.93
  -7   3 -15    0.47    0.92
  -9   3 -15    2.00    1.11
  -9   3 -15    1.49    0.82
 -11   3 -15    1.92    1.05
 -11   3 -15   -0.89    0.66
 -13   3 -15   -0.21    0.81
 -13   3 -15   -0.31    1.07
  15   3  15   -0.26    1.05
 -15   3 -15   -0.01    0.87
 -15   3 -15    1.63    1.27
 -17   3 -15    1.05    0.97
  17   3  15   -0.07    1.27
 -17   3 -15    1.27    1.46
 -19   3 -15    0.51    1.07
  19   3  15    0.56    1.26
 -19   3 -15   -0.79    1.36
 -21   3 -15    4.31    1.88
  21   3  15    3.86    1.79
 -21   3 -15    3.34    1.38
  16   4 -15   -0.30    1.38
  14   4 -15    0.20    1.35
  12   4 -15    0.91    1.29
  10   4 -15    1.30    1.13
  10   4 -15   -0.45    1.22
   8   4 -15    7.09    1.45
   8   4 -15    4.32    1.67
   6   4 -15   -0.19    0.89
   6   4 -15    0.51    1.14
   4   4 -15    1.61    1.07
   4   4 -15    0.55    1.22
   2   4 -15    0.82    0.90
   0   4 -15    2.11    1.17
  -2   4 -15    2.55    1.14
  -4   4 -15   -0.38    0.93
  -6   4 -15    0.21    1.07
  -8   4 -15    0.10    0.99
 -10   4 -15    1.86    1.28
 -12   4 -15    3.01    1.44
 -14   4 -15    0.43    1.00
  32   0 -16    4.31    2.15
  30   0 -16    3.49    1.90
  28   0 -16    0.23    1.55
  26   0 -16    0.31    1.44
  24   0 -16   18.48    2.97
  22   0 -16   -0.04    1.11
  22   0 -16    2.67    0.90
  22   0 -16    0.53    1.25
  20   0 -16    2.38    1.34
  20   0 -16    1.57    1.13
  20   0 -16    3.25    0.97
 -20   0  16   -1.65    1.09
  18   0 -16   16.45    2.17
 -18   0  16   14.33    1.75
  18   0 -16    8.24    1.90
  18   0 -16   11.57    1.52
  16   0 -16   52.87    3.76
 -16   0  16   51.89    3.04
  16   0 -16   47.74    3.29
  16   0 -16   54.11    2.96
  14   0 -16   17.84    2.04
 -14   0  16   20.82    1.81
  14   0 -16   15.76    1.44
  14   0 -16   11.40    2.03
  12   0 -16   59.56    3.07
 -12   0  16   60.96    3.09
  12   0 -16   56.54    3.77
 -10   0  16    4.45    0.95
  10   0 -16    2.28    1.09
  10   0 -16    4.04    0.80
   8   0 -16  116.55    5.75
  -8   0  16  119.64    5.20
   8   0 -16  129.44    5.38
   6   0 -16   60.81    2.93
   6   0 -16   57.69    3.52
  -6   0  16   56.73    2.81
   4   0 -16   52.48    2.68
   4   0 -16   53.86    3.24
  -4   0  16   51.89    2.56
  -2   0  16    2.46    0.57
   2   0 -16    3.93    0.72
   2   0 -16    1.91    0.86
   0   0 -16    0.89    0.52
   0   0 -16    1.85    0.89
   0   0  16    0.64    0.42
  -2   0 -16   57.10    2.84
  -2   0 -16   53.05    3.29
   2   0  16   57.02    2.73
   4   0  16    2.58    0.57
  -4   0 -16    4.86    1.21
  -4   0 -16    2.42    0.63
  -6   0 -16    1.10    0.80
   6   0  16    1.79    0.55
  -6   0 -16    1.81    0.58
  -8   0 -16    1.27    0.57
  -8   0 -16    0.57    0.84
   8   0  16    0.58    0.47
   8   0  16    0.52    0.76
 -10   0 -16    2.78    0.74
  10   0  16    3.37    1.15
  10   0  16    3.04    0.68
 -10   0 -16    2.35    1.10
  12   0  16   -0.34    0.45
 -12   0 -16    0.81    0.55
  12   0  16   -0.42    0.70
 -12   0 -16   -1.03    0.74
 -14   0 -16   -0.23    1.05
  14   0  16    0.39    0.96
  14   0  16    0.27    0.54
 -14   0 -16    0.49    1.02
 -16   0 -16    1.84    0.74
  16   0  16    1.01    0.98
 -16   0 -16    1.13    1.14
 -18   0 -16   -0.44    1.09
  18   0  16   -0.05    0.90
 -20   0 -16   -0.47    0.55
  20   0  16    0.11    1.08
 -20   0 -16    0.71    1.36
 -22   0 -16   -1.18    1.28
  22   0  16   -2.06    1.34
  22   0  16    0.60    1.27
 -22   0 -16   -0.61    0.67
 -24   0 -16    7.33    2.31
  24   0  16    5.13    1.69
  24   0  16   10.25    2.41
 -26   0 -16    3.89    2.01
  26   0  16    2.60    1.51
  26   0  16    0.84    1.70
 -28   0 -16   14.31    3.15
  28   0  16    5.48    2.18
  31  -1 -16    1.49    2.06
  31   1 -16    0.29    1.86
  29  -1 -16    2.72    2.03
  29   1 -16    2.14    1.70
  27  -1 -16    0.51    1.58
  27   1 -16    1.80    0.69
  27   1 -16    2.69    1.65
  25  -1 -16   -2.32    1.25
  25   1 -16    1.79    0.60
  25   1 -16   -0.83    1.25
  25   1 -16   -0.61    1.14
  23  -1 -16    3.04    1.62
  23   1 -16    2.68    1.31
  23   1 -16    3.94    0.80
  23   1 -16    1.43    1.37
  21  -1 -16   -0.06    1.02
  21  -1 -16   -0.28    1.15
  21   1 -16    0.20    0.52
  21   1 -16    0.39    1.03
  21   1 -16    0.96    1.18
  21   1 -16   -0.04    0.46
  19  -1 -16   13.83    2.17
  19  -1 -16   18.50    2.74
  19   1 -16   16.51    2.15
  19   1 -16   13.35    1.24
  19   1 -16   14.32    2.50
  17  -1 -16    3.47    1.35
  17  -1 -16    4.45    1.50
  17   1 -16    4.67    1.26
  17   1 -16    2.68    1.49
  17   1 -16    3.68    0.72
  15  -1 -16    2.84    1.14
  15  -1 -16    6.19    1.63
 -15  -1  16    5.28    1.15
  15   1 -16    5.13    1.21
  15   1 -16    3.03    1.35
  15   1 -16    3.91    0.77
  13  -1 -16   42.91    3.18
 -13  -1  16   37.80    2.35
  13   1 -16   34.48    3.37
  13   1 -16   41.07    2.17
  11  -1 -16   27.44    1.96
 -11  -1  16   32.47    2.04
  11  -1 -16   34.03    3.10
  11   1 -16   28.40    2.95
  11   1 -16   33.14    1.81
  -9  -1  16    6.82    0.96
   9  -1 -16    6.87    0.98
   9  -1 -16    7.34    1.53
   9   1 -16    5.78    0.78
   9   1 -16    3.50    1.19
   7  -1 -16   -0.27    0.48
  -7  -1  16    0.28    0.50
   7  -1 -16    0.76    0.70
   7   1 -16   -0.35    0.32
   7   1 -16   -0.60    0.69
  -5  -1  16   26.75    1.70
   5  -1 -16   28.20    2.58
   5  -1 -16   28.73    1.76
   5   1 -16   25.96    1.49
   5   1 -16   27.13    2.75
   3  -1 -16    0.80    0.49
  -3  -1  16   -0.02    0.43
   3  -1 -16    0.51    0.68
   3   1 -16   -0.09    0.63
   3   1 -16    0.62    0.34
  -1  -1  16   21.30    1.46
   1  -1 -16   21.50    1.43
   1  -1 -16   23.95    2.36
   1   1 -16   19.57    1.20
   1   1 -16   20.47    2.33
  -1  -1 -16    0.22    0.65
  -1  -1 -16    0.42    0.50
   1  -1  16    0.39    0.45
  -1   1 -16    1.35    0.89
  -1   1 -16    0.56    0.34
  -3  -1 -16   12.23    1.24
  -3  -1 -16   12.45    1.82
   3  -1  16   12.51    1.15
  -3   1 -16   13.76    0.91
  -3   1 -16   12.81    1.85
  -5  -1 -16    2.54    0.66
   5  -1  16    5.91    0.91
  -5  -1 -16    4.67    1.18
  -5   1 -16    7.15    1.47
  -5   1 -16    5.44    0.64
  -7  -1 -16   -0.45    0.72
   7  -1  16    0.13    0.48
  -7   1 -16   -0.24    0.64
   7   1  16   -0.06    0.49
   7   1  16   -0.44    0.31
  -9  -1 -16    1.25    0.92
   9  -1  16    0.17    0.51
   9   1  16    0.48    0.85
   9   1  16    0.84    0.35
   9   1  16    1.04    0.59
  -9   1 -16    1.68    1.02
 -11  -1 -16   -0.22    0.60
 -11  -1 -16    0.14    0.91
  11  -1  16   -0.23    0.55
  11  -1  16   -0.23    0.77
  11   1  16   -0.60    0.76
 -11   1 -16    0.67    0.87
  11   1  16   -0.18    0.29
  11   1  16   -0.35    0.58
  13  -1  16    1.73    0.77
 -13  -1 -16    1.08    0.99
  13  -1  16    1.99    1.06
 -13  -1 -16    2.44    0.88
  13   1  16    1.79    0.70
  13   1  16    4.27    1.35
  13   1  16    2.21    0.47
 -13   1 -16    2.38    1.21
  15  -1  16   -0.94    0.82
 -15  -1 -16   -0.15    1.00
 -15   1 -16    1.21    0.69
  15   1  16   -0.24    0.90
  15   1  16    0.04    0.35
  15   1  16    0.83    0.61
 -15   1 -16    1.80    1.14
  17  -1  16    7.01    1.66
 -17  -1 -16    7.14    1.86
  17   1  16    7.25    0.80
 -17   1 -16    4.73    1.07
 -17   1 -16    6.67    1.74
  17   1  16    6.18    0.88
  17   1  16    4.71    1.47
  19  -1  16   -0.29    0.99
 -19  -1 -16    1.28    1.37
 -19   1 -16   -0.28    0.97
  19   1  16    0.76    0.64
  19   1  16   -0.12    1.10
 -19   1 -16    0.30    0.73
  19   1  16    0.37    0.41
 -21  -1 -16    0.33    1.22
  21  -1  16    0.56    1.04
  21   1  16   -0.25    1.12
  21   1  16    0.47    0.40
 -21   1 -16    1.31    1.33
  21   1  16    0.98    0.58
 -21   1 -16   -0.32    0.60
  23  -1  16   -0.47    1.19
 -23  -1 -16   -0.84    1.41
 -23   1 -16    1.10    0.88
  23   1  16    2.06    0.60
  23   1  16    0.55    1.40
 -23   1 -16    0.61    1.31
  23   1  16    2.10    0.50
  25  -1  16   -0.21    1.40
 -25  -1 -16   -0.16    1.39
 -25   1 -16    0.21    0.83
 -25   1 -16    1.57    1.75
  25   1  16    0.87    1.53
  27  -1  16    0.54    1.58
 -27  -1 -16    0.73    1.86
  27   1  16   -0.12    1.71
 -27   1 -16    0.02    1.72
  29  -1  16    1.93    2.05
 -29  -1 -16    4.20    2.19
 -29   1 -16    0.98    1.92
  29   1  16    3.95    2.04
  28   2 -16    1.59    1.89
  26   2 -16   -0.79    1.24
  24   2 -16    1.14    1.47
  22   2 -16   -0.34    1.26
  20  -2 -16    1.86    1.41
  20   2 -16   -0.46    1.06
  18  -2 -16    1.78    1.34
  18   2 -16   -0.64    0.94
  18   2 -16    2.04    1.33
  16  -2 -16    0.27    0.86
  16  -2 -16    0.54    1.11
  16   2 -16    0.30    1.02
  16   2 -16   -0.47    0.73
  14  -2 -16    2.94    1.16
  14  -2 -16   -0.23    1.12
  14   2 -16    1.20    0.84
  14   2 -16   -0.02    1.16
  12  -2 -16   50.12    3.49
  12  -2 -16   57.22    3.02
  12  -2 -16   59.08    3.75
  12   2 -16   56.33    3.10
  12   2 -16   53.56    3.76
  10  -2 -16    2.55    0.92
  10  -2 -16    1.26    1.01
  10  -2 -16    2.32    0.95
  10   2 -16    2.87    1.24
   8  -2 -16    6.11    1.01
   8  -2 -16    6.08    1.46
   8   2 -16    5.58    1.47
   6  -2 -16    6.33    0.91
   6  -2 -16    7.45    1.47
  -6   2  16    5.74    1.40
   6   2 -16    6.96    1.54
   4  -2 -16    4.32    0.74
   4  -2 -16    3.08    1.08
   4   2 -16    1.17    0.94
  -4   2  16    2.85    1.07
   2  -2 -16   13.55    1.84
   2  -2 -16   17.98    1.27
   2   2 -16   17.74    2.19
  -2   2  16   18.79    2.08
   0  -2 -16   -0.75    0.76
   0  -2 -16    1.61    0.58
   0   2 -16    0.04    0.81
   0   2  16    0.84    0.93
  -2  -2 -16   -0.46    0.46
  -2  -2 -16    1.02    0.92
  -2   2 -16    1.08    0.93
  -2   2 -16   -0.39    0.45
  -4  -2 -16    2.07    0.66
  -4  -2 -16    2.15    0.97
  -4   2 -16    1.18    0.98
  -4   2 -16    1.81    0.74
  -6  -2 -16   -0.19    0.51
  -6  -2 -16   -0.47    0.85
  -6   2 -16   -0.18    0.50
  -6   2 -16    0.26    0.85
  -8  -2 -16    1.68    1.16
  -8   2 -16    1.09    0.66
  -8   2 -16   -0.45    0.82
 -10  -2 -16    1.08    1.00
 -10   2 -16    1.08    0.88
 -10   2 -16    0.91    0.65
 -12  -2 -16    0.45    1.01
  12   2  16   -0.56    0.87
 -12   2 -16    0.16    0.56
 -12   2 -16    0.08    0.94
  14  -2  16    2.27    1.11
 -14  -2 -16    2.35    1.31
 -14   2 -16    4.62    1.50
 -14   2 -16    2.41    0.97
  14   2  16    4.17    1.47
 -16  -2 -16   -0.26    1.16
  16  -2  16    0.94    1.16
  16   2  16    0.53    1.07
 -16   2 -16    0.60    0.79
 -16   2 -16    0.85    1.16
 -18  -2 -16    0.70    1.40
  18  -2  16   -0.04    1.06
 -18   2 -16    1.04    0.91
 -18   2 -16    2.60    1.37
  18   2  16    0.67    1.35
  20  -2  16   -0.06    1.22
 -20  -2 -16    0.53    1.46
  20   2  16   -0.71    1.08
 -20   2 -16   -0.14    0.81
 -20   2 -16    1.57    1.34
 -22  -2 -16    1.78    1.83
  22   2  16    2.51    1.62
 -22   2 -16    1.97    1.02
 -22   2 -16    4.16    1.69
 -24  -2 -16    3.25    2.06
  24   2  16    1.92    1.97
 -24   2 -16    4.96    1.45
 -24   2 -16    5.00    2.15
  26   2  16    1.17    1.77
 -26   2 -16    0.55    1.75
 -26   2 -16   -0.37    1.05
  25   3 -16    0.59    1.83
  23   3 -16   -0.16    1.58
  21   3 -16    1.39    1.68
  19   3 -16   -0.78    1.39
  17   3 -16    1.09    1.53
  15   3 -16    9.09    1.36
  15   3 -16   11.08    2.17
  13  -3 -16   26.84    2.97
  13   3 -16   24.50    2.13
  13   3 -16   16.23    2.48
  11  -3 -16    3.06    1.32
  11   3 -16    1.55    0.88
  11   3 -16    0.19    1.14
   9  -3 -16    6.69    1.58
   9   3 -16    6.12    1.18
   9   3 -16    6.97    1.60
   7  -3 -16   10.32    1.81
   7   3 -16    8.49    1.72
   7   3 -16    9.08    1.41
   5   3 -16    8.22    1.39
   5   3 -16    6.52    1.46
   3   3 -16    2.11    0.87
   3   3 -16    3.12    1.23
   1   3 -16   -0.02    0.69
   1   3 -16    0.37    0.95
  -1   3 -16   -0.26    0.96
  -1   3 -16   -0.14    0.62
  -3   3 -16    0.09    0.94
  -3   3 -16    0.71    0.74
  -5   3 -16    0.39    0.64
  -5   3 -16   -0.23    0.85
  -7   3 -16    0.56    0.79
  -7   3 -16   -1.08    0.84
  -9   3 -16    1.96    0.99
  -9   3 -16    2.05    1.15
 -11   3 -16    1.12    0.90
 -11   3 -16   -0.05    1.15
 -13   3 -16    0.20    1.21
 -13   3 -16   -1.28    0.76
 -15   3 -16    0.94    1.34
 -15   3 -16    1.08    1.00
  15   3  16   -0.60    1.28
 -17   3 -16    1.02    1.32
 -17   3 -16   -0.65    0.89
  17   3  16    0.64    1.36
 -19   3 -16    1.69    1.21
 -19   3 -16   -0.03    1.28
  19   3  16    0.47    1.54
 -21   3 -16    0.68    1.17
  21   3  16   -0.04    1.59
 -21   3 -16   -1.11    1.54
  16   4 -16    1.38    1.75
  14   4 -16    2.30    1.75
  12   4 -16   -2.35    1.51
  10   4 -16    2.84    1.58
  10   4 -16    5.26    1.43
   8   4 -16    3.07    1.45
   8   4 -16    2.08    1.08
   6   4 -16    0.79    1.23
   6   4 -16    1.53    1.19
   4   4 -16    0.90    1.26
   4   4 -16    0.02    0.76
   2   4 -16    0.14    1.06
   2   4 -16   -0.50    0.93
   0   4 -16    2.87    1.26
  -2   4 -16    0.34    0.90
  -4   4 -16   -1.02    0.97
  -6   4 -16    0.88    1.02
  -8   4 -16    0.68    1.01
 -10   4 -16    0.14    0.89
 -12   4 -16    1.26    1.27
  32   0 -17    1.28    2.11
  30   0 -17    1.29    1.81
  28   0 -17    0.65    1.46
  26   0 -17   -0.76    1.30
  24   0 -17    1.86    1.50
  22   0 -17   -0.53    1.09
  22   0 -17    0.31    1.30
  22   0 -17    0.30    0.70
 -20   0  17   -1.57    1.09
  20   0 -17    0.61    0.68
  20   0 -17    0.65    0.85
  20   0 -17    2.08    1.35
 -18   0  17   -1.28    1.02
  18   0 -17    0.10    0.83
  18   0 -17   -0.47    0.65
  18   0 -17    0.10    1.14
 -16   0  17   -0.98    1.03
  16   0 -17   -0.30    0.64
  16   0 -17    0.51    0.84
  16   0 -17   -0.37    0.96
  14   0 -17   -0.81    0.54
  14   0 -17   -0.73    0.76
 -14   0  17   -0.10    0.94
  14   0 -17   -1.35    0.79
  12   0 -17   -1.27    0.71
  12   0 -17   -0.81    0.47
 -12   0  17   -0.38    0.81
  10   0 -17   -0.42    0.45
 -10   0  17   -0.89    0.73
  10   0 -17   -0.01    0.86
   8   0 -17    0.10    0.80
   8   0 -17   -0.15    0.48
  -8   0  17    0.06    0.65
   6   0 -17   -0.13    0.73
  -6   0  17   -0.35    0.51
   6   0 -17   -0.49    0.44
   4   0 -17    0.23    0.63
  -4   0  17    0.16    0.46
   4   0 -17   -0.33    0.43
   2   0 -17    0.45    0.52
   2   0 -17   -0.16    0.71
  -2   0  17   -0.07    0.40
   0   0  17    0.02    0.39
   0   0 -17    0.86    0.77
   0   0 -17   -0.26    0.46
  -2   0 -17    0.00    0.70
   2   0  17    0.29    0.39
  -2   0 -17    0.65    0.51
  -4   0 -17    0.09    0.63
   4   0  17    0.13    0.38
  -4   0 -17   -0.25    0.38
  -6   0 -17   -0.81    0.41
  -6   0 -17    1.28    0.91
   6   0  17   -0.16    0.33
  -8   0 -17   -0.43    0.84
  -8   0 -17    0.39    0.53
   8   0  17   -0.01    0.40
 -10   0 -17   -0.20    0.90
 -10   0 -17    0.04    0.48
  10   0  17    0.12    0.77
  10   0  17   -0.08    0.43
  12   0  17    0.19    0.89
 -12   0 -17   -0.03    0.97
 -12   0 -17   -0.29    0.50
  12   0  17    0.17    0.53
 -14   0 -17   -0.45    0.80
  14   0  17   -0.22    0.56
 -14   0 -17   -0.09    0.56
  14   0  17   -0.63    0.68
 -16   0 -17   -0.07    0.60
 -16   0 -17   -0.28    1.04
  16   0  17    0.20    0.89
 -18   0 -17    0.44    1.06
  18   0  17   -0.82    0.78
 -20   0 -17    0.44    1.17
  20   0  17   -0.31    1.08
 -20   0 -17   -0.60    0.55
 -22   0 -17   -0.59    1.25
 -22   0 -17   -0.45    0.69
  22   0  17   -3.26    1.33
  22   0  17    1.06    1.26
  24   0  17   -0.86    1.25
 -24   0 -17    0.91    1.61
  24   0  17   -0.01    1.43
 -26   0 -17   -1.31    1.57
  26   0  17    1.61    1.72
 -28   0 -17    1.61    1.86
  28   0  17    2.02    1.90
  31  -1 -17    2.05    2.23
  31   1 -17    0.12    2.10
  29  -1 -17    1.69    1.82
  29   1 -17    1.76    1.84
  27  -1 -17    3.60    1.96
  27   1 -17    2.71    0.69
  27   1 -17    0.75    1.40
  25  -1 -17    1.85    1.62
  25   1 -17    0.23    1.32
  25   1 -17    0.48    0.57
  25   1 -17    0.10    1.21
  23  -1 -17    2.78    1.72
  23   1 -17    1.26    1.30
  23   1 -17    1.60    1.36
  23   1 -17    2.89    0.77
  21  -1 -17    0.74    1.34
  21   1 -17   -0.23    1.12
  21   1 -17    0.69    0.56
  21   1 -17    1.33    1.10
  21   1 -17    0.97    0.64
  19  -1 -17   11.91    2.29
  19  -1 -17   11.24    1.95
  19   1 -17   14.21    2.53
  19   1 -17   11.50    1.91
  19   1 -17   10.94    1.25
  17  -1 -17    1.10    1.24
  17  -1 -17    0.54    0.90
  17   1 -17    1.36    1.19
  17   1 -17    1.16    0.57
  17   1 -17   -1.09    0.72
  15  -1 -17    6.48    1.45
  15  -1 -17    5.25    1.58
  15   1 -17    5.24    1.31
  15   1 -17    3.80    1.60
  15   1 -17    5.18    0.89
  13  -1 -17   19.44    1.40
  13  -1 -17   25.58    2.85
  13  -1 -17   29.26    2.79
  13   1 -17   24.58    1.56
  13   1 -17   20.94    2.67
  11  -1 -17    0.42    0.86
 -11  -1  17    0.36    0.61
  11  -1 -17    0.10    0.58
  11   1 -17    0.27    0.44
  11   1 -17    0.86    0.87
  -9  -1  17    0.16    0.56
   9  -1 -17    0.84    0.58
   9  -1 -17    0.57    0.80
   9   1 -17    0.18    0.76
   9   1 -17   -0.43    0.31
   7  -1 -17   21.91    1.58
   7  -1 -17   23.76    2.57
  -7  -1  17   24.48    1.67
   7   1 -17   22.19    2.55
   7   1 -17   21.35    1.37
   5  -1 -17    2.39    0.66
  -5  -1  17    3.16    0.72
   5  -1 -17    2.29    1.01
   5   1 -17    2.89    0.56
   5   1 -17    1.24    1.04
  -3  -1  17   39.42    2.21
   3  -1 -17   37.43    2.72
   3  -1 -17   38.24    2.15
   3   1 -17   38.87    1.97
   3   1 -17   40.65    2.85
   1  -1 -17   74.19    3.65
  -1  -1  17   83.23    3.76
   1  -1 -17   78.71    4.27
   1   1 -17   78.83    4.37
   1   1 -17   80.86    3.47
  -1  -1 -17   96.21    4.78
   1  -1  17  100.11    4.28
  -1  -1 -17   75.02    4.08
  -1   1 -17   97.55    4.91
  -1   1 -17   95.82    3.94
  -3  -1 -17   32.66    2.62
   3  -1  17   33.06    2.08
  -3   1 -17   38.81    2.79
  -3   1 -17   35.90    1.80
   5  -1  17   17.92    1.44
  -5  -1 -17   19.08    2.28
  -5   1 -17   16.84    2.19
  -5   1 -17   17.19    1.13
  -7  -1 -17    0.03    0.82
   7  -1  17   -0.42    0.47
   7   1  17   -0.33    0.33
  -7   1 -17   -0.76    0.78
   7   1  17   -0.06    0.52
   9  -1  17    1.32    0.67
  -9  -1 -17    2.01    1.07
  -9  -1 -17    0.89    0.65
   9   1  17    0.60    1.00
  -9   1 -17   -1.20    0.76
   9   1  17    1.08    0.61
   9   1  17    1.67    0.42
 -11  -1 -17    2.07    0.83
  11  -1  17    1.98    0.73
 -11  -1 -17    1.89    1.11
  11  -1  17    1.45    0.97
 -11   1 -17    1.61    0.98
  11   1  17    1.89    0.68
  11   1  17    2.39    0.46
  11   1  17    1.48    1.00
  13  -1  17   10.11    1.86
 -13  -1 -17    6.41    1.16
 -13  -1 -17    6.30    1.67
  13   1  17    8.47    0.95
  13   1  17    4.01    1.36
  13   1  17    7.02    0.75
 -13   1 -17    6.73    1.71
 -15  -1 -17    2.20    1.33
  15  -1  17    1.93    1.07
 -15   1 -17    0.63    0.64
  15   1  17    0.76    0.91
  15   1  17    0.47    0.60
  15   1  17    1.36    0.43
 -15   1 -17    0.97    1.05
  17  -1  17   -0.15    0.94
 -17  -1 -17    1.56    1.41
 -17   1 -17    2.70    1.48
  17   1  17    2.77    0.70
 -17   1 -17    2.52    0.89
  17   1  17    3.03    0.56
  17   1  17    1.08    1.20
 -19  -1 -17   -0.50    1.28
  19  -1  17    1.34    1.15
  19   1  17    0.20    1.22
 -19   1 -17    0.98    0.75
  19   1  17    0.33    0.37
  19   1  17    0.66    0.60
 -19   1 -17    1.42    1.23
 -21  -1 -17    0.12    1.57
  21  -1  17    1.32    1.24
 -21   1 -17    1.30    0.86
  21   1  17    2.11    0.52
  21   1  17    0.74    0.58
 -21   1 -17    1.95    1.50
  21   1  17    0.40    1.25
  23  -1  17    0.03    1.31
 -23  -1 -17   -0.13    1.64
  23   1  17    2.15    0.60
 -23   1 -17    0.31    0.78
 -23   1 -17    0.53    1.47
  23   1  17    2.28    0.48
  23   1  17   -0.31    1.32
  25  -1  17    0.66    1.50
 -25  -1 -17   -0.32    1.43
 -25   1 -17   -1.66    0.89
  25   1  17    0.90    1.69
 -25   1 -17    0.56    1.60
 -27  -1 -17    0.16    1.95
  27  -1  17   -0.09    1.45
 -27   1 -17    0.13    1.73
  27   1  17    1.25    1.76
  28   2 -17    0.10    1.93
  26   2 -17    0.82    1.64
  24   2 -17    1.58    1.54
  22   2 -17   -0.22    1.25
  20   2 -17    0.10    1.26
  18  -2 -17   -0.43    1.28
  18   2 -17   -0.35    1.13
  16  -2 -17   15.57    2.43
  16  -2 -17   17.06    2.40
  16   2 -17   10.79    2.19
  16   2 -17   14.46    1.81
  14  -2 -17    2.27    1.13
  14  -2 -17    2.08    1.29
  14   2 -17    2.07    1.22
  14   2 -17    0.40    0.86
  12  -2 -17    0.57    0.84
  12  -2 -17    0.82    1.11
  12   2 -17    0.88    1.06
  10  -2 -17   33.75    2.10
  10  -2 -17   29.67    3.05
  10   2 -17   33.44    3.32
   8  -2 -17   -0.36    0.90
   8  -2 -17    1.12    0.74
   8   2 -17   -0.05    0.84
   6  -2 -17   23.10    1.57
   6  -2 -17   21.06    2.46
   6   2 -17   22.34    2.54
   4  -2 -17   36.89    2.02
   4  -2 -17   28.64    2.83
   4   2 -17   31.57    3.09
   2  -2 -17   14.51    1.21
   2  -2 -17   10.38    1.66
   2   2 -17   11.94    1.98
   0  -2 -17   95.52    4.19
   0  -2 -17   94.76    4.82
   0   2 -17   91.22    4.88
  -2  -2 -17   10.40    1.16
  -2  -2 -17    9.73    1.78
  -2   2 -17    9.20    1.75
  -4  -2 -17   18.10    1.40
  -4  -2 -17   21.58    2.45
  -4   2 -17   16.75    2.23
  -4   2 -17   15.98    1.75
  -6  -2 -17   16.56    2.22
  -6   2 -17   14.37    2.11
  -6   2 -17   13.83    1.61
  -8  -2 -17    0.44    0.89
  -8   2 -17    0.62    0.58
  -8   2 -17    0.31    0.85
 -10  -2 -17    2.50    1.35
 -10   2 -17    4.32    1.36
 -10   2 -17    3.90    0.99
 -12  -2 -17   -0.50    0.98
 -12   2 -17    0.76    1.10
 -12   2 -17    1.51    0.82
  12   2  17    0.57    0.95
  14  -2  17   -0.40    0.99
 -14  -2 -17    1.51    1.36
  14   2  17    0.40    1.19
 -14   2 -17    0.41    0.67
 -14   2 -17   -0.15    1.10
  16  -2  17    5.67    1.58
 -16  -2 -17    4.41    1.71
  16   2  17    7.15    1.85
 -16   2 -17    5.58    1.34
 -16   2 -17    6.69    1.83
 -18  -2 -17    1.64    1.60
  18  -2  17    1.20    1.21
  18   2  17   -0.68    1.20
 -18   2 -17   -0.26    1.17
 -18   2 -17    0.87    0.91
  20  -2  17    0.44    1.32
 -20  -2 -17   -1.55    1.42
 -20   2 -17    0.38    1.00
  20   2  17   -0.10    1.50
 -20   2 -17    1.48    1.60
 -22  -2 -17   -1.07    1.56
 -22   2 -17   -0.53    0.97
 -22   2 -17    1.89    1.62
  22   2  17   -0.71    1.42
 -24   2 -17    1.41    1.15
 -24   2 -17    1.23    1.70
  24   2  17   -0.88    1.37
  23   3 -17    1.58    1.53
  21   3 -17    1.64    1.64
  19   3 -17   -0.04    1.30
  17   3 -17    0.29    1.28
  15   3 -17   -1.48    1.00
  15   3 -17   -0.45    0.77
  13   3 -17    3.31    1.48
  13   3 -17    4.09    1.11
  11  -3 -17    5.89    1.63
  11   3 -17    6.12    1.18
  11   3 -17    6.49    1.74
   9  -3 -17   12.62    2.14
   9   3 -17   15.31    1.84
   9   3 -17   14.14    2.21
   7  -3 -17   11.74    1.93
   7   3 -17   13.76    1.72
   7   3 -17   14.91    2.14
   5   3 -17    1.10    0.76
   5   3 -17    1.01    1.14
   3   3 -17    7.01    1.59
   3   3 -17   10.08    1.50
   1   3 -17    1.34    0.82
   1   3 -17    1.49    1.11
  -1   3 -17    3.23    1.28
  -1   3 -17    2.30    0.93
  -3   3 -17    6.63    1.37
  -3   3 -17    3.31    1.27
  -5   3 -17    0.61    0.80
  -5   3 -17    0.87    1.07
  -7   3 -17    0.05    0.71
  -7   3 -17    0.64    0.94
  -9   3 -17    3.81    1.23
  -9   3 -17    5.31    1.61
 -11   3 -17    0.54    0.87
 -11   3 -17    1.58    1.28
 -13   3 -17    0.11    1.03
 -13   3 -17    0.29    0.86
 -15   3 -17   -0.33    1.25
 -15   3 -17   -0.08    0.92
 -17   3 -17    1.02    1.46
  17   3  17    0.38    1.43
 -17   3 -17    0.73    1.08
  19   3  17    1.00    1.44
 -19   3 -17   -0.38    1.16
 -19   3 -17    0.09    1.41
  21   3  17   -0.84    1.35
 -21   3 -17   -0.33    1.61
 -21   3 -17    0.57    1.25
  14   4 -17    0.75    1.57
  12   4 -17    0.76    1.49
  10   4 -17    2.34    1.13
  10   4 -17   -0.45    1.45
   8   4 -17    0.54    1.02
   8   4 -17    0.22    1.32
   6   4 -17    0.82    1.33
   6   4 -17    0.57    1.04
   4   4 -17    5.70    1.58
   4   4 -17    6.04    1.50
   2   4 -17    7.18    1.66
   2   4 -17    8.67    1.74
   0   4 -17    1.05    1.33
   0   4 -17    0.42    0.91
  -2   4 -17    0.10    1.07
  -2   4 -17    1.25    1.29
  -4   4 -17    0.67    1.00
  -6   4 -17   -0.77    0.97
  -8   4 -17    0.90    1.03
 -10   4 -17    0.08    1.01
 -12   4 -17    0.89    1.21
  30   0 -18    2.70    1.90
  28   0 -18    0.74    1.61
  26   0 -18    4.78    2.04
  24   0 -18    0.73    1.47
  22   0 -18    7.74    2.08
  22   0 -18    7.84    1.32
  22   0 -18   10.36    2.02
  20   0 -18   11.98    2.48
  20   0 -18   11.99    1.51
  20   0 -18   12.34    2.07
  18   0 -18    7.30    1.22
  18   0 -18    5.81    1.52
 -18   0  18    6.51    1.38
  18   0 -18    6.71    1.84
  16   0 -18   -0.01    0.70
 -16   0  18   -0.37    1.09
  16   0 -18    0.24    0.98
  16   0 -18    0.58    1.13
  14   0 -18    0.20    0.99
 -14   0  18   -0.94    0.97
  14   0 -18    0.08    0.62
  12   0 -18    0.32    0.98
  12   0 -18   -0.14    0.62
 -12   0  18   -0.51    0.82
  10   0 -18    2.10    1.03
 -10   0  18    0.09    0.74
  10   0 -18    0.75    0.59
  -8   0  18   12.57    1.30
   8   0 -18   11.79    1.95
   8   0 -18   14.34    1.25
  -6   0  18    0.50    0.59
   6   0 -18    0.79    0.53
   6   0 -18    1.03    0.93
  -4   0  18   12.65    1.15
   4   0 -18   13.00    1.89
   4   0 -18   12.89    1.35
   2   0 -18   12.49    1.95
   2   0 -18   13.16    1.33
  -2   0  18   10.26    1.08
   0   0 -18   14.15    1.25
   0   0  18   14.37    1.22
   0   0 -18   14.82    2.05
   2   0  18    7.89    0.99
  -2   0 -18    8.01    1.06
  -2   0 -18   10.24    1.73
  -4   0 -18    8.67    1.11
   4   0  18    8.13    0.99
  -4   0 -18    7.54    1.60
  -6   0 -18   25.08    1.71
  -6   0 -18   16.83    2.26
   6   0  18   22.35    1.53
   8   0  18   39.52    2.24
  -8   0 -18   40.39    3.08
  -8   0 -18   40.73    2.41
  10   0  18   48.35    3.40
  10   0  18   47.43    2.59
 -10   0 -18   51.63    3.61
 -10   0 -18   44.48    2.67
  12   0  18   34.64    2.11
  12   0  18   35.25    3.32
 -12   0 -18   31.29    3.31
 -12   0 -18   31.52    2.16
 -14   0 -18   19.08    2.69
 -14   0 -18   18.65    1.62
  14   0  18   24.16    2.84
 -16   0 -18   22.93    1.89
 -16   0 -18   27.37    3.39
  16   0  18   27.50    3.15
 -18   0 -18   10.64    1.42
  18   0  18    9.43    2.03
 -18   0 -18    5.75    1.73
 -20   0 -18    0.18    0.61
  20   0  18    1.08    1.41
 -20   0 -18    0.52    1.26
  22   0  18   -0.17    1.31
 -22   0 -18   -0.15    0.64
 -22   0 -18   -0.74    1.39
  22   0  18   -2.78    1.33
  24   0  18   -0.23    1.32
  24   0  18    0.43    1.50
 -24   0 -18   -0.40    1.62
  26   0  18   -1.26    1.38
 -26   0 -18   -1.51    1.70
 -28   0 -18    0.92    2.19
  28   0  18   -1.77    1.72
  31  -1 -18    3.66    2.39
  31   1 -18   -0.84    1.74
  29  -1 -18    0.23    1.91
  29   1 -18    0.27    1.77
  27  -1 -18    2.58    1.97
  27   1 -18    6.28    1.04
  27   1 -18    4.23    2.20
  25  -1 -18    6.94    2.46
  25   1 -18    5.32    2.04
  25   1 -18    8.88    1.19
  23  -1 -18    2.54    1.60
  23   1 -18    0.35    1.33
  23   1 -18    0.82    0.60
  23   1 -18    0.33    1.24
  21  -1 -18    5.05    1.85
  21   1 -18    4.07    0.88
  21   1 -18    4.86    1.82
  21   1 -18    2.07    1.36
  19  -1 -18    1.74    1.46
  19  -1 -18    0.45    1.06
  19   1 -18    2.94    1.29
  19   1 -18    3.38    1.59
  19   1 -18    3.29    0.77
  17  -1 -18   -0.01    1.13
  17  -1 -18    0.17    0.99
  17   1 -18    0.98    0.58
  17   1 -18    0.72    1.27
  17   1 -18    0.42    0.92
  15  -1 -18    6.04    1.46
  15  -1 -18    5.03    1.59
  15   1 -18    8.55    1.92
  15   1 -18    6.35    1.40
  15   1 -18    7.17    0.99
  13  -1 -18    1.60    1.07
  13   1 -18   -0.44    0.94
 -11  -1  18    0.63    0.68
  11  -1 -18    1.00    0.93
  11   1 -18    0.50    0.44
  11   1 -18    0.17    0.93
   9  -1 -18    1.12    0.63
   9  -1 -18    2.58    1.16
  -9  -1  18    2.58    0.76
   9   1 -18   -0.37    0.78
   9   1 -18    1.83    0.55
  -7  -1  18    0.79    0.58
   7  -1 -18    0.02    0.47
   7  -1 -18    0.00    0.81
   7   1 -18    0.11    0.73
   7   1 -18   -0.05    0.36
   5  -1 -18    2.84    0.70
   5  -1 -18    4.42    1.19
  -5  -1  18    2.40    0.69
   5   1 -18    3.25    0.59
   5   1 -18    0.72    0.88
  -3  -1  18   10.81    1.19
   3  -1 -18   11.14    1.75
   3  -1 -18    8.90    1.11
   3   1 -18    9.65    1.67
   3   1 -18   11.34    0.91
  -1  -1  18   12.63    1.31
   1  -1 -18   14.73    2.01
   1  -1 -18    9.17    1.14
   1   1 -18   10.57    1.80
   1   1 -18   14.95    1.03
  -1  -1 -18    0.35    0.79
  -1  -1 -18    0.12    0.44
   1  -1  18   -0.14    0.49
  -1   1 -18   -0.04    0.81
  -1   1 -18    0.36    0.37
   3  -1  18   -0.18    0.48
  -3  -1 -18    0.08    0.75
  -3   1 -18   -0.61    0.69
  -3   1 -18   -0.14    0.33
   5  -1  18    9.43    1.20
  -5  -1 -18    7.91    1.63
   5   1  18    8.72    0.73
  -5   1 -18    8.34    0.88
  -5   1 -18    6.09    1.45
  -7  -1 -18    0.59    0.96
  -7  -1 -18    0.14    0.57
   7  -1  18    0.03    0.55
  -7   1 -18    0.99    1.05
   7   1  18    0.14    0.38
   7   1  18   -0.50    0.50
  -7   1 -18   -0.29    0.30
  -9  -1 -18    5.36    1.46
  -9  -1 -18    5.00    1.04
   9  -1  18    5.54    1.05
   9   1  18    6.53    0.66
  -9   1 -18    7.24    1.59
   9   1  18    6.63    0.82
 -11  -1 -18   18.09    1.83
 -11  -1 -18   19.16    2.63
  11   1  18   15.89    2.32
  11   1  18   15.91    1.21
 -11   1 -18   16.69    2.46
  11   1  18   18.19    1.07
 -13  -1 -18   15.09    2.39
  13  -1  18   13.74    2.19
  13   1  18   13.79    1.11
 -13   1 -18   15.28    2.42
  13   1  18   14.20    2.29
  13   1  18   12.00    0.90
  15  -1  18   -0.07    0.88
 -15  -1 -18    1.08    1.16
  15   1  18    0.62    0.35
  15   1  18    0.90    0.59
 -15   1 -18   -0.33    0.58
 -15   1 -18   -0.24    0.96
  15   1  18    0.71    1.01
 -17  -1 -18    0.60    1.22
  17  -1  18    3.93    1.39
 -17   1 -18    0.32    0.64
  17   1  18    2.56    0.68
 -17   1 -18    1.20    1.31
  17   1  18    2.52    0.51
  17   1  18    1.30    1.34
 -19  -1 -18    4.24    1.64
  19  -1  18    7.03    1.84
 -19   1 -18    5.29    1.79
 -19   1 -18    3.83    1.06
  19   1  18    7.06    0.79
  19   1  18    7.17    0.91
  19   1  18    7.51    1.97
 -21  -1 -18    2.09    1.61
  21  -1  18    0.17    1.11
  21   1  18    2.37    0.49
  21   1  18    0.09    1.17
 -21   1 -18    0.64    0.81
 -21   1 -18    0.50    1.19
  21   1  18    2.59    0.63
 -23  -1 -18   -0.39    1.55
  23  -1  18    0.64    1.43
 -23   1 -18   -0.89    0.77
 -23   1 -18    1.13    1.46
  23   1  18   -1.09    1.25
  25  -1  18    2.37    1.73
 -25  -1 -18   -0.42    1.70
  25   1  18    0.54    1.50
 -25   1 -18    2.63    1.16
 -25   1 -18    1.08    1.76
  27  -1  18   -0.86    1.45
 -27  -1 -18    2.27    2.07
 -27   1 -18   -1.50    1.64
  27   1  18    0.46    1.80
  28   2 -18    1.26    1.70
  26   2 -18    1.11    1.75
  24   2 -18    1.60    1.80
  22   2 -18    3.41    1.82
  20   2 -18    1.67    1.57
  18   2 -18    0.01    1.11
  16  -2 -18    4.30    1.63
  16   2 -18    5.15    1.22
  16   2 -18    7.79    1.95
  14  -2 -18    0.97    1.00
  14  -2 -18    0.41    1.22
  14   2 -18    0.85    0.89
  14   2 -18   -0.27    0.98
  12  -2 -18    0.54    1.23
  12  -2 -18   -0.66    0.82
  12   2 -18   -1.22    0.88
  10  -2 -18    6.46    1.61
  10   2 -18    8.15    1.72
   8  -2 -18    4.06    1.42
   8   2 -18    1.13    1.17
   6  -2 -18    2.83    0.80
   6  -2 -18    1.30    1.14
   6   2 -18    0.64    1.04
   4  -2 -18   39.65    2.15
   4  -2 -18   26.77    2.87
   4   2 -18   38.14    3.49
   2  -2 -18    5.37    0.95
   2  -2 -18    2.07    1.14
   2   2 -18    3.56    1.32
   0  -2 -18   24.14    1.65
   0  -2 -18   25.89    2.68
   0   2 -18   23.95    2.65
  -2  -2 -18    1.96    0.68
  -2  -2 -18    0.04    0.96
  -2   2 -18    0.87    1.06
  -4  -2 -18    4.93    1.42
  -4   2 -18    6.77    1.23
  -4   2 -18    2.64    1.34
  -6  -2 -18    3.70    1.29
  -6   2 -18    2.14    1.17
  -6   2 -18    1.78    0.82
  -8  -2 -18    1.77    1.20
  -8   2 -18    2.57    1.21
  -8   2 -18    3.13    0.94
 -10  -2 -18    1.04    1.28
 -10   2 -18    0.91    0.76
 -10   2 -18    0.62    1.07
 -12  -2 -18   12.51    2.23
 -12   2 -18   11.15    2.06
 -12   2 -18   11.65    1.67
 -14  -2 -18    2.12    1.34
 -14   2 -18    2.57    1.37
  14   2  18    4.47    1.60
 -14   2 -18    3.26    1.09
  16  -2  18   -0.61    1.13
 -16  -2 -18    3.70    1.70
 -16   2 -18    1.32    0.87
 -16   2 -18    1.54    1.28
  16   2  18    1.63    1.37
 -18  -2 -18   -0.20    1.47
  18  -2  18   -0.63    1.25
 -18   2 -18    0.92    1.34
 -18   2 -18    0.97    0.99
  18   2  18    0.55    1.37
 -20  -2 -18    2.60    1.81
  20  -2  18    2.97    1.62
 -20   2 -18    0.90    1.38
  20   2  18    5.07    1.87
 -20   2 -18    3.45    1.24
 -22   2 -18    0.37    1.45
  22   2  18   -1.46    1.30
 -22   2 -18    0.92    0.98
  24   2  18    0.63    1.75
 -24   2 -18   -0.34    1.17
 -24   2 -18    0.25    1.67
  23   3 -18    1.90    1.83
  21   3 -18    4.03    1.93
  19   3 -18    1.84    1.58
  17   3 -18    1.02    1.56
  15   3 -18   -0.05    1.40
  15   3 -18    0.14    0.67
  13   3 -18    0.32    0.76
  13   3 -18   -0.19    1.13
  11   3 -18    2.75    1.36
  11   3 -18    0.19    0.77
   9  -3 -18    3.74    1.42
   9   3 -18    3.37    1.42
   9   3 -18    2.08    0.97
   7  -3 -18    1.83    1.25
   7   3 -18    1.94    1.39
   7   3 -18    2.97    1.02
   5   3 -18   -0.14    0.66
   5   3 -18   -0.13    1.00
   3   3 -18    0.56    0.94
   3   3 -18   -0.49    0.62
   1   3 -18    3.88    1.13
   1   3 -18    5.26    1.44
  -1   3 -18    0.89    0.83
  -1   3 -18    0.35    0.99
  -3   3 -18    1.37    0.91
  -3   3 -18    0.93    0.95
  -5   3 -18    5.36    1.49
  -5   3 -18    4.04    1.14
  -7   3 -18    5.01    1.37
  -7   3 -18    2.51    1.35
  -9   3 -18    7.93    1.78
  -9   3 -18    7.23    1.58
 -11   3 -18    4.03    1.52
 -11   3 -18    8.52    1.64
 -13   3 -18    6.23    1.84
 -13   3 -18    6.50    1.58
 -15   3 -18    3.99    1.38
 -15   3 -18    1.97    1.50
 -17   3 -18    1.70    1.19
 -17   3 -18    0.74    1.50
  19   3  18    2.33    1.82
 -19   3 -18    0.99    1.68
 -19   3 -18   -0.49    1.07
  14   4 -18   -0.06    1.73
  12   4 -18   -0.77    1.51
  10   4 -18   -0.37    1.42
  10   4 -18    1.71    1.22
   8   4 -18    0.97    1.59
   8   4 -18    3.04    1.38
   6   4 -18    6.17    1.75
   6   4 -18    8.13    1.81
   4   4 -18    1.17    1.38
   4   4 -18    2.98    1.22
   2   4 -18    1.26    1.40
   2   4 -18    0.01    0.90
   0   4 -18    1.36    1.37
   0   4 -18    2.49    1.33
  -2   4 -18    0.72    0.98
  -2   4 -18   -1.03    1.26
  -4   4 -18    1.26    1.23
  -6   4 -18    0.31    1.05
  -8   4 -18    0.84    1.05
 -10   4 -18    2.97    1.42
  30   0 -19    0.90    1.77
  28   0 -19    1.32    1.62
  26   0 -19    0.73    1.58
  24   0 -19   -0.44    1.42
  22   0 -19   -0.94    1.43
  20   0 -19    0.41    1.31
  20   0 -19    1.27    1.16
  20   0 -19    1.25    0.78
  18   0 -19   -0.47    0.89
  18   0 -19    0.90    0.66
  18   0 -19   -0.08    1.15
 -18   0  19   -1.26    0.97
 -16   0  19   -0.57    0.96
  16   0 -19   -0.05    0.87
  16   0 -19   -0.59    0.59
  16   0 -19   -0.60    0.94
  14   0 -19    0.18    1.04
 -14   0  19   -1.65    0.90
  14   0 -19   -0.78    0.60
  12   0 -19   -0.77    0.82
 -12   0  19   -0.35    0.92
  12   0 -19   -0.82    0.47
 -10   0  19    1.09    0.79
  10   0 -19   -0.27    0.52
  10   0 -19    0.32    0.98
   8   0 -19   -0.12    0.85
  -8   0  19    0.69    0.71
   8   0 -19   -0.01    0.51
   6   0 -19    0.54    0.81
   6   0 -19    0.09    0.53
  -6   0  19   -0.47    0.54
  -4   0  19   -0.25    0.52
   4   0 -19   -0.43    0.50
   4   0 -19   -0.33    0.75
   2   0 -19   -0.44    0.83
  -2   0  19   -0.13    0.44
   2   0 -19   -0.43    0.46
   0   0 -19   -0.04    0.76
   0   0  19    0.40    0.51
   0   0 -19    0.10    0.52
  -2   0 -19    0.55    0.56
  -2   0 -19   -0.34    0.75
   2   0  19   -0.18    0.40
  -4   0 -19    0.07    0.52
   4   0  19    0.04    0.42
  -4   0 -19    0.21    0.80
   6   0  19    0.07    0.41
  -6   0 -19    0.05    0.55
  -6   0 -19   -0.32    0.77
  -8   0 -19   -0.67    0.51
  -8   0 -19    0.42    0.93
   8   0  19    0.10    0.44
 -10   0 -19   -0.57    0.84
  10   0  19    0.11    0.48
 -10   0 -19   -0.41    0.55
  12   0  19    0.44    0.56
 -12   0 -19    0.03    1.01
 -12   0 -19    0.40    0.62
  12   0  19    0.76    0.89
 -14   0 -19    1.57    1.21
 -14   0 -19   -0.32    0.51
  14   0  19   -0.21    0.90
 -16   0 -19    0.36    0.99
 -16   0 -19    0.68    0.76
  16   0  19   -0.20    0.85
 -18   0 -19    0.71    1.21
  18   0  19   -0.51    1.00
 -18   0 -19    0.75    0.73
  20   0  19   -0.31    1.14
 -20   0 -19   -0.11    1.17
 -22   0 -19   -0.14    0.72
  22   0  19   -3.34    1.31
  22   0  19    0.54    1.37
 -22   0 -19   -2.19    1.32
  24   0  19   -1.71    1.31
  24   0  19    0.78    1.49
 -24   0 -19   -0.62    1.58
  26   0  19   -0.45    1.37
 -26   0 -19   -1.92    1.72
  29  -1 -19    3.95    2.22
  29   1 -19    1.47    1.59
  27  -1 -19    2.30    2.04
  27   1 -19    4.87    2.21
  25  -1 -19   -0.58    1.51
  25   1 -19    1.23    0.70
  25   1 -19   -0.72    1.34
  23  -1 -19    1.51    1.66
  23   1 -19    3.09    0.80
  23   1 -19    0.59    1.39
  23   1 -19    2.66    1.57
  21  -1 -19   16.04    2.88
  21   1 -19   15.70    2.85
  21   1 -19   13.05    1.42
  21   1 -19   14.75    2.36
  19  -1 -19    2.45    1.45
  19   1 -19    6.74    1.81
  19   1 -19    2.66    0.73
  19   1 -19    3.65    1.39
  17  -1 -19    7.10    1.91
  17  -1 -19    4.95    1.47
  17   1 -19    4.61    0.91
  17   1 -19    4.88    1.45
  17   1 -19    4.04    1.55
  15  -1 -19   17.16    2.58
  15   1 -19   16.62    2.19
  15   1 -19   12.06    2.20
  15   1 -19   15.79    1.33
  13  -1 -19   15.34    2.40
  13   1 -19   17.57    2.64
  13   1 -19   15.58    1.29
 -11  -1  19    3.60    0.90
  11  -1 -19    1.30    1.04
  11   1 -19    3.00    0.73
  11   1 -19    2.85    1.24
  -9  -1  19    0.04    0.56
   9  -1 -19    0.05    0.75
   9   1 -19   -0.24    0.37
   9   1 -19    0.03    0.88
   7  -1 -19    2.26    1.16
  -7  -1  19   -0.06    0.57
   7   1 -19    0.33    0.40
   7   1 -19   -0.16    0.89
  -5  -1  19    5.25    0.90
   5  -1 -19    3.73    1.28
   5   1 -19    6.40    0.83
   5   1 -19    5.78    1.43
  -3  -1  19    3.52    0.77
   3  -1 -19    2.22    1.00
   3   1 -19    2.12    1.06
   3   1 -19    2.38    0.55
  -1  -1  19    7.78    1.04
   1  -1 -19   12.23    1.92
   1   1 -19    9.02    1.69
   1   1 -19    7.09    0.84
   1  -1  19    9.09    1.15
  -1  -1 -19    8.20    1.61
  -1   1 -19    8.19    1.71
  -1   1 -19    9.13    0.94
  -3  -1 -19   34.11    1.99
  -3  -1 -19   46.51    3.12
   3  -1  19   41.34    2.38
  -3   1 -19   42.55    2.08
  -3   1 -19   39.56    3.09
   5  -1  19    8.86    1.23
  -5  -1 -19   10.51    1.88
  -5  -1 -19    7.07    1.12
  -5   1 -19    6.95    1.65
   5   1  19    7.42    0.70
  -5   1 -19    7.81    0.88
  -7  -1 -19    4.57    1.45
   7  -1  19    4.47    0.94
  -7  -1 -19    3.77    0.95
   7   1  19    3.20    0.53
  -7   1 -19    5.12    1.49
   7   1  19    3.04    0.64
  -7   1 -19    3.06    0.59
  -9  -1 -19    5.21    1.54
  -9  -1 -19    4.10    0.99
   9   1  19    4.39    0.73
   9   1  19    4.94    0.61
  -9   1 -19    2.87    1.27
 -11  -1 -19    0.67    1.00
  11   1  19   -0.95    0.76
 -11   1 -19    0.58    0.97
  11   1  19    0.35    0.35
  11   1  19    0.07    0.57
 -13  -1 -19    4.01    1.51
  13  -1  19    2.49    1.26
  13   1  19    3.24    0.52
  13   1  19    3.50    0.73
  13   1  19    2.67    1.21
 -13   1 -19    3.91    1.47
 -15  -1 -19    1.29    1.31
  15  -1  19    0.09    0.94
 -15   1 -19    1.29    0.67
  15   1  19    0.89    0.40
  15   1  19   -0.65    1.02
 -15   1 -19   -1.17    0.95
  15   1  19   -0.15    0.55
 -17  -1 -19    2.38    1.66
  17  -1  19    3.10    1.53
  17   1  19    7.50    0.78
  17   1  19    4.85    0.81
  17   1  19    3.91    1.60
 -17   1 -19    3.73    1.71
 -17   1 -19    7.63    1.34
  19  -1  19    3.06    1.50
 -19  -1 -19    1.40    1.59
 -19   1 -19    2.05    0.96
 -19   1 -19    3.81    1.74
  19   1  19    0.95    1.34
  19   1  19    3.35    0.55
  19   1  19    3.06    0.70
 -21  -1 -19    3.72    1.94
  21  -1  19    0.14    1.30
  21   1  19    4.96    0.75
 -21   1 -19    2.64    1.08
  21   1  19    4.03    1.80
 -21   1 -19    2.27    1.78
  21   1  19    5.40    0.64
 -23  -1 -19    9.18    2.56
  23  -1  19    7.79    2.21
 -23   1 -19    8.40    1.53
  23   1  19    5.00    2.05
 -23   1 -19    4.55    2.14
 -25  -1 -19    1.73    2.14
  25  -1  19    0.49    1.62
  25   1  19   -0.04    1.52
 -25   1 -19    1.41    1.16
 -25   1 -19    0.26    1.66
  26   2 -19    0.34    1.62
  24   2 -19    0.75    1.48
  22   2 -19    0.00    1.22
  20   2 -19    7.70    2.11
  18   2 -19    9.58    2.20
  16  -2 -19    0.81    1.40
  16   2 -19    2.59    1.27
  16   2 -19    1.79    1.41
  14  -2 -19   30.54    3.23
  14  -2 -19   33.21    3.48
  14   2 -19   22.64    3.10
  14   2 -19   30.58    2.68
  12  -2 -19   -1.00    0.90
  12  -2 -19   -0.77    1.17
  12   2 -19    0.21    1.02
  10  -2 -19   -0.08    1.03
  10   2 -19   -0.26    1.05
   8  -2 -19    1.22    1.14
   8   2 -19    3.27    1.27
   6  -2 -19   -0.31    0.92
   6   2 -19   -0.07    0.93
   4  -2 -19   21.88    2.55
   4   2 -19   20.07    2.60
   2  -2 -19   11.90    1.88
   2   2 -19    6.55    1.64
   0  -2 -19   11.73    1.98
   0   2 -19    9.15    1.83
  -2  -2 -19    0.11    1.04
  -2   2 -19   -2.21    0.75
  -4  -2 -19    3.49    1.38
  -4   2 -19    5.31    1.49
  -4   2 -19    4.47    0.98
  -6  -2 -19   19.00    2.46
  -6   2 -19   11.74    1.57
  -6   2 -19   17.79    2.46
  -8  -2 -19    3.09    1.40
  -8   2 -19    2.64    0.90
  -8   2 -19    3.80    1.35
 -10  -2 -19    1.21    1.27
 -10   2 -19    0.23    0.69
 -10   2 -19   -0.11    1.04
 -12  -2 -19    2.93    1.39
 -12   2 -19    1.67    0.91
 -12   2 -19   -0.01    1.04
 -14  -2 -19    1.49    1.33
 -14   2 -19    1.44    0.85
  14   2  19    2.59    1.53
 -14   2 -19    0.50    1.20
 -16  -2 -19    2.84    1.72
 -16   2 -19    0.61    1.46
  16   2  19    3.95    1.72
 -16   2 -19    3.50    1.21
  18  -2  19    4.07    1.68
 -18  -2 -19    2.86    1.79
  18   2  19    3.76    1.86
 -18   2 -19    1.80    1.11
 -18   2 -19    2.77    1.80
 -20  -2 -19    3.01    2.02
 -20   2 -19    2.47    1.74
 -20   2 -19    0.77    1.03
  20   2  19    0.55    1.66
 -22   2 -19    5.08    2.13
 -22   2 -19    2.36    1.26
  22   2  19    1.88    1.88
  24   2  19    2.46    1.84
 -24   2 -19    0.19    1.15
 -24   2 -19    1.21    1.92
  21   3 -19    0.29    1.55
  19   3 -19   -1.32    1.28
  17   3 -19    0.04    1.23
  15   3 -19    0.67    1.27
  15   3 -19   -0.32    0.82
  13   3 -19    0.40    0.84
  13   3 -19    1.82    1.55
  11   3 -19    4.93    1.16
  11   3 -19    1.54    1.33
   9   3 -19    0.08    0.75
   9   3 -19    0.68    1.23
   7  -3 -19    7.42    1.76
   7   3 -19    6.69    1.71
   7   3 -19    8.33    1.43
   5   3 -19    6.81    1.79
   5   3 -19   11.91    1.66
   3   3 -19   -0.05    0.67
   3   3 -19    0.03    1.22
   1   3 -19    0.60    1.21
   1   3 -19   -0.23    0.72
  -1   3 -19    0.97    1.23
  -1   3 -19    1.40    0.94
  -3   3 -19   -0.05    1.17
  -3   3 -19    0.10    0.73
  -5   3 -19   -0.67    0.97
  -5   3 -19    0.98    0.92
  -7   3 -19    1.30    1.26
  -7   3 -19    4.88    1.31
  -9   3 -19   -0.16    1.14
  -9   3 -19    0.34    0.84
 -11   3 -19    0.74    1.29
 -11   3 -19    1.16    0.94
 -13   3 -19    1.57    1.18
 -13   3 -19   -0.53    1.13
 -15   3 -19   -0.82    1.25
 -15   3 -19    0.44    1.08
 -17   3 -19    0.03    0.94
 -17   3 -19    0.61    1.46
 -19   3 -19   -0.24    1.59
 -19   3 -19   -0.03    1.13
  12   4 -19   -0.12    1.65
  10   4 -19    0.89    1.63
  10   4 -19    0.62    1.09
   8   4 -19    0.47    1.48
   8   4 -19    0.78    1.15
   6   4 -19    1.66    1.09
   6   4 -19    0.64    1.55
   4   4 -19    2.53    1.29
   4   4 -19    1.61    1.65
   2   4 -19   -0.63    0.93
   2   4 -19    0.73    1.39
   0   4 -19    0.80    1.28
   0   4 -19   -0.50    0.89
  -2   4 -19   -0.01    1.27
  -2   4 -19   -0.13    1.11
  -4   4 -19    1.18    1.20
  -4   4 -19    1.26    1.51
  -6   4 -19   -0.20    1.07
  -6   4 -19    0.08    1.46
  -8   4 -19   -0.20    1.04
  30   0 -20   -0.17    1.74
  28   0 -20    0.25    1.67
  26   0 -20    0.34    1.52
  24   0 -20    6.10    2.07
  22   0 -20   14.48    2.87
  20   0 -20    3.25    1.61
  20   0 -20    3.19    1.49
  20   0 -20    2.52    0.95
  18   0 -20   10.08    1.43
  18   0 -20   10.93    1.97
  18   0 -20   11.92    2.41
 -16   0  20   11.94    1.54
  16   0 -20   10.16    1.38
  16   0 -20   12.21    2.36
  16   0 -20    9.17    1.81
 -14   0  20    3.19    1.11
  14   0 -20    3.13    0.89
  14   0 -20    2.61    1.35
  12   0 -20    0.23    0.99
 -12   0  20    0.01    0.86
  12   0 -20    0.72    0.67
 -10   0  20   15.08    1.55
  10   0 -20   11.04    2.04
  10   0 -20   11.65    1.40
  -8   0  20   22.64    1.64
   8   0 -20   22.85    2.85
   8   0 -20   18.77    1.59
   6   0 -20   60.19    3.15
  -6   0  20   58.68    2.97
   6   0 -20   59.38    3.96
   4   0 -20   27.27    2.91
   4   0 -20   30.79    2.02
  -4   0  20   30.29    1.87
   2   0 -20   62.18    3.16
  -2   0  20   56.74    2.92
   2   0 -20   56.26    3.81
   0   0 -20   -0.15    0.85
   0   0 -20   -0.23    0.48
   0   0  20    0.26    0.49
  -2   0 -20   41.11    2.45
   2   0  20   41.16    2.29
  -2   0 -20   44.00    3.22
  -4   0 -20    1.38    0.99
   4   0  20   -0.08    0.45
  -4   0 -20    0.19    0.61
  -6   0 -20   24.99    1.83
  -6   0 -20   22.83    2.75
   6   0  20   24.02    1.66
   8   0  20   -0.25    0.50
  -8   0 -20   -0.23    0.59
  -8   0 -20    0.28    0.98
  10   0  20    0.90    0.62
 -10   0 -20    1.03    1.18
 -10   0 -20    0.59    0.68
 -12   0 -20    2.23    0.80
 -12   0 -20    0.11    1.02
  12   0  20    2.92    1.34
  14   0  20   14.49    2.41
 -14   0 -20   18.31    1.67
 -14   0 -20   15.29    2.58
  16   0  20   10.96    2.14
 -16   0 -20    9.86    1.47
 -16   0 -20   12.84    2.40
  18   0  20    1.21    1.32
 -18   0 -20   -0.10    0.72
 -18   0 -20   -0.81    1.25
  20   0  20    1.84    1.53
 -20   0 -20    3.12    1.88
  22   0  20   -0.36    1.52
  22   0  20    1.26    1.54
 -22   0 -20    1.95    1.77
 -22   0 -20    3.55    1.05
  24   0  20   -1.15    1.41
 -24   0 -20    3.07    2.20
  24   0  20   -0.17    1.57
 -26   0 -20    0.18    1.85
  26   0  20    0.83    1.87
  29  -1 -20   -0.37    1.94
  29   1 -20   -0.28    1.74
  27  -1 -20    1.67    1.97
  27   1 -20    2.25    1.87
  25  -1 -20    2.81    1.85
  25   1 -20    5.91    2.10
  25   1 -20    4.51    0.87
  23  -1 -20    1.92    1.76
  23   1 -20   -1.16    1.35
  23   1 -20    1.66    0.66
  21  -1 -20    1.11    1.62
  21   1 -20    1.43    1.27
  21   1 -20    0.07    0.57
  21   1 -20    1.58    1.41
  19  -1 -20    0.54    1.43
  19   1 -20    2.14    1.26
  19   1 -20    2.34    0.79
  19   1 -20    1.20    1.42
  17  -1 -20    2.85    1.56
  17  -1 -20    3.70    1.34
  17   1 -20    5.43    1.85
  17   1 -20    3.97    1.35
  17   1 -20    4.20    0.87
  15  -1 -20    1.61    0.98
  15  -1 -20    3.02    1.43
  15   1 -20    1.35    0.62
  15   1 -20    0.51    1.05
  15   1 -20   -1.38    1.00
  13  -1 -20   -0.61    0.99
  13   1 -20    0.34    0.52
  13   1 -20    0.49    1.10
  11  -1 -20    4.33    1.35
  11   1 -20    1.45    1.25
  11   1 -20    3.59    0.77
  -9  -1  20    6.09    1.02
   9  -1 -20    4.08    1.38
   9   1 -20    3.61    0.73
   9   1 -20    2.62    1.27
  -7  -1  20    6.62    1.03
   7  -1 -20    0.68    1.06
   7   1 -20    4.46    0.77
   7   1 -20    4.73    1.52
   5  -1 -20   15.38    2.16
  -5  -1  20   13.62    1.39
   5   1 -20    9.66    1.04
   5   1 -20    7.29    1.64
   3  -1 -20   35.56    3.24
  -3  -1  20   35.67    2.18
   3   1 -20   36.00    3.38
   3   1 -20   33.84    1.93
  -1  -1  20   51.24    2.74
   1  -1 -20   55.23    3.55
   1   1 -20   45.37    3.38
   1   1 -20   45.78    2.42
   1  -1  20   23.70    1.68
  -1  -1 -20   23.00    1.42
  -1  -1 -20   20.30    2.56
  -1   1 -20   17.34    1.31
  -1   1 -20   18.53    2.52
  -3  -1 -20    7.01    1.14
  -3  -1 -20    6.63    1.66
   3  -1  20    8.17    1.15
  -3   1 -20    5.87    0.80
  -3   1 -20    6.99    1.58
  -5  -1 -20    6.35    1.16
  -5  -1 -20    6.76    1.67
   5  -1  20    6.78    1.05
   5   1  20    6.24    0.68
  -5   1 -20    5.52    0.78
  -5   1 -20    6.74    1.61
  -7  -1 -20    1.96    0.83
  -7  -1 -20    0.66    1.05
  -7   1 -20   -0.02    0.86
  -7   1 -20    1.73    0.53
   7   1  20    2.16    0.48
   7   1  20    1.85    0.58
  -9  -1 -20    2.61    1.28
  -9   1 -20    2.59    1.30
   9   1  20    2.62    0.64
   9   1  20    4.02    0.56
 -11  -1 -20    4.11    1.57
  11   1  20    2.55    0.64
  11   1  20    3.51    0.53
 -11   1 -20    2.61    1.34
 -13  -1 -20    0.36    1.21
 -13   1 -20   -0.91    1.02
  13   1  20    0.64    0.38
  13   1  20    0.68    1.11
  13   1  20    0.93    0.58
  15  -1  20    2.63    1.38
 -15  -1 -20    1.75    1.40
 -15   1 -20    0.85    0.78
  15   1  20    0.55    1.21
  15   1  20    1.13    0.40
 -15   1 -20   -0.31    1.14
  15   1  20    0.51    0.55
 -17  -1 -20    3.66    1.73
  17  -1  20    4.63    1.63
 -17   1 -20    4.45    1.67
 -17   1 -20    2.65    0.92
  17   1  20    4.44    0.61
  17   1  20    1.87    1.49
  17   1  20    3.66    0.71
  19  -1  20    0.90    1.35
 -19  -1 -20    4.57    1.94
  19   1  20    5.07    0.64
  19   1  20    5.06    1.75
  19   1  20    4.34    0.72
 -19   1 -20    1.61    1.60
 -19   1 -20    1.30    0.92
  21  -1  20   -0.85    1.26
 -21  -1 -20   -0.65    1.42
 -21   1 -20   -0.27    0.71
  21   1  20    0.37    1.15
 -21   1 -20   -2.09    1.26
 -23  -1 -20    0.24    1.67
  23  -1  20    1.10    1.51
  23   1  20    1.57    1.61
 -23   1 -20    1.41    1.67
 -23   1 -20   -0.79    0.95
  25  -1  20   -2.20    1.52
 -25  -1 -20    2.69    2.29
  25   1  20    0.18    1.63
 -25   1 -20    1.10    1.06
 -25   1 -20   -1.39    1.80
  26   2 -20   -0.14    1.92
  24   2 -20    1.87    1.84
  22   2 -20    0.98    1.68
  20   2 -20    1.74    1.67
  18   2 -20   10.73    2.46
  16   2 -20    2.97    1.36
  14  -2 -20    4.82    1.69
  14   2 -20    7.15    1.87
  14   2 -20    4.07    1.35
  12  -2 -20    0.93    1.12
  12  -2 -20    1.27    1.36
  12   2 -20    0.66    1.25
  10  -2 -20    1.29    1.24
  10   2 -20    0.71    1.11
   8  -2 -20    9.79    1.90
   8   2 -20   12.02    2.13
   6  -2 -20   -0.96    1.09
   6   2 -20   -0.52    1.00
   4  -2 -20    1.75    1.27
   4   2 -20    2.11    1.17
   2  -2 -20   24.54    2.79
   2   2 -20   26.03    2.90
   0  -2 -20    0.09    1.05
   0   2 -20   -0.89    0.81
  -2  -2 -20    1.15    1.06
  -2   2 -20   -0.16    1.02
  -4  -2 -20    0.71    1.06
  -4   2 -20   -0.91    0.97
  -6  -2 -20    1.01    1.12
  -6   2 -20    0.48    0.62
  -6   2 -20    0.79    1.00
  -8  -2 -20    2.22    1.44
  -8   2 -20    1.23    1.14
  -8   2 -20    0.62    0.71
 -10  -2 -20   -0.12    1.12
 -10   2 -20    0.32    0.71
 -10   2 -20    0.73    1.18
 -12  -2 -20    0.20    1.18
 -12   2 -20    0.31    0.70
 -12   2 -20    0.16    1.29
 -14  -2 -20    1.47    1.37
 -14   2 -20    1.18    0.97
 -14   2 -20    0.81    1.32
 -16  -2 -20    5.83    1.98
 -16   2 -20    5.39    1.33
 -16   2 -20    2.36    1.49
  16   2  20    9.17    2.20
 -18  -2 -20   -0.38    1.58
 -18   2 -20    0.84    1.04
  18   2  20   -0.51    1.34
 -18   2 -20    1.53    1.51
  20   2  20    1.39    1.66
 -20   2 -20    2.10    1.61
 -20   2 -20    0.33    0.93
 -22   2 -20    0.00    1.55
  22   2  20   -2.15    1.46
 -22   2 -20    1.15    1.17
  21   3 -20    0.49    1.71
  19   3 -20   -0.63    1.46
  17   3 -20    4.74    1.97
  15   3 -20    0.55    0.91
  15   3 -20    3.27    1.72
  13   3 -20    0.36    1.22
  13   3 -20   -0.48    0.90
  11   3 -20   -2.35    1.14
  11   3 -20    0.61    0.86
   9   3 -20   15.69    1.93
   9   3 -20   11.88    2.23
   7   3 -20   13.58    1.86
   7   3 -20   13.65    2.37
   5   3 -20    4.46    1.26
   5   3 -20    4.33    1.56
   3   3 -20    1.41    0.95
   3   3 -20    0.94    1.13
   1   3 -20    6.86    1.40
   1   3 -20    5.17    1.57
  -1   3 -20    1.66    1.25
  -1   3 -20    1.06    0.89
  -3   3 -20    0.12    0.84
  -3   3 -20   -0.01    1.04
  -5   3 -20    0.05    0.84
  -5   3 -20    0.75    1.24
  -7   3 -20    0.84    1.14
  -7   3 -20    0.39    0.83
  -9   3 -20    0.75    1.37
  -9   3 -20   -1.45    0.68
 -11   3 -20   -0.35    0.96
 -11   3 -20    0.78    1.28
 -13   3 -20   -0.17    0.96
 -13   3 -20    0.48    1.33
 -15   3 -20    0.49    1.17
 -15   3 -20    0.76    1.64
 -17   3 -20    2.14    1.80
 -17   3 -20    1.38    1.30
  10   4 -20    0.39    1.16
  10   4 -20    0.96    1.62
   8   4 -20    0.02    1.03
   8   4 -20    0.26    1.60
   6   4 -20    1.80    1.27
   6   4 -20    0.50    1.65
   4   4 -20    3.57    1.70
   4   4 -20    5.31    1.55
   2   4 -20   -0.79    1.31
   2   4 -20   -1.11    1.01
   0   4 -20    0.71    1.38
   0   4 -20    0.67    1.11
  -2   4 -20    0.54    1.02
  -2   4 -20   -0.39    1.25
  -4   4 -20    0.65    1.43
  -4   4 -20    1.62    1.30
  -6   4 -20    1.60    1.38
  -6   4 -20   -0.21    1.57
  28   0 -21    2.25    2.00
  26   0 -21   -0.79    1.46
  24   0 -21    0.72    1.77
  22   0 -21    0.98    1.48
  20   0 -21   -0.13    1.50
  18   0 -21   -0.54    1.03
  18   0 -21    0.94    1.31
  18   0 -21    0.28    0.66
  16   0 -21    1.07    1.15
  16   0 -21    0.88    1.31
 -16   0  21    0.37    1.01
  16   0 -21    0.65    0.69
  14   0 -21    0.00    1.01
  14   0 -21   -0.23    0.60
 -14   0  21    1.08    0.97
 -12   0  21    0.80    0.94
  12   0 -21    0.02    0.99
  12   0 -21   -0.18    0.56
  10   0 -21    0.10    1.01
 -10   0  21    1.72    0.90
  10   0 -21   -0.13    0.60
  -8   0  21    1.49    0.82
   8   0 -21   -0.82    0.72
   8   0 -21    0.18    0.61
  -6   0  21    0.11    0.61
   6   0 -21   -0.69    0.84
   6   0 -21    0.73    0.68
   4   0 -21   -0.13    0.90
   4   0 -21    0.35    0.61
  -4   0  21    1.47    0.68
   2   0 -21   -0.02    0.58
   2   0 -21   -0.56    0.83
  -2   0  21    0.67    0.59
   0   0 -21    0.41    0.90
   0   0 -21    0.39    0.65
   0   0  21    0.69    0.56
  -2   0 -21    0.91    0.73
   2   0  21    0.44    0.55
  -2   0 -21   -0.65    0.75
  -4   0 -21   -1.24    0.54
  -4   0 -21   -0.20    0.95
   4   0  21   -0.30    0.52
  -6   0 -21   -0.76    0.58
  -6   0 -21   -0.38    0.83
   6   0  21   -0.49    0.50
  -8   0 -21   -0.61    0.98
  -8   0 -21   -0.87    0.56
   8   0  21   -0.16    0.50
 -10   0 -21   -0.78    0.86
 -10   0 -21   -0.29    0.58
 -12   0 -21    0.05    1.16
 -12   0 -21   -0.52    0.55
  14   0  21    0.07    0.93
 -14   0 -21   -0.04    1.12
 -14   0 -21   -0.42    0.65
 -16   0 -21    0.53    0.73
  16   0  21   -0.25    1.11
 -16   0 -21    0.34    1.40
  18   0  21    0.48    1.18
 -18   0 -21   -0.21    0.70
 -18   0 -21   -0.31    1.35
 -20   0 -21    0.76    1.66
  20   0  21    0.55    1.39
 -22   0 -21    1.63    1.68
  22   0  21   -1.03    1.14
  22   0  21   -3.43    1.35
 -22   0 -21    0.63    0.79
  24   0  21   -1.19    1.32
  24   0  21   -2.34    1.28
 -24   0 -21   -0.22    1.74
  26   0  21   -1.08    1.69
 -26   0 -21   -0.61    2.05
  29  -1 -21   -0.68    1.99
  29   1 -21    1.32    1.69
  27  -1 -21    2.06    2.06
  27   1 -21    0.76    1.88
  25  -1 -21   -1.51    1.55
  25   1 -21   -2.00    1.39
  25   1 -21    1.77    0.68
  23  -1 -21    1.28    1.94
  23   1 -21    0.51    0.72
  23   1 -21    1.64    1.72
  21  -1 -21    1.90    1.76
  21   1 -21    0.20    1.34
  21   1 -21    0.46    1.35
  21   1 -21    0.97    0.66
  19  -1 -21    0.34    1.41
  19   1 -21    0.21    0.56
  19   1 -21    1.50    1.33
  19   1 -21   -0.61    1.25
  17  -1 -21    4.48    1.86
  17   1 -21    5.43    1.88
  17   1 -21    4.86    0.95
  17   1 -21    8.27    1.85
  15  -1 -21   -0.16    1.17
  15  -1 -21   -0.32    1.07
  15   1 -21    1.32    1.43
  15   1 -21    0.83    0.58
  13  -1 -21   16.34    2.57
  13   1 -21   17.59    1.40
  13   1 -21   11.00    2.27
  11  -1 -21   23.59    2.94
  11   1 -21   22.06    1.58
  11   1 -21   21.68    2.91
   9  -1 -21   11.23    2.03
   9   1 -21    8.63    1.06
   9   1 -21   10.99    2.13
   7  -1 -21   24.30    1.47
   7  -1 -21   18.49    2.63
   7   1 -21   17.80    2.63
   7   1 -21   18.78    1.42
   5  -1 -21    6.53    1.69
   5   1 -21    7.65    1.73
   5   1 -21    6.58    0.90
   3  -1 -21    4.79    1.51
  -3  -1  21    6.28    1.05
   3   1 -21    5.14    1.57
   3   1 -21    6.56    0.90
   1  -1 -21   26.34    3.03
   1  -1 -21   28.72    1.86
  -1  -1  21   28.06    1.95
   1   1 -21   23.68    2.84
   1   1 -21   27.21    1.67
  -1  -1 -21    6.04    1.61
   1  -1  21   11.60    1.36
  -1  -1 -21    9.16    1.31
  -1   1 -21   10.16    1.05
  -1   1 -21    9.76    1.99
  -3  -1 -21   41.33    2.51
  -3  -1 -21   40.13    3.18
  -3   1 -21   35.55    2.03
  -3   1 -21   40.26    3.77
  -5  -1 -21    8.19    1.83
   5   1  21    4.46    0.59
  -5   1 -21    4.58    1.52
  -5   1 -21    4.40    0.72
  -7  -1 -21    7.41    1.83
  -7   1 -21    2.70    1.33
   7   1  21    4.38    0.63
  -7   1 -21    3.67    0.68
  -9  -1 -21    5.52    1.63
  -9   1 -21    6.23    1.68
   9   1  21    7.54    0.68
   9   1  21    5.83    0.76
 -11  -1 -21    6.49    1.85
  11   1  21    6.81    0.81
  11   1  21    7.22    0.73
 -11   1 -21    6.05    1.75
 -13  -1 -21    1.39    1.35
  13   1  21    0.90    0.55
  13   1  21    0.95    0.39
 -13   1 -21   -1.56    0.96
 -15  -1 -21    3.17    1.90
  15   1  21    2.85    0.50
  15   1  21    2.16    0.63
  15   1  21    1.76    1.38
 -15   1 -21    1.25    1.33
  17  -1  21    1.91    1.30
 -17  -1 -21    0.08    1.46
  17   1  21    1.41    0.39
  17   1  21   -0.76    1.12
  17   1  21    1.29    0.56
 -17   1 -21   -0.42    1.26
 -17   1 -21    0.36    0.82
 -19  -1 -21    1.50    1.63
  19  -1  21   -0.79    1.32
 -19   1 -21    0.39    0.86
  19   1  21    1.61    0.52
  19   1  21   -0.93    1.37
 -19   1 -21    0.87    1.57
  21  -1  21    2.68    1.80
 -21  -1 -21    1.82    2.03
  21   1  21    2.03    1.57
 -21   1 -21    3.20    1.94
 -21   1 -21    1.79    1.05
  23  -1  21    0.38    1.47
 -23  -1 -21    2.15    2.15
  23   1  21    0.62    1.55
 -23   1 -21   -0.09    1.69
 -23   1 -21   -0.14    0.93
  25  -1  21    0.86    1.77
 -25  -1 -21    0.01    2.00
 -25   1 -21   -1.18    1.70
 -25   1 -21    2.45    1.24
  25   1  21   -0.12    1.72
  26   2 -21    0.95    1.67
  24   2 -21    0.30    1.58
  22   2 -21    1.60    1.58
  20   2 -21    4.54    1.86
  18   2 -21    0.34    1.24
  16   2 -21    2.41    1.57
  14  -2 -21   13.97    2.54
  14   2 -21   15.63    2.57
  14   2 -21   14.85    2.14
  12  -2 -21   12.74    2.35
  12   2 -21    9.12    2.14
  10  -2 -21    4.46    1.62
  10   2 -21    4.66    1.72
   8  -2 -21    4.84    1.65
   8   2 -21    6.69    1.77
   6  -2 -21    5.15    1.65
   6   2 -21    3.40    1.43
   4  -2 -21    2.74    1.34
   4   2 -21   -0.32    0.91
   2  -2 -21    2.01    1.24
   2   2 -21    0.78    1.08
   0  -2 -21    3.75    1.34
   0   2 -21    1.90    1.20
  -2  -2 -21    6.17    1.67
  -2   2 -21    1.68    1.24
  -4  -2 -21    8.23    1.82
  -4   2 -21    7.27    1.79
  -6  -2 -21    6.08    1.80
  -6   2 -21    2.55    1.39
  -6   2 -21    2.71    0.90
  -8  -2 -21    4.26    1.56
  -8   2 -21    6.23    1.65
  -8   2 -21    8.10    1.42
 -10  -2 -21    2.01    1.47
 -10   2 -21    0.66    1.25
 -10   2 -21    1.66    0.88
 -12  -2 -21    0.79    1.36
 -12   2 -21    2.21    1.02
 -12   2 -21    1.36    1.27
 -14  -2 -21    1.61    1.52
 -14   2 -21   -0.89    1.14
 -14   2 -21   -0.53    0.66
 -16  -2 -21    2.24    1.78
 -16   2 -21    2.61    1.14
 -16   2 -21    0.40    1.37
 -18   2 -21    2.28    1.06
  18   2  21    0.53    1.61
 -18   2 -21    2.13    1.79
 -20   2 -21   -0.26    1.78
  20   2  21   -0.76    1.58
 -20   2 -21   -0.05    1.05
 -22   2 -21    2.58    2.12
 -22   2 -21   -0.58    1.06
  22   2  21    1.11    1.76
  21   3 -21   -0.79    1.80
  19   3 -21    2.77    1.84
  17   3 -21    1.57    1.61
  15   3 -21    0.67    1.39
  15   3 -21    0.04    0.91
  13   3 -21   -0.75    1.28
  13   3 -21    2.42    0.93
  11   3 -21    1.09    0.88
  11   3 -21   -0.25    1.27
   9   3 -21    0.02    1.31
   9   3 -21    1.15    0.98
   7   3 -21    3.29    1.48
   7   3 -21    1.75    0.97
   5   3 -21    0.42    0.76
   5   3 -21    0.11    1.21
   3   3 -21    4.17    1.16
   3   3 -21    0.70    1.21
   1   3 -21   -0.20    1.23
   1   3 -21    0.66    0.96
  -1   3 -21   -0.33    0.73
  -1   3 -21    0.04    1.21
  -3   3 -21   -0.08    0.86
  -3   3 -21   -0.48    0.95
  -5   3 -21    0.51    1.17
  -5   3 -21    1.87    1.10
  -7   3 -21   -1.38    1.16
  -7   3 -21    0.02    0.83
  -9   3 -21    0.81    1.30
  -9   3 -21   -0.57    0.91
 -11   3 -21    0.04    0.99
 -11   3 -21    1.59    1.33
 -13   3 -21    0.59    1.17
 -13   3 -21   -0.02    1.51
 -15   3 -21    2.40    1.36
 -15   3 -21    1.52    1.59
 -17   3 -21    0.52    1.16
 -17   3 -21    0.93    1.67
   8   4 -21   -1.08    1.06
   8   4 -21    0.05    1.72
   6   4 -21    0.52    1.53
   6   4 -21    0.04    1.04
   4   4 -21    0.48    1.55
   4   4 -21    1.07    1.15
   2   4 -21    2.05    1.70
   2   4 -21    0.54    1.15
   0   4 -21    0.29    1.09
   0   4 -21    0.18    1.54
  -2   4 -21    1.38    1.58
  -2   4 -21    2.76    1.40
  -4   4 -21    2.18    1.53
  -4   4 -21    0.50    1.21
  28   0 -22   -1.42    1.57
  26   0 -22    1.54    1.56
  24   0 -22    2.76    1.84
  22   0 -22    1.34    1.63
  20   0 -22    2.77    1.78
  18   0 -22    0.57    1.36
  18   0 -22    1.11    0.78
  16   0 -22    2.11    1.18
  16   0 -22    1.39    1.43
  16   0 -22    1.59    0.83
  14   0 -22    1.63    0.77
  14   0 -22    2.10    1.31
 -14   0  22    2.76    1.05
  12   0 -22    2.98    1.47
 -12   0  22    5.39    1.13
  12   0 -22    3.85    0.95
  10   0 -22    2.10    1.22
  10   0 -22    5.06    1.04
 -10   0  22    6.22    1.14
   8   0 -22    2.40    0.80
   8   0 -22    1.52    1.22
  -8   0  22    2.85    0.90
  -6   0  22    3.72    0.89
   6   0 -22    2.48    1.36
   6   0 -22    3.22    0.89
  -4   0  22    3.63    0.84
   4   0 -22    2.19    1.15
   4   0 -22    3.55    0.90
  -2   0  22   43.25    2.48
   2   0 -22   48.99    2.79
   2   0 -22   47.46    3.59
   0   0  22  171.48    7.32
   0   0 -22  180.28    7.62
   0   0 -22  174.86    8.22
  -2   0 -22   86.08    4.22
   2   0  22   84.63    4.03
  -2   0 -22   77.40    4.87
  -4   0 -22   41.98    2.68
   4   0  22   48.92    2.57
  -4   0 -22   44.60    3.54
  -6   0 -22   45.90    3.57
  -6   0 -22   47.00    2.77
   6   0  22   43.30    2.51
  -8   0 -22    4.81    1.06
  -8   0 -22    4.86    1.61
 -10   0 -22   10.28    2.20
 -10   0 -22   11.00    1.49
 -12   0 -22   20.18    2.96
 -12   0 -22   17.52    1.87
 -14   0 -22    0.22    0.73
 -14   0 -22    0.64    1.37
 -16   0 -22   10.87    1.59
 -16   0 -22   16.33    2.88
  16   0  22   15.84    2.72
 -18   0 -22    0.82    0.86
 -18   0 -22    2.00    1.78
  18   0  22    2.19    1.67
 -20   0 -22    3.63    1.95
  20   0  22    2.60    1.66
  22   0  22    1.51    1.83
 -22   0 -22    3.00    1.17
  22   0  22    0.80    1.64
 -22   0 -22    7.59    2.71
 -24   0 -22    0.13    1.99
  24   0  22   -0.61    1.64
  24   0  22   -2.31    1.35
  27  -1 -22   -0.26    1.87
  27   1 -22   -0.22    1.72
  25  -1 -22    1.70    1.81
  25   1 -22   -1.68    1.44
  23  -1 -22    2.84    2.09
  23   1 -22    1.60    0.72
  23   1 -22    0.84    1.53
  21  -1 -22    1.77    1.78
  21   1 -22    0.81    0.66
  21   1 -22   -0.48    1.41
  19  -1 -22    0.14    1.54
  19   1 -22    0.84    0.66
  19   1 -22    0.41    1.43
  19   1 -22    1.81    1.35
  17  -1 -22    2.00    1.51
  17   1 -22    1.77    1.42
  17   1 -22    1.74    1.38
  17   1 -22    2.17    0.74
  15  -1 -22    1.72    1.46
  15   1 -22    2.43    0.74
  15   1 -22    2.86    1.55
  13  -1 -22    3.76    1.50
  13   1 -22    0.41    1.05
  13   1 -22    5.54    0.94
  11  -1 -22    1.53    1.31
  11   1 -22    1.34    1.26
  11   1 -22    2.17    0.68
   9  -1 -22    1.04    1.27
   9   1 -22    0.44    1.10
   9   1 -22    0.01    0.48
   7  -1 -22   -0.65    0.96
   7   1 -22   -0.32    0.41
   7   1 -22    0.72    1.01
   5  -1 -22    1.12    1.12
   5   1 -22   -0.55    0.42
   5   1 -22   -0.22    0.88
   3  -1 -22   24.00    2.91
   3   1 -22   25.76    1.65
   3   1 -22   24.14    2.94
   1  -1 -22   14.11    2.33
   1   1 -22   11.32    1.06
   1   1 -22   11.75    2.11
  -1  -1 -22    0.33    1.16
  -1   1 -22    0.37    0.47
  -1   1 -22    1.84    1.27
  -3  -1 -22   18.96    2.66
  -3   1 -22   19.56    1.38
  -3   1 -22   25.46    3.06
  -5  -1 -22   21.18    2.80
  -5   1 -22   20.67    1.38
   5   1  22   18.76    1.03
  -5   1 -22    9.76    2.07
  -7  -1 -22    4.75    1.67
   7   1  22    3.41    0.59
  -7   1 -22    4.37    0.74
  -7   1 -22    3.48    1.39
  -9  -1 -22    2.38    1.40
   9   1  22    3.92    0.55
  -9   1 -22    1.69    1.39
   9   1  22    3.88    0.65
 -11  -1 -22    1.28    1.40
  11   1  22    2.69    0.48
  11   1  22    1.09    0.53
 -11   1 -22   -0.64    1.08
 -13  -1 -22    1.00    1.45
  13   1  22    1.90    0.61
  13   1  22    2.44    0.47
 -13   1 -22    3.28    1.65
 -15  -1 -22    2.82    1.66
 -15   1 -22    0.33    1.34
  15   1  22    2.03    0.43
  15   1  22    2.26    0.60
  17  -1  22    2.06    1.52
 -17  -1 -22   -0.02    1.59
  17   1  22    3.17    0.46
 -17   1 -22    2.45    1.68
  17   1  22    0.53    1.29
 -17   1 -22    1.50    0.95
  17   1  22    2.78    0.62
 -19  -1 -22    0.91    1.70
  19  -1  22    1.31    1.37
  19   1  22    0.90    1.48
 -19   1 -22    2.82    1.18
  19   1  22    4.44    0.53
 -19   1 -22    2.94    1.71
 -21  -1 -22    2.17    1.89
  21  -1  22    0.78    1.41
 -21   1 -22   -0.41    0.92
  21   1  22    1.41    1.70
 -21   1 -22    2.35    1.88
  23  -1  22   -1.32    1.65
 -23  -1 -22    0.13    1.94
 -23   1 -22   -0.14    1.86
  23   1  22   -0.66    1.62
 -23   1 -22    1.15    1.17
  24   2 -22    0.06    1.87
  22   2 -22    3.12    1.98
  20   2 -22    0.12    1.64
  18   2 -22    0.72    1.56
  16   2 -22    0.16    1.26
  14   2 -22    0.08    1.22
  12  -2 -22    0.22    1.27
  12   2 -22   -0.86    1.11
  10  -2 -22   -0.26    1.21
  10   2 -22   -0.74    1.03
   8  -2 -22    5.42    1.78
   8   2 -22    4.00    1.61
   6  -2 -22    0.11    1.15
   6   2 -22    0.43    1.25
   4  -2 -22    1.90    1.18
   4   2 -22    1.95    1.42
   2  -2 -22   -0.26    0.93
   2   2 -22   -1.18    1.05
   0  -2 -22    0.15    1.20
   0   2 -22   -0.30    1.05
  -2  -2 -22   18.58    2.70
  -2   2 -22   13.04    2.33
  -4  -2 -22    1.34    1.42
  -4   2 -22    0.62    1.07
  -6  -2 -22    0.14    1.16
  -6   2 -22    1.07    1.12
  -6   2 -22   -0.37    0.68
  -8  -2 -22    7.88    2.03
  -8   2 -22   10.97    2.24
  -8   2 -22    7.56    1.43
 -10  -2 -22    1.84    1.44
 -10   2 -22    3.21    1.12
 -10   2 -22    2.86    1.31
 -12  -2 -22    3.95    1.75
 -12   2 -22    0.46    1.31
 -12   2 -22    1.98    1.01
 -14  -2 -22    2.50    1.67
 -14   2 -22    1.23    0.98
 -14   2 -22    1.66    1.54
 -16   2 -22   -0.37    0.83
 -16   2 -22    0.55    1.43
 -18   2 -22   -0.98    0.88
 -18   2 -22   -0.28    1.61
  20   2  22    1.85    1.88
 -20   2 -22   -0.72    1.02
 -20   2 -22   -0.67    1.53
  19   3 -22    0.99    1.92
  17   3 -22   -0.04    1.70
  15   3 -22    1.74    1.04
  15   3 -22    0.27    1.56
  13   3 -22   -0.50    1.24
  13   3 -22    0.99    1.05
  11   3 -22   -0.01    1.43
  11   3 -22   -0.31    0.74
   9   3 -22    1.54    1.45
   9   3 -22    1.71    0.95
   7   3 -22    0.78    1.43
   7   3 -22    0.76    0.91
   5   3 -22    3.58    1.68
   5   3 -22    5.59    1.41
   3   3 -22    5.40    1.36
   3   3 -22    2.69    1.56
   1   3 -22    1.62    1.53
   1   3 -22    5.86    1.36
  -1   3 -22    4.31    1.78
  -1   3 -22    4.49    1.29
  -3   3 -22    5.23    1.83
  -3   3 -22    4.01    1.36
  -5   3 -22    2.41    1.15
  -5   3 -22    2.53    1.42
  -7   3 -22   -0.13    1.00
  -7   3 -22    0.48    1.32
  -9   3 -22    0.00    0.96
  -9   3 -22    3.11    1.48
 -11   3 -22    0.30    1.55
 -11   3 -22    2.61    1.29
 -13   3 -22    2.40    1.62
 -13   3 -22    5.51    1.51
 -15   3 -22    7.94    1.97
 -15   3 -22    5.44    2.06
  28   0 -23   -1.29    1.78
  26   0 -23   -0.92    1.51
  24   0 -23   -1.03    1.33
  22   0 -23    0.10    1.46
  20   0 -23   -0.53    1.37
  18   0 -23   -0.92    1.30
  16   0 -23   -2.06    0.87
  16   0 -23    0.00    0.71
  14   0 -23    0.34    1.30
  14   0 -23    0.90    0.77
  12   0 -23    0.45    1.18
 -12   0  23    0.28    0.89
  12   0 -23   -0.32    0.65
 -10   0  23    0.25    0.75
  10   0 -23   -0.38    0.51
  10   0 -23    0.71    1.22
   8   0 -23    0.72    0.76
  -8   0  23    0.76    0.78
   8   0 -23    1.42    1.24
  -6   0  23    1.05    0.68
   6   0 -23    0.72    1.15
   6   0 -23    0.99    0.72
   4   0 -23    0.16    0.64
   4   0 -23   -0.39    0.93
  -4   0  23    0.19    0.61
  -2   0  23    1.31    0.68
   2   0 -23   -0.01    0.70
   2   0 -23    0.95    1.04
   0   0 -23    1.16    0.76
   0   0  23    1.74    0.67
   0   0 -23    1.31    1.19
  -2   0 -23    1.01    0.72
  -2   0 -23   -0.07    1.08
   2   0  23    0.09    0.59
   4   0  23    0.37    0.61
  -4   0 -23   -0.22    0.69
  -4   0 -23   -0.23    1.03
  -6   0 -23   -0.89    0.98
  -6   0 -23   -0.41    0.60
  -8   0 -23    0.37    1.22
  -8   0 -23   -0.33    0.67
 -10   0 -23   -0.05    0.69
 -10   0 -23    1.07    1.22
 -12   0 -23   -0.79    0.66
 -12   0 -23   -0.25    1.13
 -14   0 -23   -0.63    0.69
 -14   0 -23    1.07    1.43
 -16   0 -23    0.22    0.82
 -16   0 -23   -0.02    1.41
  18   0  23   -0.61    1.17
 -18   0 -23    0.60    0.78
 -18   0 -23   -0.25    1.28
 -20   0 -23   -1.12    1.41
  20   0  23    1.23    1.55
 -22   0 -23   -0.08    0.93
 -22   0 -23    0.99    2.00
  22   0  23    1.15    1.75
  22   0  23   -3.35    1.41
  24   0  23   -0.88    1.73
 -24   0 -23    0.00    2.13
  27  -1 -23    0.87    2.21
  27   1 -23    1.60    2.03
  25  -1 -23    2.49    2.23
  25   1 -23   -0.20    1.73
  23  -1 -23    5.39    2.33
  23   1 -23    1.68    2.06
  23   1 -23    4.34    0.94
  21  -1 -23    3.23    2.15
  21   1 -23    2.16    0.88
  21   1 -23    3.25    1.95
  19  -1 -23    0.38    1.52
  19   1 -23    0.32    0.65
  19   1 -23    0.20    1.60
  17  -1 -23    2.62    1.71
  17   1 -23    0.23    0.62
  17   1 -23    2.59    1.31
  17   1 -23   -0.07    1.17
  15  -1 -23   10.16    2.32
  15   1 -23    5.39    1.81
  15   1 -23    5.12    0.98
  13  -1 -23    2.21    1.42
  13   1 -23    1.04    1.23
  13   1 -23    1.49    0.65
  11  -1 -23    5.01    1.71
  11   1 -23    1.65    1.29
  11   1 -23    5.34    0.92
   9  -1 -23    0.62    1.26
   9   1 -23   -0.41    0.45
   9   1 -23    0.10    1.05
   7  -1 -23   -1.11    1.04
   7   1 -23   -0.46    1.12
   7   1 -23   -0.05    0.44
   5  -1 -23    1.81    1.31
   5   1 -23    2.71    0.69
   5   1 -23    2.57    1.48
   3  -1 -23    1.59    1.25
   3   1 -23    2.16    0.62
   3   1 -23    1.43    1.25
   1  -1 -23    1.22    1.18
   1   1 -23   -0.14    0.95
   1   1 -23    0.31    0.46
  -1  -1 -23   -0.39    1.06
  -1   1 -23    1.21    0.56
  -1   1 -23    0.32    1.06
  -3  -1 -23    0.77    1.32
  -3   1 -23    0.57    0.50
  -3   1 -23    3.01    1.36
  -5  -1 -23   -0.86    1.01
  -5   1 -23    0.63    0.45
  -5   1 -23    0.61    0.96
  -7  -1 -23   44.92    4.14
  -7   1 -23   36.86    3.81
   7   1  23   28.78    1.49
  -7   1 -23   33.45    1.90
  -9  -1 -23   -1.67    1.22
   9   1  23    0.90    0.51
  -9   1 -23   -1.58    0.90
 -11  -1 -23   12.01    2.43
  11   1  23   10.23    0.89
 -11   1 -23    7.54    2.16
 -13  -1 -23   14.91    2.71
  13   1  23   16.13    0.95
 -13   1 -23   11.65    2.47
  13   1  23   13.28    1.03
 -15  -1 -23    6.28    2.14
  15   1  23    9.05    0.83
 -15   1 -23    4.94    1.79
 -17  -1 -23   -0.23    1.72
 -17   1 -23   -0.10    0.81
  17   1  23   -0.82    1.31
 -17   1 -23   -1.25    1.38
 -19  -1 -23   -0.32    1.81
  19  -1  23   -0.26    1.56
 -19   1 -23   -1.25    1.40
 -19   1 -23    1.00    1.05
  19   1  23    1.32    1.56
 -21  -1 -23    0.32    1.98
  21  -1  23    0.20    1.60
 -21   1 -23    1.14    1.79
 -21   1 -23    0.00    0.92
  21   1  23    3.06    1.78
 -23  -1 -23   -0.65    1.90
  23  -1  23   -0.30    1.65
 -23   1 -23    0.55    1.14
  23   1  23    0.48    1.73
 -23   1 -23   -0.65    1.78
  24   2 -23    0.48    1.62
  22   2 -23    0.73    1.60
  20   2 -23   -1.45    1.30
  18   2 -23   -0.12    1.37
  16   2 -23   -0.02    1.42
  14   2 -23   -0.62    1.13
  12   2 -23    0.08    1.24
  10  -2 -23    0.99    1.44
  10   2 -23   -0.33    1.10
   8  -2 -23    0.53    1.38
   8   2 -23   -0.77    1.26
   6  -2 -23    0.89    1.36
   6   2 -23    0.68    1.21
   4  -2 -23    0.91    1.33
   4   2 -23    1.27    1.29
   2  -2 -23    0.70    1.25
   2   2 -23    0.10    1.09
   0  -2 -23    1.99    1.45
   0   2 -23    2.86    1.35
  -2  -2 -23    0.63    1.22
  -2   2 -23    0.49    1.20
  -4  -2 -23    1.54    1.42
  -4   2 -23   -0.67    1.14
  -6  -2 -23    1.31    1.56
  -6   2 -23    1.18    1.28
  -8  -2 -23    0.06    1.29
  -8   2 -23    0.07    1.12
  -8   2 -23   -0.24    0.71
 -10  -2 -23   13.20    2.60
 -10   2 -23   16.28    2.76
 -10   2 -23   15.40    2.04
 -12  -2 -23    4.51    1.88
 -12   2 -23    7.20    2.15
 -12   2 -23    5.15    1.42
 -14   2 -23    0.78    1.00
 -14   2 -23    1.51    1.42
 -16   2 -23    0.93    1.13
 -16   2 -23   -0.63    1.44
 -18   2 -23    4.81    1.88
 -18   2 -23    4.23    1.49
 -20   2 -23   -0.99    0.97
 -20   2 -23   -0.13    1.70
  17   3 -23    1.87    1.66
  15   3 -23    0.18    0.94
  15   3 -23    3.46    1.88
  13   3 -23    0.74    0.92
  13   3 -23   -0.63    1.53
  11   3 -23   -0.90    1.32
  11   3 -23    3.13    1.20
   9   3 -23    0.91    1.48
   9   3 -23    1.07    0.97
   7   3 -23    3.16    1.11
   7   3 -23    2.32    1.60
   5   3 -23    0.58    1.20
   5   3 -23    0.13    0.68
   3   3 -23   -0.16    0.82
   3   3 -23   -0.36    1.10
   1   3 -23    0.45    1.31
   1   3 -23   -0.02    0.86
  -1   3 -23   -0.67    0.74
  -1   3 -23   -1.83    1.08
  -3   3 -23   -0.05    0.79
  -3   3 -23   -1.05    1.19
  -5   3 -23   -0.97    0.82
  -5   3 -23    1.14    1.45
  -7   3 -23    0.70    1.32
  -7   3 -23    0.84    0.94
  -9   3 -23   -0.55    0.91
  -9   3 -23   -1.30    1.33
 -11   3 -23    0.63    1.55
 -11   3 -23   -0.32    0.83
 -13   3 -23    1.10    1.23
 -13   3 -23    1.98    1.70
  26   0 -24    1.40    1.89
  24   0 -24    3.09    1.99
  22   0 -24    6.37    2.27
  20   0 -24    0.57    1.56
  18   0 -24    0.74    1.55
  16   0 -24   22.96    3.40
  14   0 -24   46.16    2.95
  14   0 -24   45.47    4.54
  12   0 -24   24.71    3.44
  12   0 -24   29.61    2.22
  10   0 -24    4.48    1.71
  10   0 -24    4.01    1.11
   8   0 -24   12.97    1.64
   8   0 -24    9.26    2.21
  -8   0  24   14.10    1.48
  -6   0  24    2.09    0.78
   6   0 -24    2.16    1.48
   6   0 -24    1.17    0.76
   4   0 -24   33.16    2.32
   4   0 -24   30.30    3.53
  -4   0  24   32.35    2.05
   2   0 -24   28.70    2.11
   2   0 -24   21.03    2.93
  -2   0  24   29.91    1.92
   0   0  24   16.36    1.38
   0   0 -24   11.49    2.27
   0   0 -24   15.37    1.74
  -2   0 -24    4.37    1.07
  -2   0 -24    2.84    1.54
  -4   0 -24    2.38    1.53
  -4   0 -24    3.46    1.04
  -6   0 -24    9.22    1.38
  -6   0 -24    9.35    2.19
  -8   0 -24    1.76    0.81
  -8   0 -24    0.85    1.33
 -10   0 -24    2.47    1.66
 -10   0 -24    1.75    0.84
 -12   0 -24    1.05    0.80
 -12   0 -24    1.74    1.62
 -14   0 -24    1.12    0.81
 -14   0 -24    1.14    1.56
 -16   0 -24    1.73    0.92
 -16   0 -24    1.10    1.69
 -18   0 -24    1.99    1.95
 -18   0 -24    1.09    0.92
 -20   0 -24   11.96    3.08
  20   0  24   11.39    2.75
 -22   0 -24    3.89    1.22
 -22   0 -24    2.39    2.27
  22   0  24    3.26    2.09
  25  -1 -24    2.78    2.33
  25   1 -24    1.00    1.76
  23  -1 -24   -0.85    1.82
  23   1 -24   -2.13    1.22
  21  -1 -24    1.78    1.86
  21   1 -24    1.10    0.68
  21   1 -24   -0.72    1.59
  19  -1 -24    0.53    1.66
  19   1 -24    1.78    0.74
  19   1 -24    2.51    1.84
  17  -1 -24    3.71    1.94
  17   1 -24    6.72    1.09
  17   1 -24    6.13    2.09
  17   1 -24    5.56    1.83
  15  -1 -24    4.70    1.96
  15   1 -24    5.14    1.78
  15   1 -24    5.79    1.03
  13  -1 -24    1.40    1.51
  13   1 -24    3.58    0.84
  13   1 -24    4.35    1.62
  11  -1 -24    5.58    1.85
  11   1 -24    4.88    0.95
  11   1 -24    5.57    1.90
   9  -1 -24    5.39    1.78
   9   1 -24    2.85    1.52
   9   1 -24    5.58    0.93
   7  -1 -24    4.72    1.68
   7   1 -24    4.44    1.63
   7   1 -24    3.64    0.79
   5  -1 -24    6.21    1.84
   5   1 -24    7.20    1.01
   5   1 -24    7.22    1.96
   3  -1 -24    1.19    1.33
   3   1 -24    0.28    0.50
   3   1 -24   -1.36    1.02
   1  -1 -24    0.97    1.31
   1   1 -24   -0.43    0.41
   1   1 -24    0.00    1.01
  -1  -1 -24    0.18    1.26
  -1   1 -24    0.55    0.47
  -1   1 -24    1.89    1.35
  -3  -1 -24    0.44    1.05
  -3   1 -24   -0.38    1.11
  -3   1 -24    0.66    0.47
  -5  -1 -24    2.39    1.42
  -5   1 -24    3.49    0.72
  -5   1 -24    0.25    1.28
  -7  -1 -24    0.01    1.28
  -7   1 -24    1.50    0.57
  -7   1 -24   -0.24    1.08
  -9  -1 -24   15.25    2.70
  -9   1 -24   10.90    2.35
 -11  -1 -24   -0.54    1.10
 -11   1 -24   -0.49    1.16
  11   1  24    0.25    0.43
 -13  -1 -24    1.22    1.54
 -13   1 -24    2.06    1.42
  13   1  24    2.30    0.51
 -15  -1 -24    1.48    1.74
 -15   1 -24    1.72    1.72
  15   1  24    1.90    0.45
 -17  -1 -24    0.16    1.76
 -17   1 -24   -0.94    1.37
 -17   1 -24    0.16    0.85
 -19  -1 -24    1.24    1.86
 -19   1 -24    0.11    1.75
 -19   1 -24    1.20    1.00
  19   1  24    4.75    2.12
  21  -1  24   -0.43    1.46
 -21  -1 -24   -0.07    1.95
 -21   1 -24   -0.23    1.91
 -21   1 -24    0.18    1.13
  21   1  24   -0.99    1.72
  22   2 -24    0.45    1.99
  20   2 -24    0.80    1.77
  18   2 -24    1.00    1.64
  16   2 -24    1.73    1.48
  14   2 -24    1.15    1.60
  12   2 -24    0.52    1.32
  10   2 -24    0.37    1.32
   8  -2 -24    0.20    1.28
   8   2 -24   -0.48    1.05
   6  -2 -24    3.75    1.85
   6   2 -24    4.98    1.70
   4  -2 -24    0.01    1.34
   4   2 -24   -0.53    1.12
   2  -2 -24    0.54    1.33
   2   2 -24   -0.34    1.22
   0  -2 -24    0.17    1.33
   0   2 -24    0.37    1.25
  -2  -2 -24   -1.09    1.18
  -2   2 -24   -0.87    0.96
  -4  -2 -24    2.38    1.46
  -4   2 -24   -0.61    1.03
  -6  -2 -24   -1.67    1.17
  -6   2 -24   -0.50    1.37
  -8  -2 -24    1.84    1.53
  -8   2 -24    0.63    0.88
  -8   2 -24    2.44    1.40
 -10  -2 -24    9.81    2.37
 -10   2 -24    3.93    1.81
 -10   2 -24    9.23    1.64
 -12   2 -24    2.77    1.25
 -12   2 -24    0.86    1.32
 -14   2 -24    0.91    1.45
 -14   2 -24    1.95    1.17
 -16   2 -24    0.09    0.92
 -16   2 -24    1.76    1.79
 -18   2 -24    2.68    1.32
 -18   2 -24    1.70    1.80
  17   3 -24    2.87    1.99
  15   3 -24    0.44    1.64
  13   3 -24    2.25    1.72
  13   3 -24    2.72    1.15
  11   3 -24   -0.83    1.40
  11   3 -24   -0.48    0.78
   9   3 -24    0.12    1.46
   9   3 -24   -0.10    0.85
   7   3 -24    1.61    1.51
   7   3 -24    1.31    1.01
   5   3 -24    1.30    1.03
   5   3 -24   -0.81    1.31
   3   3 -24   -1.07    1.34
   3   3 -24    0.61    0.88
   1   3 -24    1.68    1.63
   1   3 -24    2.23    1.11
  -1   3 -24    0.34    1.22
  -1   3 -24    3.25    1.33
  -3   3 -24   -0.35    1.13
  -3   3 -24    0.75    0.99
  -5   3 -24    1.11    1.50
  -5   3 -24    0.34    1.00
  -7   3 -24    2.19    1.27
  -7   3 -24   -0.02    1.51
  -9   3 -24    1.17    1.63
  -9   3 -24    0.33    0.90
 -11   3 -24    0.52    1.13
 -11   3 -24   -0.40    1.56
  26   0 -25    2.10    2.26
  24   0 -25    1.31    1.76
  22   0 -25   -0.10    1.64
  20   0 -25   -0.84    1.62
  18   0 -25   -0.13    1.49
  16   0 -25    0.70    1.44
  14   0 -25   -1.64    1.38
  12   0 -25   -1.47    1.11
  12   0 -25   -0.12    0.79
  10   0 -25   -0.30    0.78
  10   0 -25    1.56    1.29
   8   0 -25    1.43    1.36
   8   0 -25    0.51    0.80
   6   0 -25    0.79    1.30
   6   0 -25    0.46    0.76
   4   0 -25    0.15    1.26
   4   0 -25   -0.73    0.66
   2   0 -25    0.97    1.19
   2   0 -25    0.32    0.70
   0   0 -25    0.08    1.13
   0   0 -25   -0.28    0.67
  -2   0 -25    0.02    0.76
  -2   0 -25   -1.74    0.98
  -4   0 -25   -0.04    1.17
  -4   0 -25    0.14    0.73
  -6   0 -25   -0.49    0.67
  -6   0 -25   -0.68    1.20
  -8   0 -25    0.29    1.45
  -8   0 -25    1.04    0.77
 -10   0 -25    0.48    1.34
 -10   0 -25   -0.43    0.67
 -12   0 -25   -0.27    1.37
 -12   0 -25   -1.40    0.62
 -14   0 -25   -0.20    1.62
 -14   0 -25   -0.22    0.72
 -16   0 -25    0.60    0.93
 -16   0 -25    0.54    1.70
 -18   0 -25   -0.13    0.89
 -18   0 -25    1.26    1.70
 -20   0 -25    1.74    2.07
 -22   0 -25    0.47    2.14
  22   0  25   -0.30    1.90
 -22   0 -25    1.07    1.17
  25  -1 -25   -0.17    2.34
  25   1 -25    2.41    2.35
  23  -1 -25    1.92    2.19
  23   1 -25    1.35    2.03
  21  -1 -25    0.72    1.93
  21   1 -25    2.05    1.90
  19  -1 -25    4.93    2.21
  19   1 -25    2.61    1.82
  19   1 -25    3.11    0.85
  17  -1 -25   -0.54    1.54
  17   1 -25    0.85    0.67
  17   1 -25   -1.75    1.23
  15  -1 -25    1.10    1.58
  15   1 -25    1.96    0.72
  15   1 -25   -0.49    1.27
  13  -1 -25   -0.62    1.42
  13   1 -25    0.77    1.39
  13   1 -25    0.26    0.62
  11  -1 -25    2.59    1.69
  11   1 -25    1.23    1.24
  11   1 -25    0.34    0.54
   9  -1 -25    2.05    1.52
   9   1 -25    5.49    1.85
   9   1 -25    3.43    0.82
   7  -1 -25   25.96    3.34
   7   1 -25   18.67    1.51
   7   1 -25   20.82    3.00
   5  -1 -25    3.32    1.57
   5   1 -25   -0.75    1.17
   5   1 -25    0.93    0.61
   3  -1 -25   32.04    3.54
   3   1 -25   24.59    1.74
   3   1 -25   24.70    3.33
   1  -1 -25   24.60    3.20
   1   1 -25   26.36    3.31
   1   1 -25   22.41    1.63
  -1  -1 -25    7.29    1.87
  -1   1 -25    2.98    0.76
  -1   1 -25    0.43    1.23
  -3  -1 -25    2.51    1.59
  -3   1 -25    6.44    1.92
  -3   1 -25    3.95    0.80
  -5  -1 -25    4.37    1.76
  -5   1 -25    1.87    1.45
  -5   1 -25    2.20    0.65
  -7  -1 -25   10.39    2.31
  -7   1 -25   11.06    2.40
  -7   1 -25    7.70    1.01
  -9  -1 -25    5.69    1.92
  -9   1 -25    9.41    2.19
 -11  -1 -25    1.11    1.49
 -11   1 -25   -0.41    1.29
 -13  -1 -25   -0.70    1.45
 -13   1 -25   -0.79    1.35
 -15  -1 -25    1.16    1.64
 -15   1 -25    0.58    1.59
 -17  -1 -25    0.97    1.65
 -17   1 -25    1.66    1.78
 -17   1 -25   -0.34    0.84
 -19  -1 -25    1.28    2.01
 -19   1 -25    0.36    1.71
 -19   1 -25    0.28    0.94
 -21  -1 -25    0.94    2.14
 -21   1 -25    0.57    1.80
 -21   1 -25    0.13    1.08
  22   2 -25   -0.89    1.40
  20   2 -25    0.96    1.74
  18   2 -25    2.08    1.80
  16   2 -25    1.66    1.87
  14   2 -25    0.96    1.34
  12   2 -25   -1.04    1.36
  10   2 -25    1.37    1.30
   8   2 -25    3.74    1.77
   6   2 -25    4.85    1.84
   4  -2 -25   15.63    2.68
   4   2 -25   15.05    2.73
   2  -2 -25    9.60    2.11
   2   2 -25    5.70    1.91
   0  -2 -25    5.57    1.93
   0   2 -25    7.06    2.00
  -2  -2 -25    1.33    1.61
  -2   2 -25   -0.87    1.20
  -4  -2 -25   -0.25    1.48
  -4   2 -25   -1.68    1.08
  -6  -2 -25    1.91    1.53
  -6   2 -25    4.96    1.71
  -8   2 -25    0.87    1.32
  -8   2 -25    0.34    0.78
 -10   2 -25    0.69    0.93
 -10   2 -25   -0.84    1.30
 -12   2 -25    9.55    1.83
 -12   2 -25    6.30    2.12
 -14   2 -25   -0.55    1.62
 -14   2 -25    0.80    1.00
 -16   2 -25    0.07    1.55
 -16   2 -25    1.15    1.09
  15   3 -25   -0.49    1.73
  13   3 -25    1.95    1.73
  13   3 -25    2.63    1.20
  11   3 -25    1.84    1.71
  11   3 -25    0.03    1.04
   9   3 -25    1.34    1.62
   9   3 -25   -0.25    0.88
   7   3 -25    0.11    0.91
   7   3 -25   -0.86    1.49
   5   3 -25    0.66    0.91
   5   3 -25    1.09    1.59
   3   3 -25    1.65    1.59
   3   3 -25    1.62    1.10
   1   3 -25   -1.06    1.52
   1   3 -25    1.02    1.03
  -1   3 -25   -0.08    1.53
  -1   3 -25    1.77    1.12
  -3   3 -25    0.49    1.54
  -3   3 -25    3.24    1.36
  -5   3 -25    1.49    1.54
  -5   3 -25    0.46    1.11
  -7   3 -25    0.42    0.94
  -7   3 -25   -0.51    1.48
  -9   3 -25    2.21    1.84
  -9   3 -25    0.76    1.02
  24   0 -26    6.25    2.54
  22   0 -26    0.85    1.70
  20   0 -26    0.94    1.69
  18   0 -26    1.99    1.89
  16   0 -26    0.28    1.45
  14   0 -26    5.30    2.08
  12   0 -26    4.66    1.94
  10   0 -26    6.76    1.39
  10   0 -26    6.27    2.03
   8   0 -26   19.33    2.08
   8   0 -26   25.12    3.35
   6   0 -26    2.98    1.07
   6   0 -26    2.23    1.51
   4   0 -26    6.71    1.99
   4   0 -26    6.74    1.30
   2   0 -26   18.91    1.96
   2   0 -26   19.15    2.92
   0   0 -26    0.40    0.74
   0   0 -26    0.24    1.38
  -2   0 -26    1.48    1.48
  -2   0 -26    3.71    1.05
  -4   0 -26   11.10    2.42
  -4   0 -26   20.50    2.06
  -6   0 -26   22.34    3.26
  -6   0 -26   24.34    2.04
  -8   0 -26    2.09    1.50
  -8   0 -26    0.09    0.83
 -10   0 -26   10.13    2.50
 -10   0 -26   10.73    1.58
 -12   0 -26    0.90    1.45
 -12   0 -26    2.83    1.01
 -14   0 -26    1.03    1.74
 -14   0 -26    1.23    0.95
 -16   0 -26    1.07    0.89
 -16   0 -26    0.94    1.62
 -18   0 -26   -1.02    1.74
 -18   0 -26    1.08    0.91
 -20   0 -26   -0.37    2.04
  23  -1 -26   -0.21    2.13
  23   1 -26   -1.21    1.67
  21  -1 -26   -0.47    1.95
  21   1 -26    0.46    1.81
  19  -1 -26    0.98    1.88
  19   1 -26   -0.43    1.67
  19   1 -26    1.31    0.74
  17  -1 -26   -1.13    1.56
  17   1 -26    0.20    0.66
  17   1 -26   -0.95    1.41
  15  -1 -26   -0.13    1.47
  15   1 -26    0.35    1.42
  15   1 -26    0.54    0.60
  13  -1 -26   -0.25    1.44
  13   1 -26    2.07    1.56
  13   1 -26    1.28    0.69
  11  -1 -26    0.98    1.54
  11   1 -26    0.15    1.36
  11   1 -26    2.54    0.79
   9  -1 -26    3.32    1.65
   9   1 -26    0.49    0.62
   9   1 -26    0.26    1.17
   7  -1 -26    0.71    1.45
   7   1 -26    1.82    0.67
   7   1 -26    2.99    1.65
   5  -1 -26    7.05    2.10
   5   1 -26    7.57    1.08
   5   1 -26    2.80    1.72
   3  -1 -26    0.99    1.51
   3   1 -26    0.39    0.53
   3   1 -26    0.49    1.22
   1  -1 -26    7.57    2.14
   1   1 -26    6.08    0.98
   1   1 -26    6.25    1.91
  -1  -1 -26    1.45    1.45
  -1   1 -26    5.07    1.79
  -1   1 -26    2.36    0.69
  -3  -1 -26    0.25    1.32
  -3   1 -26   -0.07    0.48
  -3   1 -26   -0.11    1.20
  -5  -1 -26    3.40    1.71
  -5   1 -26    2.64    0.70
  -5   1 -26    2.16    1.53
  -7  -1 -26    0.58    1.16
  -7   1 -26    0.49    1.22
  -7   1 -26    0.19    0.48
  -9  -1 -26    3.62    1.85
  -9   1 -26    2.11    1.64
 -11  -1 -26    5.01    1.91
 -11   1 -26    5.00    1.79
 -13  -1 -26    1.38    1.75
 -13   1 -26    2.56    1.79
 -15  -1 -26   -0.25    1.83
 -15   1 -26   -1.68    1.63
 -17  -1 -26    2.33    1.98
 -17   1 -26    0.63    1.05
 -17   1 -26    1.30    1.82
 -19  -1 -26   -0.60    1.82
 -19   1 -26    1.61    1.96
 -19   1 -26   -0.55    0.91
  20   2 -26   -0.12    1.81
  18   2 -26    2.40    1.68
  16   2 -26    0.32    1.52
  14   2 -26   -0.42    1.56
  12   2 -26    2.07    1.53
  10   2 -26   -0.51    1.33
   8   2 -26   -0.43    1.31
   6   2 -26    0.17    1.23
   4   2 -26    2.25    1.41
   2   2 -26    2.04    1.40
   0   2 -26    0.36    1.16
  -2   2 -26    0.06    1.26
  -4   2 -26    3.58    1.79
  -6   2 -26    2.73    1.72
  -8   2 -26    1.03    1.07
  -8   2 -26    0.18    1.41
 -10   2 -26    1.44    1.51
 -10   2 -26    1.18    1.01
 -12   2 -26    0.02    1.72
 -12   2 -26    0.37    1.03
 -14   2 -26    1.59    1.10
 -14   2 -26    3.83    1.87
 -16   2 -26    0.28    1.71
 -16   2 -26    0.46    1.20
  13   3 -26    1.25    1.98
  13   3 -26    3.54    1.31
  11   3 -26   -0.07    0.96
  11   3 -26    1.73    1.54
   9   3 -26   -0.41    0.97
   9   3 -26    0.71    1.73
   7   3 -26   -0.24    1.60
   7   3 -26    0.21    0.94
   5   3 -26    1.03    1.61
   5   3 -26    0.29    0.91
   3   3 -26   -0.56    0.84
   3   3 -26   -0.10    1.52
   1   3 -26    1.17    1.57
   1   3 -26   -0.59    0.91
  -1   3 -26    2.14    1.79
  -1   3 -26    4.33    1.46
  -3   3 -26    3.27    1.29
  -3   3 -26    0.04    1.65
  -5   3 -26    5.35    1.67
  -5   3 -26    4.10    2.07
  -7   3 -26    2.58    1.73
  -7   3 -26   -0.81    1.05
  24   0 -27   -1.68    2.02
  22   0 -27    1.71    2.04
  20   0 -27    1.92    1.92
  18   0 -27    0.82    1.69
  16   0 -27    0.28    1.65
  14   0 -27   -1.93    1.19
  12   0 -27    0.34    1.41
  10   0 -27    0.64    1.44
   8   0 -27    0.31    1.49
   8   0 -27    1.44    0.96
   6   0 -27    0.32    0.92
   6   0 -27   -1.40    1.26
   4   0 -27    1.12    1.43
   4   0 -27   -0.67    0.71
   2   0 -27    0.92    0.85
   2   0 -27   -0.85    1.18
   0   0 -27   -1.17    1.18
   0   0 -27    0.87    0.85
  -2   0 -27    0.37    0.78
  -2   0 -27   -0.67    1.21
  -4   0 -27   -0.18    1.14
  -4   0 -27   -0.45    0.80
  -6   0 -27    0.96    0.80
  -6   0 -27   -0.64    1.23
  -8   0 -27    2.06    1.59
  -8   0 -27   -0.09    0.82
 -10   0 -27    1.32    1.66
 -10   0 -27    0.62    0.92
 -12   0 -27   -0.05    0.86
 -12   0 -27    1.03    1.54
 -14   0 -27    1.53    0.93
 -14   0 -27   -3.32    1.46
 -16   0 -27    1.22    0.94
 -16   0 -27   -1.59    1.58
 -18   0 -27    1.28    0.97
 -18   0 -27    2.03    2.15
  23  -1 -27    0.79    2.20
  23   1 -27    1.74    2.21
  21  -1 -27    1.77    2.05
  21   1 -27    1.95    1.97
  19  -1 -27    2.54    2.07
  19   1 -27    1.61    1.84
  17  -1 -27    5.21    2.27
  17   1 -27    2.81    0.82
  17   1 -27    0.64    1.80
  15  -1 -27   -0.28    1.64
  15   1 -27    1.49    0.73
  15   1 -27    2.32    1.72
  13  -1 -27   -1.08    1.54
  13   1 -27   -0.51    1.44
  13   1 -27    0.30    0.65
  11  -1 -27    2.74    1.61
  11   1 -27    0.23    0.60
  11   1 -27    0.79    1.55
   9  -1 -27   -0.48    1.47
   9   1 -27   -0.25    1.28
   9   1 -27   -0.27    0.54
   7  -1 -27    2.01    1.73
   7   1 -27    0.82    0.63
   7   1 -27   -0.29    1.41
   5  -1 -27    3.43    1.86
   5   1 -27    0.86    1.45
   5   1 -27    1.39    0.65
   3  -1 -27    3.97    1.90
   3   1 -27    2.90    0.79
   3   1 -27    2.52    1.41
   1  -1 -27   12.25    2.56
   1   1 -27   14.09    1.45
  -1  -1 -27   10.75    2.43
  -1   1 -27    6.39    2.06
  -1   1 -27    9.46    1.20
  -3  -1 -27   -1.14    1.33
  -3   1 -27   -0.22    1.23
  -3   1 -27    0.16    0.52
  -5  -1 -27    2.38    1.69
  -5   1 -27    0.69    1.43
  -5   1 -27    1.13    0.58
  -7  -1 -27   -0.56    1.53
  -7   1 -27   -0.27    0.50
  -7   1 -27    1.57    1.43
  -9  -1 -27   -0.65    1.48
  -9   1 -27    0.92    1.56
 -11  -1 -27    6.37    2.15
 -11   1 -27    5.07    2.00
 -13  -1 -27    1.01    1.85
 -13   1 -27    0.81    1.62
 -15  -1 -27    3.69    2.01
 -15   1 -27    4.45    2.28
 -17  -1 -27    2.92    2.25
 -17   1 -27    0.61    1.14
 -17   1 -27    0.93    2.06
  18   2 -27    0.99    2.02
  16   2 -27    0.41    1.48
  14   2 -27    1.02    1.61
  12   2 -27    0.99    1.58
  10   2 -27    2.33    1.68
   8   2 -27    0.88    1.31
   6   2 -27   -0.31    1.28
   4   2 -27    1.01    1.53
   2   2 -27    1.40    1.61
   0   2 -27    2.70    1.60
  -2   2 -27    6.51    2.02
  -4   2 -27    1.73    1.51
  -6   2 -27   -0.38    1.49
  -8   2 -27    0.76    1.50
  -8   2 -27    0.74    0.99
 -10   2 -27    3.89    2.01
 -10   2 -27    6.21    1.62
 -12   2 -27    0.96    1.12
 -12   2 -27    0.29    1.67
 -14   2 -27    1.70    1.26
 -14   2 -27    0.27    1.56
   9   3 -27   -0.76    0.92
   9   3 -27   -0.07    1.73
   7   3 -27    1.07    1.06
   7   3 -27   -0.50    1.54
   5   3 -27   -0.52    1.02
   5   3 -27    0.03    1.61
   3   3 -27    0.88    1.15
   3   3 -27    0.69    1.60
   1   3 -27   -0.28    1.68
   1   3 -27    1.25    1.11
  -1   3 -27    0.12    1.53
  -1   3 -27    0.70    1.16
  -3   3 -27    2.83    1.84
  -3   3 -27    1.59    1.33
  -5   3 -27    4.42    1.42
  -5   3 -27    2.12    1.77
  22   0 -28    4.52    2.36
  20   0 -28    2.57    2.20
  18   0 -28    0.88    1.66
  16   0 -28    4.09    2.03
  14   0 -28   -0.05    1.56
  12   0 -28    3.06    1.87
  10   0 -28   10.62    2.57
   8   0 -28    3.15    1.76
   6   0 -28    1.13    1.73
   4   0 -28   -0.17    0.80
   4   0 -28    0.37    1.60
   2   0 -28    4.29    1.87
   2   0 -28    5.30    1.27
   0   0 -28    0.08    1.45
   0   0 -28    0.41    0.90
  -2   0 -28   -0.08    0.81
  -2   0 -28    0.96    1.45
  -4   0 -28   -0.22    1.49
  -4   0 -28    1.79    0.94
  -6   0 -28    2.16    0.94
  -6   0 -28   -0.39    1.35
  -8   0 -28    0.99    1.75
  -8   0 -28    0.04    0.89
 -10   0 -28    0.90    0.96
 -10   0 -28   -0.51    1.43
 -12   0 -28    5.49    2.16
 -12   0 -28    4.92    1.27
 -14   0 -28    3.88    2.27
 -16   0 -28    0.11    1.92
 -18   0 -28    1.74    2.07
  21  -1 -28    0.17    2.31
  21   1 -28    0.85    2.02
  19  -1 -28    1.00    1.92
  19   1 -28    2.49    2.23
  17  -1 -28   -2.39    1.59
  17   1 -28   -1.64    1.63
  15  -1 -28    2.43    2.09
  15   1 -28    2.21    1.98
  15   1 -28    1.62    0.77
  13  -1 -28    0.27    1.73
  13   1 -28    2.06    0.75
  13   1 -28   -0.15    1.49
  11  -1 -28    1.79    1.72
  11   1 -28   -1.50    1.30
  11   1 -28    0.36    0.66
   9  -1 -28    4.11    1.98
   9   1 -28    2.38    0.80
   9   1 -28    2.16    1.66
   7  -1 -28    1.15    1.58
   7   1 -28   -0.09    1.55
   7   1 -28    1.46    0.70
   5  -1 -28   -0.41    1.29
   5   1 -28    0.22    0.60
   5   1 -28   -0.93    1.45
   3  -1 -28   -0.30    1.34
   3   1 -28   -0.69    1.47
   3   1 -28    0.42    0.59
   1  -1 -28    2.35    1.52
   1   1 -28    3.76    0.84
   1   1 -28    1.45    1.72
  -1  -1 -28    0.35    1.58
  -1   1 -28    1.08    1.49
  -1   1 -28   -0.51    0.52
  -3  -1 -28   -0.97    1.47
  -3   1 -28   -0.58    0.49
  -3   1 -28   -0.79    1.26
  -5  -1 -28    1.70    1.59
  -5   1 -28   -0.42    0.47
  -5   1 -28   -1.62    1.19
  -7  -1 -28    2.02    1.78
  -7   1 -28    0.98    0.63
  -7   1 -28   -0.54    1.57
  -9  -1 -28    0.71    1.55
  -9   1 -28    1.51    1.47
 -11  -1 -28    1.16    1.69
 -11   1 -28    0.61    1.80
 -13  -1 -28    2.54    2.01
 -13   1 -28    2.44    1.94
 -15  -1 -28    1.78    2.02
 -15   1 -28   -0.13    1.77
  18   2 -28    2.77    2.11
  16   2 -28    0.60    1.87
  14   2 -28    2.95    1.76
  12   2 -28   -2.92    1.36
  10   2 -28    0.67    1.48
   8   2 -28    0.70    1.62
   6   2 -28    1.50    1.70
   4   2 -28    2.05    1.79
   2   2 -28    1.11    1.54
   0   2 -28    1.31    1.66
  -2   2 -28    1.16    1.54
  -4   2 -28    3.38    1.66
  -6   2 -28    1.79    1.68
  -8   2 -28   -0.26    1.63
  -8   2 -28    1.10    1.01
 -10   2 -28    1.13    1.08
 -10   2 -28    0.57    1.67
 -12   2 -28   -0.16    1.55
 -12   2 -28    0.85    1.18
   5   3 -28    5.03    2.31
   5   3 -28    1.81    1.26
   3   3 -28    1.39    1.79
   3   3 -28   -0.59    1.03
   1   3 -28    0.59    1.23
   1   3 -28   -0.80    1.70
  20   0 -29    2.40    2.08
  18   0 -29    0.67    1.94
  16   0 -29   -0.59    1.70
  14   0 -29    0.82    1.57
  12   0 -29   -1.91    1.38
  10   0 -29    0.65    1.68
   8   0 -29   -0.02    1.63
   6   0 -29    1.64    1.78
   4   0 -29    1.50    1.61
   2   0 -29    0.84    1.35
   0   0 -29    0.11    1.43
  -2   0 -29    0.29    1.59
  -4   0 -29   -0.74    1.45
  -6   0 -29    0.42    1.52
  -8   0 -29    1.94    1.83
 -10   0 -29   -0.91    1.58
 -12   0 -29   -0.79    1.77
 -14   0 -29   -0.80    1.81
 -16   0 -29   -1.24    2.05
  19  -1 -29    4.13    2.50
  19   1 -29   -0.05    1.80
  17  -1 -29    2.50    2.22
  17   1 -29    0.77    2.10
  15  -1 -29    4.12    2.26
  15   1 -29    0.56    1.73
  13  -1 -29    5.62    2.48
  13   1 -29    7.88    1.21
  13   1 -29    3.82    2.11
  11  -1 -29    2.37    1.89
  11   1 -29    0.86    1.73
  11   1 -29    1.66    0.78
   9  -1 -29    0.78    1.62
   9   1 -29    1.93    1.76
   9   1 -29    0.04    0.60
   7  -1 -29    1.66    1.97
   7   1 -29    1.19    0.69
   7   1 -29   -0.82    1.45
   5  -1 -29    4.05    2.14
   5   1 -29    4.58    0.96
   5   1 -29    3.00    1.68
   3  -1 -29    7.20    2.35
   3   1 -29    6.26    2.19
   3   1 -29    6.78    1.09
   1  -1 -29    4.14    2.08
   1   1 -29    3.00    0.79
   1   1 -29    5.92    1.99
  -1  -1 -29    0.50    1.60
  -1   1 -29    1.91    1.55
  -1   1 -29    0.94    0.62
  -3  -1 -29   -1.49    1.61
  -3   1 -29    1.38    1.79
  -3   1 -29    0.47    0.59
  -5  -1 -29    0.92    1.80
  -5   1 -29   -0.57    0.51
  -5   1 -29   -0.84    1.31
  -7  -1 -29    1.22    1.68
  -7   1 -29    0.03    1.51
  -9  -1 -29   -1.00    1.69
  -9   1 -29   -0.01    1.70
 -11  -1 -29   -0.02    1.87
 -11   1 -29    0.37    1.91
 -13  -1 -29    0.44    1.75
 -13   1 -29   -0.75    1.75
 -15  -1 -29    1.08    2.00
 -15   1 -29    1.73    2.12
  16   2 -29    3.59    2.25
  14   2 -29    2.37    2.03
  12   2 -29    1.31    1.69
  10   2 -29   -0.31    1.56
   8   2 -29   -1.27    1.62
   6   2 -29    1.77    1.71
   4   2 -29    2.05    1.73
   2   2 -29    4.21    1.96
   0   2 -29    1.19    1.53
  -2   2 -29    2.15    1.83
  -4   2 -29    2.26    1.95
  -6   2 -29    0.97    1.61
  -8   2 -29   -0.43    0.91
  -8   2 -29    0.13    1.68
 -10   2 -29    0.26    1.04
 -10   2 -29    0.72    1.72
  20   0 -30   -0.05    2.22
  18   0 -30    0.08    1.96
  16   0 -30    2.66    2.19
  14   0 -30    0.61    1.48
  12   0 -30    2.64    1.93
  10   0 -30    3.30    1.85
   8   0 -30    2.26    2.00
   6   0 -30    8.11    2.56
   4   0 -30   12.83    2.82
   2   0 -30    8.08    2.47
   0   0 -30    5.99    2.15
  -2   0 -30    4.21    2.05
  -4   0 -30   -0.17    1.68
  -6   0 -30    1.95    1.81
  -8   0 -30    8.97    2.55
 -10   0 -30    1.94    2.24
 -12   0 -30    2.58    2.17
 -14   0 -30    2.35    2.26
  17  -1 -30    0.30    2.15
  17   1 -30    0.60    2.03
  15  -1 -30    2.72    2.15
  15   1 -30    0.39    1.97
  13  -1 -30   -0.36    1.93
  13   1 -30    2.22    1.99
  11  -1 -30   -0.83    1.65
  11   1 -30    0.70    1.88
   9  -1 -30    2.88    2.03
   9   1 -30    2.15    0.78
   9   1 -30    3.17    1.93
   7  -1 -30    4.46    2.27
   7   1 -30    3.47    0.90
   7   1 -30    3.35    2.13
   5  -1 -30    1.25    1.89
   5   1 -30    0.32    0.66
   5   1 -30   -0.36    1.33
   3  -1 -30    0.48    1.60
   3   1 -30   -1.06    1.35
   3   1 -30   -0.41    0.61
   1  -1 -30    6.34    2.24
   1   1 -30    3.85    0.92
   1   1 -30    0.35    1.45
  -1  -1 -30    0.78    1.64
  -1   1 -30    2.78    1.88
  -1   1 -30    3.03    0.80
  -3  -1 -30    0.10    1.61
  -3   1 -30   -0.38    1.62
  -5  -1 -30    2.10    2.17
  -5   1 -30   -0.08    1.64
  -7  -1 -30    1.26    1.96
  -7   1 -30   -0.74    1.68
  -9  -1 -30    3.74    2.35
  -9   1 -30    4.12    2.19
 -11  -1 -30    2.13    2.07
 -11   1 -30   -1.03    1.63
 -13  -1 -30   -0.64    2.09
 -13   1 -30   -1.46    1.78
  12   2 -30    1.16    1.71
  10   2 -30    0.60    1.89
   8   2 -30   -0.74    1.63
   6   2 -30    0.80    1.53
   4   2 -30    3.92    2.04
   2   2 -30    3.98    1.97
   0   2 -30   -0.49    1.46
  -2   2 -30    1.98    1.70
  -4   2 -30    0.76    1.66
  -6   2 -30    0.66    1.65
  -8   2 -30    3.45    1.47
  -8   2 -30    0.20    1.76
  18   0 -31    1.94    2.03
  16   0 -31    1.43    2.11
  14   0 -31   -0.70    1.77
  12   0 -31    0.76    1.90
  10   0 -31    0.65    1.79
   8   0 -31    0.37    1.64
   6   0 -31    0.46    1.83
   4   0 -31    1.06    1.72
   2   0 -31   -0.56    1.57
   0   0 -31    0.91    1.56
  -2   0 -31    0.36    1.82
  -4   0 -31   -0.16    1.58
  -6   0 -31   -1.42    1.76
  -8   0 -31    0.06    1.72
 -10   0 -31    0.10    1.99
 -12   0 -31    0.72    2.24
  15  -1 -31    0.19    2.32
  15   1 -31   -0.28    2.04
  13  -1 -31    0.99    2.04
  13   1 -31    1.01    2.05
  11  -1 -31    1.52    2.16
  11   1 -31    1.19    1.89
   9  -1 -31    1.42    2.05
   9   1 -31    0.18    1.73
   7  -1 -31   -0.30    1.85
   7   1 -31    0.51    1.73
   5  -1 -31    2.26    1.90
   5   1 -31   -0.09    1.90
   3  -1 -31    1.59    1.77
   3   1 -31    2.30    2.12
   1  -1 -31    1.22    1.76
   1   1 -31   -0.68    1.61
  -1  -1 -31    0.44    1.82
  -1   1 -31    0.71    1.54
  -3  -1 -31    3.75    2.11
  -3   1 -31    2.48    2.03
  -5  -1 -31    2.73    2.10
  -5   1 -31    3.51    2.13
  -7  -1 -31    0.04    1.88
  -7   1 -31    3.87    2.19
  -9  -1 -31   -0.83    1.89
  -9   1 -31   -1.31    1.96
 -11  -1 -31    0.74    2.26
 -11   1 -31    5.25    2.54
  10   2 -31   -0.29    1.79
   8   2 -31    0.60    1.57
   6   2 -31   -1.30    1.53
   4   2 -31    1.25    2.04
   2   2 -31    0.83    1.90
   0   2 -31    2.32    1.91
  -2   2 -31    0.59    1.64
  -4   2 -31    4.24    2.04
  16   0 -32    2.43    2.27
  14   0 -32   -0.20    1.90
  12   0 -32   -0.54    1.81
  10   0 -32   -0.45    1.90
   8   0 -32    1.63    2.29
   6   0 -32    1.73    1.93
   4   0 -32    0.95    1.85
   2   0 -32   -0.85    1.69
   0   0 -32    1.19    1.82
  -2   0 -32   -0.26    1.77
  -4   0 -32    0.38    1.98
  -6   0 -32   -0.65    1.72
  -8   0 -32    0.91    2.20
 -10   0 -32    1.10    2.30
  13  -1 -32    0.01    2.20
  13   1 -32   -0.68    2.10
  11  -1 -32    1.75    2.22
  11   1 -32   -1.21    1.89
   9  -1 -32    2.58    2.22
   9   1 -32    1.91    1.94
   7  -1 -32    0.70    2.09
   7   1 -32    2.08    1.94
   5  -1 -32    3.44    2.30
   5   1 -32   -1.59    1.88
   3  -1 -32    2.98    2.25
   3   1 -32   -0.79    1.75
   1  -1 -32   -1.38    1.86
   1   1 -32    3.59    2.19
  -1  -1 -32   -0.02    1.91
  -1   1 -32    0.89    1.83
  -3  -1 -32   -0.07    1.88
  -3   1 -32    0.80    1.80
  -5  -1 -32   -1.28    1.90
  -5   1 -32    2.64    2.33
  -7  -1 -32   -1.30    2.02
  -7   1 -32    0.16    1.82
  12   0 -33    0.29    2.13
  10   0 -33   -2.34    1.86
   8   0 -33   -0.94    1.79
   6   0 -33    0.56    1.89
   4   0 -33    0.66    1.90
   2   0 -33   -0.46    1.74
   0   0 -33    1.58    1.77
  -2   0 -33   -0.82    1.73
  -4   0 -33    1.66    2.08
  -6   0 -33   -1.51    1.92
   9  -1 -33    1.66    2.26
   9   1 -33    0.93    2.17
   7  -1 -33    2.33    2.42
   7   1 -33   -0.70    2.01
   5  -1 -33    0.74    2.21
   5   1 -33    1.89    1.99
   3  -1 -33   -2.41    2.07
   3   1 -33    1.34    2.12
   1  -1 -33    0.02    2.05
   1   1 -33    0.25    1.96
  -1  -1 -33   -1.90    1.93
  -1   1 -33    0.07    2.07
  -3  -1 -33    1.77    2.31
  -3   1 -33    1.28    2.10
   8   0 -34    1.95    2.37
   6   0 -34    6.99    2.90
   4   0 -34    1.93    2.32
   2   0 -34    1.16    2.19
   0   0 -34   12.24    3.25
  -2   0 -34    4.92    2.40
   0   0   0    0.00    0.00
;
_shelx_hkl_checksum     63058
_shelx_res_file
;
    shelx.res created by SHELXL-2014/7
TITL DICLNAP_0m in C2/c YELLOW NEEDLE MELTING POINT 375 K
CELL 0.71073 27.0752 3.9284 26.3590 90.000 95.287 90.000
ZERR 8.00 0.0042 0.0006 0.0043 0.000 0.009 0.000
LATT 7
SYMM -x, y, -z+1/2
SFAC C  H  N  O  Cl
UNIT 136  88  8  8  16
OMIT -3 54
L.S. 40
ACTA
BOND $H
HTAB
CONF
LIST 4
FMAP 2
PLAN 7
SIZE 0.45 0.22 0.18
OMIT 0   0   2
TEMP 23.000
HTAB O1 N1
EQIV $1 -x, -y+1, -z
HTAB C13 Cl1_$1
EQIV $2 -x+1/2, -y+1/2, -z
HTAB C17 O1_$2
WGHT    0.041000    0.821700
FVAR       0.10737
CL1   5   -0.015448    0.156316   -0.072260    11.00000    0.04269    0.07192 =
         0.06013   -0.00978    0.00426    0.00008
CL2   5    0.038777   -0.160118   -0.161341    11.00000    0.08112    0.06909 =
         0.04724   -0.01399    0.00761   -0.00651
O1    4    0.235233    0.730277    0.054377    11.00000    0.04350    0.09180 =
         0.06321    0.00311    0.00632   -0.00723
AFIX 147
H1    2    0.216661    0.629846    0.033051    11.00000   -1.50000
AFIX   0
N1    3    0.156064    0.424886    0.017850    11.00000    0.03985    0.05706 =
         0.04716    0.00247    0.00487    0.00376
C1    1    0.215586    0.730285    0.098722    11.00000    0.03933    0.04928 =
         0.05321    0.00739    0.00361    0.00372
C2    1    0.244226    0.877964    0.140418    11.00000    0.03615    0.05662 =
         0.07107    0.00090   -0.00197   -0.00596
AFIX  43
H2    2    0.275350    0.966813    0.135872    11.00000   -1.20000
AFIX   0
C3    1    0.227193    0.891867    0.186424    11.00000    0.04630    0.04494 =
         0.05999    0.00058   -0.01042   -0.00059
AFIX  43
H3    2    0.246702    0.992928    0.213167    11.00000   -1.20000
AFIX   0
C4    1    0.180264    0.757028    0.195609    11.00000    0.04137    0.03878 =
         0.04838    0.00523   -0.00407    0.00694
C5    1    0.162734    0.775249    0.244003    11.00000    0.05377    0.04663 =
         0.05033   -0.00639   -0.00749    0.00843
AFIX  43
H5    2    0.182281    0.878855    0.270484    11.00000   -1.20000
AFIX   0
C6    1    0.118124    0.645864    0.253066    11.00000    0.06111    0.05969 =
         0.04965   -0.00118    0.00508    0.00703
AFIX  43
H6    2    0.107058    0.660450    0.285365    11.00000   -1.20000
AFIX   0
C7    1    0.089048    0.490810    0.213450    11.00000    0.04792    0.06565 =
         0.05340    0.00497    0.00663   -0.00322
AFIX  43
H7    2    0.058424    0.399830    0.219491    11.00000   -1.20000
AFIX   0
C8    1    0.104700    0.469955    0.165881    11.00000    0.04221    0.04759 =
         0.04765    0.00216   -0.00662   -0.00220
AFIX  43
H8    2    0.084362    0.365767    0.140060    11.00000   -1.20000
AFIX   0
C9    1    0.150818    0.601847    0.154769    11.00000    0.03455    0.03609 =
         0.04208    0.00552   -0.00381    0.00400
C10   1    0.169185    0.589707    0.105207    11.00000    0.03537    0.03754 =
         0.04787    0.00617   -0.00357    0.00237
C11   1    0.141093    0.433746    0.062795    11.00000    0.03899    0.04636 =
         0.04808    0.00752    0.00252    0.00391
AFIX  43
H11   2    0.110754    0.334637    0.067905    11.00000   -1.20000
AFIX   0
C12   1    0.126645    0.280198   -0.023621    11.00000    0.04414    0.04400 =
         0.04032    0.00479    0.00523    0.00474
C13   1    0.075223    0.284731   -0.027383    11.00000    0.04058    0.04412 =
         0.03497    0.00114    0.00888    0.00639
AFIX  43
H13   2    0.058733    0.381024   -0.001477    11.00000   -1.20000
AFIX   0
C14   1    0.048710    0.147621   -0.069187    11.00000    0.04176    0.03675 =
         0.03935    0.00591    0.00826    0.00302
C15   1    0.072016    0.008095   -0.108422    11.00000    0.05639    0.03804 =
         0.03756    0.00362    0.00698    0.00093
C16   1    0.123343    0.004219   -0.104660    11.00000    0.06005    0.05405 =
         0.04323   -0.00079    0.01778    0.01222
AFIX  43
H16   2    0.139700   -0.091640   -0.130695    11.00000   -1.20000
AFIX   0
C17   1    0.150249    0.139881   -0.063057    11.00000    0.04156    0.06526 =
         0.05002    0.00656    0.01180    0.00843
AFIX  43
H17   2    0.184714    0.137832   -0.061250    11.00000   -1.20000
AFIX   0
HKLF 4 1 1 0 0 0 1 0 0 0 1
REM  DICLNAP_0m in C2/c YELLOW NEEDLE MELTING POINT 375 K
REM R1 =  0.0492 for    1624 Fo > 4sig(Fo)  and  0.1137 for all    3006 data
REM    191 parameters refined using      0 restraints
END
WGHT      0.0410      0.8211
REM Instructions for potential hydrogen bonds
HTAB O1 N1
HTAB C13 Cl1_$1
HTAB C17 O1_$2
REM Highest difference peak  0.210,  deepest hole -0.287,  1-sigma level  0.051
Q1    1   0.0905  0.2567  0.0718  11.00000  0.05    0.21
Q2    1   0.0730 -0.1821 -0.1515  11.00000  0.05    0.20
Q3    1  -0.0050  0.0076 -0.1632  11.00000  0.05    0.20
Q4    1   0.1874  0.5527  0.0033  11.00000  0.05    0.19
Q5    1   0.1673  0.5915  0.1338  11.00000  0.05    0.19
Q6    1   0.0360  0.1339 -0.1620  11.00000  0.05    0.19
Q7    1   0.0886 -0.0426  0.0718  11.00000  0.05    0.19
;
_shelx_res_checksum     60111
