# Supplementary material for: Crystal structure of 1-{(E)-[(3,4-di­chloro­phen­yl)imino]­meth­yl}naphthalen-2-ol
Source: Acta Crystallogr E Crystallogr Commun. 2015 Aug 29;71(Pt 9):o696. doi: 10.1107/S2056989015015959 (PMC4555428; doi:10.1107/S2056989015015959)
Supplement: Supplementary file 2 [file e-71-0o696-Isup2.hkl]

data_I                                                                          
_shelx_title ' DICLNAP_0m in C2/c YELLOW NEEDLE MELTING POINT 375 K'            
_shelx_refln_list_code          4                                               
_shelx_F_calc_maximum      292.04                                               
_exptl_crystal_F_000      1296.00                                               
_reflns_d_resolution_high  0.7830                                               
                                                                                
loop_                                                                           
 _space_group_symop_operation_xyz                                               
 'x, y, z'                                                                      
 '-x, y, -z+1/2'                                                                
 'x+1/2, y+1/2, z'                                                              
 '-x+1/2, y+1/2, -z+1/2'                                                        
 '-x, -y, -z'                                                                   
 'x, -y, z-1/2'                                                                 
 '-x+1/2, -y+1/2, -z'                                                           
 'x+1/2, -y+1/2, z-1/2'                                                         
                                                                                
_cell_length_a    27.0752                                                       
_cell_length_b     3.9284                                                       
_cell_length_c    26.3590                                                       
_cell_angle_alpha  90.000                                                       
_cell_angle_beta   95.287                                                       
_cell_angle_gamma  90.000                                                       
                                                                                
_shelx_F_squared_multiplier     1.000                                           
                                                                                
loop_                                                                           
 _refln_index_h                                                                 
 _refln_index_k                                                                 
 _refln_index_l                                                                 
 _refln_F_squared_calc                                                          
 _refln_F_squared_meas                                                          
 _refln_F_squared_sigma                                                         
 _refln_observed_status                                                         
   4   0   0       2991.60       2762.00       104.20 o                         
   6   0   0       2829.36       2912.20        47.58 o                         
   8   0   0      12380.13      11644.81       157.05 o                         
  10   0   0      23145.34      23455.76       303.12 o                         
  12   0   0       1037.20       1179.83        33.14 o                         
  14   0   0        279.03        190.75        18.67 o                         
  16   0   0       2822.09       2917.49        63.99 o                         
  18   0   0         71.28         64.59        19.72 o                         
  20   0   0        553.45        635.18        39.82 o                         
  22   0   0        131.03          5.42        42.68 o                         
  24   0   0         11.74         80.22        94.99 o                         
  26   0   0         97.31        128.76        66.54 o                         
  28   0   0        167.49        303.93       169.16 o                         
  30   0   0        820.93        464.11       159.62 o                         
  32   0   0        290.84        134.46       137.93 o                         
  34   0   0        236.51        229.89       151.81 o                         
   1   1   0       1818.95       1827.08        27.36 o                         
   3   1   0      39113.66      38932.73       392.25 o                         
   5   1   0      14076.64      13619.69       154.52 o                         
   7   1   0       1155.37       1187.28        21.57 o                         
   9   1   0        133.20        140.29        14.25 o                         
  11   1   0       2812.92       3014.33        51.11 o                         
  13   1   0       1285.49       1167.60        32.97 o                         
  15   1   0        205.30        260.26        19.57 o                         
  17   1   0        605.15        677.68        31.70 o                         
  19   1   0       1558.51       1609.90        52.85 o                         
  21   1   0         70.40          2.91        35.66 o                         
  23   1   0          0.48        -28.15        19.61 o                         
  25   1   0          8.04         23.42        24.39 o                         
  27   1   0         20.11         65.01        56.90 o                         
  29   1   0         97.08        175.07        47.99 o                         
  31   1   0         46.19        206.95        58.59 o                         
  33   1   0         58.92         60.45       109.78 o                         
   0   2   0       2980.20       2907.29        97.33 o                         
   2   2   0          4.85         -0.41         9.64 o                         
   4   2   0       7754.50       7621.72       121.66 o                         
   6   2   0        933.58        905.92        28.52 o                         
   8   2   0        123.56        107.93        13.01 o                         
  10   2   0        121.83        108.86        15.07 o                         
  12   2   0        372.23        363.01        24.62 o                         
  14   2   0        258.67        268.18        25.15 o                         
  16   2   0         66.86         32.45        20.80 o                         
  18   2   0         60.09         27.23        26.78 o                         
  20   2   0        509.09        532.34        55.72 o                         
  22   2   0         24.62         -4.04        32.96 o                         
  24   2   0         76.72         75.31        50.10 o                         
  26   2   0          2.70         28.83        53.38 o                         
  28   2   0         22.34         70.41        57.81 o                         
  30   2   0         78.34         49.76        57.62 o                         
   1   3   0       3043.28       3161.94       131.23 o                         
   3   3   0       2649.84       2469.94       114.98 o                         
   5   3   0       2610.97       2441.12        82.81 o                         
   7   3   0        307.94        251.38        68.66 o                         
   9   3   0        128.00        138.70        62.70 o                         
  11   3   0         23.58         -1.84        23.00 o                         
  13   3   0        101.39        150.98        36.01 o                         
  15   3   0       1490.06       1481.94        96.57 o                         
  17   3   0        347.48        360.98        58.85 o                         
  19   3   0        146.17        162.43        53.72 o                         
  21   3   0        537.93        500.47        75.64 o                         
  23   3   0         11.96         38.25        53.75 o                         
  25   3   0        115.45         41.62        54.53 o                         
  27   3   0         43.29         49.96        58.04 o                         
   0   4   0        110.11         97.16        65.06 o                         
   2   4   0        144.02        205.77        57.04 o                         
   4   4   0        576.92        503.85        76.35 o                         
   6   4   0        408.23        382.62       132.29 o                         
   8   4   0        155.76        110.53        51.50 o                         
  10   4   0        464.72        331.38       106.70 o                         
  12   4   0         23.97        -45.11        63.33 o                         
  14   4   0         49.60         91.09        78.94 o                         
  16   4   0        125.60        136.40        71.70 o                         
  18   4   0          2.07         44.93        64.55 o                         
  20   4   0        205.86        138.01        78.85 o                         
   1   5   0         43.81         49.34        63.54 o                         
 -33   1   1         15.43        -11.00       108.81 o                         
 -31   1   1        319.89        441.85        94.13 o                         
 -29   1   1        367.68        532.71       109.82 o                         
 -27   1   1        162.13        178.40        54.86 o                         
 -25   1   1        605.69        551.59        50.68 o                         
 -23   1   1       1342.72       1317.41        55.96 o                         
 -21   1   1        880.10        790.16        41.51 o                         
 -19   1   1       1246.12       1326.59        44.18 o                         
 -17   1   1       1500.61       1535.00        57.30 o                         
 -15   1   1        952.83       1045.12        34.09 o                         
 -13   1   1        246.35        216.90        16.97 o                         
 -11   1   1       1148.36        992.86        27.88 o                         
  -9   1   1       1110.16       1120.94        30.23 o                         
  -7   1   1        309.17        246.85        12.04 o                         
  -5   1   1       4321.56       3954.11        54.21 o                         
  -3   1   1        111.77         88.12         9.47 o                         
  -1   1   1         65.62         79.04        10.63 o                         
   1   1   1      10826.49      10744.56       107.86 o                         
   3   1   1      85285.08      84473.50       882.81 o                         
   5   1   1      44445.17      44323.75       472.05 o                         
   7   1   1       6684.12       6816.73        81.07 o                         
   9   1   1      11238.44      10761.47       128.65 o                         
  11   1   1       9178.34       8795.50       114.63 o                         
  13   1   1      22805.11      22498.03       250.33 o                         
  15   1   1        413.57        345.29        22.63 o                         
  17   1   1       1984.80       2076.63        54.31 o                         
  19   1   1        590.00        661.91        38.25 o                         
  21   1   1        141.77        122.55        24.12 o                         
  23   1   1         29.79          6.55        21.56 o                         
  25   1   1          6.79         -5.54        22.03 o                         
  27   1   1        152.93        230.92        45.33 o                         
  29   1   1        132.65        215.86        84.48 o                         
  31   1   1         43.57        284.82       111.71 o                         
  33   1   1          1.01         99.73       109.55 o                         
 -30   2   1         80.43         60.63        65.29 o                         
 -28   2   1        206.96        146.03        61.83 o                         
 -26   2   1        462.75        482.35       175.67 o                         
 -24   2   1        554.29        492.56       103.42 o                         
 -22   2   1        103.98         46.87        35.13 o                         
 -20   2   1         26.41          1.07        27.51 o                         
 -18   2   1        863.70        859.09        66.47 o                         
 -16   2   1        300.76        267.83        27.35 o                         
 -14   2   1         54.01         22.12        16.50 o                         
 -12   2   1         36.35         13.51        19.47 o                         
 -10   2   1       1283.91       1197.77        54.16 o                         
  -8   2   1          2.86          2.47        12.97 o                         
  -6   2   1       1410.68       1316.63        49.43 o                         
  -4   2   1        178.33        141.42        19.82 o                         
  -2   2   1       3519.26       3518.09        80.12 o                         
   0   2   1          3.10         -3.85        15.39 o                         
   2   2   1         33.13         34.58         9.74 o                         
   4   2   1       7040.76       7126.17        96.31 o                         
   6   2   1         46.38         26.19        12.31 o                         
   8   2   1       2729.49       2727.31        52.10 o                         
  10   2   1       6301.49       6085.40        97.31 o                         
  12   2   1       5943.91       5778.03        84.29 o                         
  14   2   1       3054.54       2956.25        66.76 o                         
  16   2   1       2363.89       2246.41        65.85 o                         
  18   2   1        784.01        824.71        60.00 o                         
  20   2   1         41.64         12.50        32.60 o                         
  22   2   1        111.53         74.45        39.05 o                         
  24   2   1        253.46        291.43        53.99 o                         
  26   2   1        102.48         12.36        48.36 o                         
  28   2   1         44.72         62.00        54.49 o                         
  30   2   1          5.27         -9.85        58.07 o                         
 -27   3   1         18.91         49.99        76.14 o                         
 -25   3   1          0.01         51.43        57.16 o                         
 -23   3   1         31.70         33.11        77.73 o                         
 -21   3   1         44.67        -14.75        42.84 o                         
 -19   3   1        150.96        154.62        52.62 o                         
 -17   3   1        141.07        196.47        52.93 o                         
 -15   3   1         33.05         15.21        31.70 o                         
 -13   3   1          3.30        -15.37        26.25 o                         
 -11   3   1        226.94        204.91        28.30 o                         
  -9   3   1         43.79         49.23        27.99 o                         
  -7   3   1         22.47         13.80        23.77 o                         
  -5   3   1         54.55         76.87        30.87 o                         
  -3   3   1          3.89        -11.31        23.87 o                         
  -1   3   1         14.93         26.81        23.88 o                         
   1   3   1        263.28        169.85        44.22 o                         
   3   3   1        210.77        273.57        51.35 o                         
   5   3   1         30.32         29.35        25.25 o                         
   7   3   1          7.05        -21.94        20.45 o                         
   9   3   1          2.69          9.94        24.39 o                         
  11   3   1         75.10         57.09        28.88 o                         
  13   3   1        587.95        664.28        56.34 o                         
  15   3   1         16.71         31.22        43.13 o                         
  17   3   1        257.33        203.73        52.48 o                         
  19   3   1        201.48        161.94        52.52 o                         
  21   3   1          0.16         -0.57        46.06 o                         
  23   3   1        307.21        253.54        65.53 o                         
  25   3   1         86.57        134.23        64.08 o                         
  27   3   1          0.72        -14.86        57.84 o                         
 -20   4   1          2.81         30.76        71.09 o                         
 -18   4   1        115.09         40.74        61.59 o                         
 -16   4   1         24.16         69.36        61.37 o                         
 -14   4   1          0.03         13.88        81.54 o                         
 -12   4   1          7.07        -43.37        58.12 o                         
 -10   4   1          0.01        -26.28        43.71 o                         
  -8   4   1         97.50         46.07       122.32 o                         
  -6   4   1         66.73         34.04        44.16 o                         
  -4   4   1        158.98        242.58        61.30 o                         
  -2   4   1         70.62         34.71        46.85 o                         
   0   4   1         62.76         38.44        44.05 o                         
   2   4   1          2.41        -33.44        40.76 o                         
   4   4   1        118.60         37.63        48.27 o                         
   6   4   1        572.15        815.31        88.68 o                         
   8   4   1         21.56         91.09        51.70 o                         
  10   4   1          3.95        -61.59        63.33 o                         
  12   4   1        725.67        940.36       155.28 o                         
  14   4   1         37.34        106.70        79.81 o                         
  16   4   1         74.96         98.13        62.99 o                         
  18   4   1        224.28        278.36        81.68 o                         
  20   4   1          4.02        -20.51        66.59 o                         
  -1   5   1          5.53         22.77        59.52 o                         
   1   5   1          1.92         49.83        60.69 o                         
 -34   0   2        293.27        635.87       198.66 o                         
 -32   0   2        754.28        539.58       193.45 o                         
 -30   0   2         18.68         12.14       107.57 o                         
 -28   0   2        929.54       1108.63       117.70 o                         
 -26   0   2         41.42        138.27        81.11 o                         
 -24   0   2        215.89        320.60       132.73 o                         
 -22   0   2       1425.91       1563.14        93.42 o                         
 -20   0   2       1447.86       1562.72        71.27 o                         
 -18   0   2       1474.15       1328.77        72.89 o                         
 -16   0   2       2290.20       2255.72        67.99 o                         
 -14   0   2      78208.16      82508.09      1293.42 o                         
 -12   0   2       2647.68       2782.90        68.65 o                         
 -10   0   2        230.91        342.83        31.80 o                         
  -8   0   2          4.02          2.89        12.75 o                         
  -6   0   2       3121.07       3410.67        57.06 o                         
  -4   0   2      42840.93      39749.00      1426.87 o                         
   2   0   2          7.02         -6.31         4.21 o                         
   4   0   2      77011.81      73701.91      1794.98 o                         
   6   0   2       5687.64       5754.42       112.29 o                         
   8   0   2      21064.95      20141.89       314.26 o                         
  10   0   2       8234.80       8137.69       145.91 o                         
  12   0   2         89.69        159.72        26.27 o                         
  14   0   2       3286.17       3314.54        78.70 o                         
  16   0   2         11.22         34.93        16.63 o                         
  18   0   2       5264.61       5439.09       119.71 o                         
  20   0   2       2925.08       2727.07        80.20 o                         
  22   0   2       6952.44       6881.93       162.49 o                         
  24   0   2       2543.26       2673.57       250.08 o                         
  26   0   2        144.38        358.25        87.12 o                         
  28   0   2         53.66        292.21       141.83 o                         
  30   0   2        361.55        292.34       141.40 o                         
  32   0   2         25.35         45.11       147.47 o                         
  34   0   2         46.91        109.30       144.00 o                         
 -33   1   2          1.40          9.59       103.58 o                         
 -31   1   2        261.54        494.96        79.45 o                         
 -29   1   2        317.05        337.66        59.14 o                         
 -27   1   2         15.12         48.51        29.64 o                         
 -25   1   2          8.14         50.81        35.60 o                         
 -23   1   2        115.22        145.84        24.94 o                         
 -21   1   2        169.51         95.46        37.30 o                         
 -19   1   2       1388.51       1392.28        43.07 o                         
 -17   1   2       2210.00       2136.47        52.57 o                         
 -15   1   2        811.15        774.43        29.79 o                         
 -13   1   2        361.09        327.71        23.31 o                         
 -11   1   2       7974.32       8253.10       102.61 o                         
  -9   1   2       2506.93       2593.65        44.65 o                         
  -7   1   2       1427.56       1510.13        25.83 o                         
  -5   1   2        312.87        329.05        15.78 o                         
  -3   1   2      17391.10      16900.26       197.08 o                         
  -1   1   2       5288.35       5500.72        70.20 o                         
   1   1   2      29178.27      28208.29       271.55 o                         
   3   1   2      59913.85      59930.01       671.50 o                         
   5   1   2      19034.04      19240.99       244.55 o                         
   7   1   2       1364.16       1465.46        29.65 o                         
   9   1   2       3231.91       3413.48        57.53 o                         
  11   1   2        392.84        357.07        18.06 o                         
  13   1   2       3327.41       3316.99        64.88 o                         
  15   1   2          6.77         21.79        12.91 o                         
  17   1   2       2015.23       1945.73        54.76 o                         
  19   1   2        777.23        727.92        37.17 o                         
  21   1   2        285.64        245.60        27.44 o                         
  23   1   2        550.93        554.39        41.72 o                         
  25   1   2        562.84        565.43        43.62 o                         
  27   1   2        190.51        244.67        54.56 o                         
  29   1   2         49.12        134.06        54.09 o                         
  31   1   2         31.13         51.84        82.19 o                         
  33   1   2          1.49         -1.30        78.54 o                         
 -30   2   2          8.72         30.36       133.59 o                         
 -28   2   2         33.48        -12.46        51.32 o                         
 -26   2   2          2.71        -49.53        46.66 o                         
 -24   2   2          0.33        -15.83        43.45 o                         
 -22   2   2          2.58         66.40        32.27 o                         
 -20   2   2         82.59         12.75        30.26 o                         
 -18   2   2       1187.40       1211.47        66.89 o                         
 -16   2   2        574.70        516.10        34.37 o                         
 -14   2   2        506.91        490.89        30.27 o                         
 -12   2   2          1.66        -10.73        12.02 o                         
 -10   2   2       2111.84       2158.46        49.48 o                         
  -8   2   2          0.68         -9.49        12.40 o                         
  -6   2   2       2588.40       2632.16        55.97 o                         
  -4   2   2         13.73        -20.61        13.74 o                         
  -2   2   2         18.29         17.16        13.42 o                         
   0   2   2        734.01        732.22        37.44 o                         
   2   2   2        916.33        917.93        40.74 o                         
   4   2   2       3310.17       3388.27        54.83 o                         
   6   2   2       9843.69      10129.48       142.93 o                         
   8   2   2       4112.56       4213.60        93.67 o                         
  10   2   2        295.04        336.19        25.09 o                         
  12   2   2          0.00        -16.96        12.77 o                         
  14   2   2         99.83         88.13        15.38 o                         
  16   2   2        201.88        151.63        25.72 o                         
  18   2   2       2867.72       2950.51        85.78 o                         
  20   2   2        620.53        665.57        55.88 o                         
  22   2   2         58.01         15.06        32.29 o                         
  24   2   2         79.90        120.80        53.65 o                         
  26   2   2          6.66         32.32        51.06 o                         
  28   2   2         91.50        206.14        61.75 o                         
  30   2   2          0.06         68.98        66.35 o                         
 -27   3   2         27.23         33.17        57.00 o                         
 -25   3   2         22.16        -16.79        55.52 o                         
 -23   3   2         41.08        132.14        57.55 o                         
 -21   3   2        163.34        160.88       101.30 o                         
 -19   3   2       1686.27       1657.78        99.28 o                         
 -17   3   2       1880.46       1974.56       102.58 o                         
 -15   3   2        911.06       1048.04        72.13 o                         
 -13   3   2        730.29        776.39        48.84 o                         
 -11   3   2        153.84        211.05        29.60 o                         
  -9   3   2         25.67         -3.03        24.74 o                         
  -7   3   2         38.41        -14.80        22.20 o                         
  -5   3   2         67.82         32.24        40.93 o                         
  -3   3   2        294.68        261.36        36.38 o                         
  -1   3   2         35.16         23.36        21.82 o                         
   1   3   2        114.15        132.36        36.72 o                         
   3   3   2         35.89          8.38        38.10 o                         
   5   3   2        707.38        768.21        45.04 o                         
   7   3   2       4959.13       4712.19       102.63 o                         
   9   3   2        226.70        227.27        28.89 o                         
  11   3   2         71.67         32.21        30.05 o                         
  13   3   2        427.42        525.47        52.10 o                         
  15   3   2         79.09         71.70        45.41 o                         
  17   3   2       1524.84       1665.77       108.60 o                         
  19   3   2        351.35        389.07        65.53 o                         
  21   3   2        233.90        259.69        64.08 o                         
  23   3   2        352.27        316.02        69.83 o                         
  25   3   2        131.10        127.43        60.87 o                         
  27   3   2          6.00        102.25        68.16 o                         
 -20   4   2        298.68        204.24       100.63 o                         
 -18   4   2        387.03        417.20        89.85 o                         
 -16   4   2         45.78         75.64        59.36 o                         
 -14   4   2         25.90         -3.47        73.74 o                         
 -12   4   2         52.02         52.05        72.87 o                         
 -10   4   2          3.06         11.34        47.66 o                         
  -8   4   2         58.09         54.11        55.09 o                         
  -6   4   2         55.61         91.24        48.43 o                         
  -4   4   2         17.30         29.99        75.47 o                         
  -2   4   2         81.19         47.48        47.74 o                         
   0   4   2          3.12         42.11        44.24 o                         
   2   4   2          0.08        -32.99        63.33 o                         
   4   4   2          2.37         17.74        42.31 o                         
   6   4   2        854.33        995.79        95.04 o                         
   8   4   2         76.56         17.35        67.66 o                         
  10   4   2         15.49        -19.08        66.80 o                         
  12   4   2        445.93        296.68       108.44 o                         
  14   4   2        213.61        274.13        93.69 o                         
  16   4   2        280.52        218.61       104.10 o                         
  18   4   2        302.59        253.15        80.62 o                         
  20   4   2          0.10          3.73        64.63 o                         
  -1   5   2          5.59         48.85        60.43 o                         
   1   5   2          0.56         42.51        77.21 o                         
 -33   1   3          0.08        -42.39       104.14 o                         
 -31   1   3        631.94        708.61       135.18 o                         
 -29   1   3          3.77         54.69        76.07 o                         
 -27   1   3        378.50        480.66        59.33 o                         
 -25   1   3        326.34        376.46        51.09 o                         
 -23   1   3       1363.47       1469.89        62.63 o                         
 -21   1   3        933.07        921.24        42.65 o                         
 -19   1   3       1451.68       1381.18        56.22 o                         
 -17   1   3        552.91        467.53        28.37 o                         
 -15   1   3        160.25        133.14        15.56 o                         
 -13   1   3       1179.17       1182.47        31.59 o                         
 -11   1   3       3096.71       3475.96        53.27 o                         
  -9   1   3      13799.36      13475.96       155.11 o                         
  -7   1   3       5205.09       5330.80        63.84 o                         
  -5   1   3      12818.89      12433.61       164.04 o                         
  -3   1   3      29867.59      29094.83       385.69 o                         
  -1   1   3      61353.60      60550.95       716.17 o                         
   1   1   3       2708.58       3042.64        48.91 o                         
   3   1   3        196.65        163.15        12.15 o                         
   5   1   3       6737.27       7011.67        90.41 o                         
   7   1   3      11801.18      11775.82       137.68 o                         
   9   1   3          2.34          2.61         8.98 o                         
  11   1   3         48.62         43.46         8.75 o                         
  13   1   3       5743.86       5755.23        89.75 o                         
  15   1   3        509.98        603.35        30.36 o                         
  17   1   3        475.20        440.15        27.03 o                         
  19   1   3        137.32         92.61        20.27 o                         
  21   1   3        592.91        591.34        36.90 o                         
  23   1   3         24.24         60.51        24.66 o                         
  25   1   3         63.20         64.13        25.97 o                         
  27   1   3        500.95        554.35        45.29 o                         
  29   1   3        733.12        818.73        73.92 o                         
  31   1   3        252.45        181.27        79.24 o                         
  33   1   3        281.90        317.38       140.03 o                         
 -30   2   3        294.62        236.83       161.35 o                         
 -28   2   3        197.12         85.01       117.98 o                         
 -26   2   3         96.08         51.25        55.01 o                         
 -24   2   3        536.68        528.75        73.78 o                         
 -22   2   3        379.60        483.06        51.05 o                         
 -20   2   3        320.91        353.08        60.12 o                         
 -18   2   3        695.26        661.90        62.98 o                         
 -16   2   3       1360.89       1450.33        91.83 o                         
 -14   2   3          3.98        -11.23        12.89 o                         
 -12   2   3         11.83         -9.09        13.64 o                         
 -10   2   3       2089.01       2086.90        61.28 o                         
  -8   2   3       1893.94       1745.21        54.68 o                         
  -6   2   3      10979.90      10566.53       160.20 o                         
  -4   2   3       4709.75       4855.04        92.52 o                         
  -2   2   3       4319.14       4083.84        81.74 o                         
   0   2   3       5739.68       5674.89        83.75 o                         
   2   2   3       5814.15       5928.16        81.18 o                         
   4   2   3       1189.46       1179.58        31.22 o                         
   6   2   3       1436.93       1459.44        47.83 o                         
   8   2   3       5409.04       5661.02       116.20 o                         
  10   2   3       1721.07       1813.65        61.17 o                         
  12   2   3        317.41        341.82        24.54 o                         
  14   2   3        731.47        724.69        42.33 o                         
  16   2   3       3318.00       3188.12        76.40 o                         
  18   2   3         15.24         10.50        33.23 o                         
  20   2   3       2075.72       2165.60        93.68 o                         
  22   2   3         18.82         32.49        34.11 o                         
  24   2   3        223.94        132.41        50.34 o                         
  26   2   3         40.62         47.73        50.82 o                         
  28   2   3         59.65         -7.85        51.71 o                         
  30   2   3        766.20        726.70        96.61 o                         
 -27   3   3          3.74         17.62        54.12 o                         
 -25   3   3         43.96        -36.96        50.66 o                         
 -23   3   3          5.93        -24.98        49.03 o                         
 -21   3   3         65.84          3.60        45.36 o                         
 -19   3   3         65.72         73.94        43.59 o                         
 -17   3   3        134.21        114.04        43.22 o                         
 -15   3   3          8.71        -15.36        33.43 o                         
 -13   3   3         11.66          2.86        23.59 o                         
 -11   3   3          0.06        -10.83        22.41 o                         
  -9   3   3          0.04        -14.51        22.80 o                         
  -7   3   3        454.33        469.99        41.55 o                         
  -5   3   3         94.42         95.12        24.96 o                         
  -3   3   3        349.24        318.43        40.30 o                         
  -1   3   3        710.09        738.77        53.99 o                         
   1   3   3         89.10        100.82        26.54 o                         
   3   3   3        542.26        569.73        41.88 o                         
   5   3   3        265.43        239.87        22.20 o                         
   7   3   3        133.55        120.96        29.69 o                         
   9   3   3       4593.48       4517.24       101.11 o                         
  11   3   3       2310.79       2221.99        88.42 o                         
  13   3   3          7.76         71.42        34.13 o                         
  15   3   3        873.91        879.71        84.43 o                         
  17   3   3        423.90        290.50        58.79 o                         
  19   3   3        352.37        244.31        61.67 o                         
  21   3   3        118.48         99.91        55.49 o                         
  23   3   3          0.29         27.40        76.35 o                         
  25   3   3        121.85        152.42        86.76 o                         
  27   3   3        202.59        162.01        74.15 o                         
 -20   4   3         13.88         12.88        65.64 o                         
 -18   4   3         32.67         28.05        62.91 o                         
 -16   4   3         17.85          7.47        57.80 o                         
 -14   4   3         51.35        -51.18        70.27 o                         
 -12   4   3          5.95         54.65        67.66 o                         
 -10   4   3         23.78          3.53        47.04 o                         
  -8   4   3        784.08        653.93        84.32 o                         
  -6   4   3        265.48        246.57        60.64 o                         
  -4   4   3         56.41         83.27        49.67 o                         
  -2   4   3        365.65        192.39        57.04 o                         
   0   4   3          7.17         28.20        44.77 o                         
   2   4   3         21.80         57.96        45.34 o                         
   4   4   3        169.07        124.92        72.87 o                         
   6   4   3          1.16         21.69        65.06 o                         
   8   4   3        460.16        417.26       111.91 o                         
  10   4   3         61.36         95.42        78.94 o                         
  12   4   3        106.33          5.20        78.94 o                         
  14   4   3         48.30          0.87        67.66 o                         
  16   4   3         23.07         98.03        91.09 o                         
  18   4   3        371.18        265.84        84.47 o                         
  20   4   3         14.30         84.67        71.42 o                         
 -34   0   4          1.33        -89.35       129.26 o                         
 -32   0   4        325.67         76.34       139.67 o                         
 -30   0   4        385.16        426.81       155.28 o                         
 -28   0   4        968.90       1059.74       176.53 o                         
 -26   0   4       1153.69       1019.58       134.89 o                         
 -24   0   4        194.34         57.92        59.04 o                         
 -22   0   4        157.52         89.60        41.82 o                         
 -20   0   4        153.29        158.99        38.38 o                         
 -18   0   4       1166.82        907.82       121.33 o                         
 -16   0   4       2231.41       2516.47        89.42 o                         
 -14   0   4       9108.27       8983.21       166.20 o                         
 -12   0   4      11105.60      10589.00       185.97 o                         
 -10   0   4      37856.62      37652.57       490.23 o                         
  -8   0   4      16825.03      16464.45       249.52 o                         
  -6   0   4      26142.32      25665.04       408.94 o                         
  -4   0   4      18567.96      17459.74       413.15 o                         
  -2   0   4      24783.37      21941.38      1535.58 o                         
   0   0   4      10065.98       9103.47       534.68 o                         
   2   0   4       2751.55       2479.42        52.71 o                         
   4   0   4      29856.79      28804.50       409.76 o                         
   6   0   4      16216.65      14625.51       244.60 o                         
   8   0   4      18282.87      18351.85       305.99 o                         
  10   0   4      17335.90      16650.55       344.82 o                         
  12   0   4        281.94        287.20        26.59 o                         
  14   0   4       1330.20       1467.14        57.88 o                         
  16   0   4        360.92        305.31        29.02 o                         
  18   0   4        172.78        122.52        24.71 o                         
  20   0   4        864.42        767.90        48.21 o                         
  22   0   4        259.36        201.60        35.20 o                         
  24   0   4        148.40         94.45        52.78 o                         
  26   0   4         29.96         24.55       105.83 o                         
  28   0   4        203.69        309.26       109.30 o                         
  30   0   4        101.67        -94.56       109.30 o                         
  32   0   4          0.48         -8.10       106.70 o                         
 -33   1   4          2.96        123.62       113.02 o                         
 -31   1   4          3.72        -97.77        96.73 o                         
 -29   1   4        129.08        245.14        60.03 o                         
 -27   1   4         24.19         92.97        30.25 o                         
 -25   1   4        134.02        143.93        33.90 o                         
 -23   1   4         75.50         51.16        24.52 o                         
 -21   1   4        332.67        233.55        44.71 o                         
 -19   1   4        491.60        450.09        26.34 o                         
 -17   1   4         89.74         43.97        16.41 o                         
 -15   1   4         75.80         67.99        13.16 o                         
 -13   1   4       4919.38       5134.17        74.31 o                         
 -11   1   4      14203.87      14123.38       162.20 o                         
  -9   1   4        526.71        565.03        26.50 o                         
  -7   1   4       2112.27       1963.36        36.76 o                         
  -5   1   4      14219.73      14359.58       169.07 o                         
  -3   1   4       2940.34       2784.43        65.92 o                         
  -1   1   4      36724.55      35299.26       570.46 o                         
   1   1   4       1516.56       1535.05        35.77 o                         
   3   1   4      13395.73      13332.83       163.57 o                         
   5   1   4        299.46        271.73        14.99 o                         
   7   1   4        468.77        400.95        19.60 o                         
   9   1   4          6.87          3.45        12.06 o                         
  11   1   4       1873.72       1934.53        52.24 o                         
  13   1   4       3725.37       3808.70        70.52 o                         
  15   1   4       1200.01       1151.01        33.33 o                         
  17   1   4         92.05         77.77        16.31 o                         
  19   1   4        450.45        460.50        31.48 o                         
  21   1   4         83.14         56.33        20.04 o                         
  23   1   4          5.58         21.15        22.40 o                         
  25   1   4        777.64        733.20        47.44 o                         
  27   1   4          3.27         -7.60        22.79 o                         
  29   1   4         23.55        102.11        44.75 o                         
  31   1   4          0.02          5.62        70.42 o                         
  33   1   4         94.49        188.14        80.29 o                         
 -30   2   4        102.64         31.23       137.06 o                         
 -28   2   4          0.01        -67.66        94.56 o                         
 -26   2   4        222.03        216.87       141.40 o                         
 -24   2   4          8.07         -7.81        44.58 o                         
 -22   2   4          0.82          2.54        30.10 o                         
 -20   2   4        416.47        373.85        44.53 o                         
 -18   2   4         19.43          3.20        25.35 o                         
 -16   2   4        726.93        678.29        59.99 o                         
 -14   2   4       1270.29       1327.30        42.56 o                         
 -12   2   4        717.17        813.30        35.12 o                         
 -10   2   4       2692.92       2699.70        62.50 o                         
  -8   2   4        902.06       1016.69        45.64 o                         
  -6   2   4        562.41        513.38        28.13 o                         
  -4   2   4        453.20        430.55        22.35 o                         
  -2   2   4         12.75         17.16        12.25 o                         
   0   2   4       2349.13       2405.88        39.59 o                         
   2   2   4        282.07        250.60        16.74 o                         
   4   2   4      12449.19      12463.66       184.87 o                         
   6   2   4       1798.20       1771.75        49.04 o                         
   8   2   4       2450.07       2619.32        68.73 o                         
  10   2   4       3738.69       3755.33        71.99 o                         
  12   2   4          8.88         13.61        17.77 o                         
  14   2   4        653.82        672.07        31.18 o                         
  16   2   4       1323.17       1328.73        57.45 o                         
  18   2   4         69.35         95.20        33.82 o                         
  20   2   4        738.94        636.26        55.58 o                         
  22   2   4        596.25        576.30       103.64 o                         
  24   2   4         13.46         11.06        40.12 o                         
  26   2   4          0.05         -9.30        47.17 o                         
  28   2   4          1.94        -37.59        49.63 o                         
  30   2   4         83.53         20.12        56.44 o                         
 -27   3   4         11.75         32.10        87.72 o                         
 -25   3   4          2.61         37.86        56.81 o                         
 -23   3   4         11.21          1.72        56.92 o                         
 -21   3   4         52.60         43.05        58.48 o                         
 -19   3   4        307.84        393.49       137.53 o                         
 -17   3   4        659.28        757.22        79.92 o                         
 -15   3   4        771.05        780.62        77.54 o                         
 -13   3   4       1072.02       1121.08        57.58 o                         
 -11   3   4       1786.27       1892.08        67.12 o                         
  -9   3   4        593.11        665.09        50.31 o                         
  -7   3   4        984.22       1103.10        61.20 o                         
  -5   3   4        127.10        151.36        28.00 o                         
  -3   3   4          0.08        -24.11        24.19 o                         
  -1   3   4        762.64        673.00        53.02 o                         
   1   3   4        141.79        174.53        41.34 o                         
   3   3   4       2601.76       2634.49        76.08 o                         
   5   3   4        602.27        732.29        41.01 o                         
   7   3   4       1874.92       1902.25        57.19 o                         
   9   3   4       1833.03       1743.31        73.65 o                         
  11   3   4         47.21         74.31        36.31 o                         
  13   3   4        113.36        167.20        48.58 o                         
  15   3   4         79.95        103.59        46.16 o                         
  17   3   4        731.64        656.51        84.69 o                         
  19   3   4         88.32        108.48        52.35 o                         
  21   3   4         58.65         86.94        53.05 o                         
  23   3   4         30.56          1.47        52.56 o                         
  25   3   4         30.86        -18.22        57.46 o                         
 -20   4   4          0.72        -20.95        63.87 o                         
 -18   4   4        353.99        388.23        88.65 o                         
 -16   4   4        137.91        140.36        79.81 o                         
 -14   4   4         84.26         87.47        58.88 o                         
 -12   4   4        240.40         76.34        74.60 o                         
 -10   4   4        107.68        108.82       181.74 o                         
  -8   4   4         97.13        129.24        52.93 o                         
  -6   4   4        130.58        102.80        49.76 o                         
  -4   4   4         79.23         42.46        46.92 o                         
  -2   4   4        225.55        143.13        51.61 o                         
   0   4   4        154.48        201.19        57.85 o                         
   2   4   4        147.45        149.21        76.34 o                         
   4   4   4        364.02        317.50        98.03 o                         
   6   4   4        132.38        179.57        88.48 o                         
   8   4   4         44.16        169.16        86.75 o                         
  10   4   4        325.42        543.92       127.52 o                         
  12   4   4       1554.41       1059.21       173.50 o                         
  14   4   4         51.63        169.16        92.82 o                         
  16   4   4          2.27        122.32        96.29 o                         
  18   4   4         75.58         46.83        74.55 o                         
  20   4   4         30.16        100.11        73.23 o                         
 -33   1   5         91.16         60.08       141.83 o                         
 -31   1   5         73.52         -4.27        91.05 o                         
 -29   1   5        167.77        243.00        67.86 o                         
 -27   1   5         29.10         78.33        31.00 o                         
 -25   1   5       1259.26       1195.83        93.91 o                         
 -23   1   5         76.52         20.02        23.48 o                         
 -21   1   5        279.19        216.57        24.85 o                         
 -19   1   5        649.08        632.57        38.17 o                         
 -17   1   5       2252.46       2159.36        59.69 o                         
 -15   1   5        328.30        425.45        19.57 o                         
 -13   1   5         37.09         40.77        12.21 o                         
 -11   1   5        346.43        311.53        18.12 o                         
  -9   1   5        519.85        536.12        30.13 o                         
  -7   1   5        776.58        815.32        31.50 o                         
  -5   1   5       2947.13       2740.17        70.80 o                         
  -3   1   5       7733.51       7526.51       171.86 o                         
  -1   1   5      60321.05      58086.68       929.24 o                         
   1   1   5      34220.14      33493.30       449.05 o                         
   3   1   5       3327.32       3223.81        51.65 o                         
   5   1   5       1604.41       1428.55        29.60 o                         
   7   1   5       1717.16       1830.06        41.22 o                         
   9   1   5         52.78         59.93        14.19 o                         
  11   1   5       4762.31       4723.20        72.26 o                         
  13   1   5       1374.69       1218.38        51.56 o                         
  15   1   5       6900.36       6692.33       104.78 o                         
  17   1   5        480.28        514.49        26.21 o                         
  19   1   5       2612.04       2677.15        90.24 o                         
  21   1   5       1485.91       1556.28        52.47 o                         
  23   1   5        107.87         83.81        25.14 o                         
  25   1   5         13.74         70.53        30.65 o                         
  27   1   5        112.67        143.52        30.63 o                         
  29   1   5        109.28        195.38        53.67 o                         
  31   1   5         47.04         50.68        64.08 o                         
 -30   2   5         81.48        169.16       149.21 o                         
 -28   2   5         53.57          4.34       102.36 o                         
 -26   2   5          7.73        -22.55       111.91 o                         
 -24   2   5         13.05         66.17        79.42 o                         
 -22   2   5        758.10        606.98        64.83 o                         
 -20   2   5       1010.21        772.86       110.69 o                         
 -18   2   5        300.19        343.63        47.66 o                         
 -16   2   5         22.77         -5.17        23.35 o                         
 -14   2   5        286.04        293.59        26.65 o                         
 -12   2   5        467.52        481.08        37.16 o                         
 -10   2   5       1203.88       1371.97        42.28 o                         
  -8   2   5        621.09        722.42        39.73 o                         
  -6   2   5       9307.38       9476.77       149.39 o                         
  -4   2   5        898.52        917.08        33.19 o                         
  -2   2   5       1150.93       1014.20        26.04 o                         
   0   2   5      10826.10      10740.55       158.64 o                         
   2   2   5      22163.69      21648.03       329.75 o                         
   4   2   5         42.78          8.13        13.11 o                         
   6   2   5      15788.60      15535.13       232.35 o                         
   8   2   5        260.98        277.96        25.70 o                         
  10   2   5       4648.02       4961.50        87.98 o                         
  12   2   5       2548.71       2656.37        63.58 o                         
  14   2   5          0.64         22.23        18.28 o                         
  16   2   5       7085.93       7371.21       143.57 o                         
  18   2   5       1165.51       1342.43        77.72 o                         
  20   2   5         72.94         15.30        28.10 o                         
  22   2   5        329.45        226.22        44.03 o                         
  24   2   5        335.93        287.11        54.07 o                         
  26   2   5          1.19          2.59        48.46 o                         
  28   2   5         13.11         71.85        54.90 o                         
  30   2   5        268.43        143.36        61.54 o                         
 -27   3   5          0.00        -35.57       130.99 o                         
 -25   3   5         27.30         12.14       110.17 o                         
 -23   3   5         19.72         90.94        60.82 o                         
 -21   3   5         40.59         57.21        57.03 o                         
 -19   3   5         72.27         50.85        46.78 o                         
 -17   3   5         19.96         -8.02        42.83 o                         
 -15   3   5        130.76         77.45        44.63 o                         
 -13   3   5          0.27          0.90        27.93 o                         
 -11   3   5         39.59         63.04        25.07 o                         
  -9   3   5          5.92        -39.54        31.93 o                         
  -7   3   5        225.01        225.06        35.23 o                         
  -5   3   5        768.96        709.61        48.88 o                         
  -3   3   5       1350.22       1444.09        50.93 o                         
  -1   3   5         92.35         79.92        27.38 o                         
   1   3   5        102.65         89.31        28.82 o                         
   3   3   5       1346.31       1331.52        62.62 o                         
   5   3   5        750.95        753.11        75.34 o                         
   7   3   5        960.31        892.94        45.43 o                         
   9   3   5        437.47        426.43        44.50 o                         
  11   3   5       1147.01       1088.02        84.64 o                         
  13   3   5       4632.55       4604.30       136.83 o                         
  15   3   5        242.51        141.90        49.92 o                         
  17   3   5         22.50         20.75        45.82 o                         
  19   3   5          2.83         -0.49        43.63 o                         
  21   3   5        158.69        112.67        54.03 o                         
  23   3   5         39.24         97.46        58.70 o                         
  25   3   5        180.68        193.23        70.84 o                         
 -20   4   5        112.33         66.79        75.91 o                         
 -18   4   5        132.30        186.00        75.70 o                         
 -16   4   5         38.59         84.06        65.02 o                         
 -14   4   5          1.14         53.20        90.22 o                         
 -12   4   5          1.10         19.08        65.93 o                         
 -10   4   5          0.33        -62.06        41.37 o                         
  -8   4   5          2.97        -24.70        81.11 o                         
  -6   4   5          4.71         49.00        47.39 o                         
  -4   4   5        266.29        211.11        59.17 o                         
  -2   4   5        343.46        396.13       159.62 o                         
   0   4   5         70.35         77.21        78.94 o                         
   2   4   5        318.03        373.89       104.97 o                         
   4   4   5        626.93        805.90       144.00 o                         
   6   4   5          8.30         63.33        72.00 o                         
   8   4   5        138.28        129.26        94.56 o                         
  10   4   5         21.42         23.42        74.60 o                         
  12   4   5        117.34        356.54       119.71 o                         
  14   4   5        915.00        962.05       169.16 o                         
  16   4   5         15.03        -70.27        70.27 o                         
  18   4   5         23.77         -3.09        69.38 o                         
 -34   0   6         14.79         64.19       146.61 o                         
 -32   0   6        777.77        590.76       191.72 o                         
 -30   0   6        300.52        445.02       162.22 o                         
 -28   0   6       1404.72       1831.76       216.44 o                         
 -26   0   6       1937.93       2192.56       130.75 o                         
 -24   0   6        668.15        729.75       130.50 o                         
 -22   0   6       2167.40       2094.42       118.24 o                         
 -20   0   6        261.47        255.72        67.11 o                         
 -18   0   6        146.26         71.66        46.70 o                         
 -16   0   6       1473.26       1448.32        82.51 o                         
 -14   0   6         47.41         40.51        25.17 o                         
 -12   0   6       1207.79       1205.27        52.54 o                         
 -10   0   6        557.49        543.92        35.76 o                         
  -8   0   6       6949.45       7170.73       137.62 o                         
  -6   0   6       1755.18       1692.35        65.33 o                         
  -4   0   6         45.34        -14.98        27.30 o                         
  -2   0   6       2377.47       2268.87        58.54 o                         
   0   0   6       5705.57       5404.59       113.39 o                         
   2   0   6       4218.38       4052.53        74.66 o                         
   4   0   6        396.50        471.29        23.22 o                         
   6   0   6      19531.82      18924.68       285.07 o                         
   8   0   6       3600.59       3590.78        83.83 o                         
  10   0   6      13729.60      13596.13       272.27 o                         
  12   0   6       3030.39       2824.30        79.80 o                         
  14   0   6      13530.94      13498.00       238.82 o                         
  16   0   6       1606.74       1738.03        58.20 o                         
  18   0   6       2786.03       2935.60        78.09 o                         
  20   0   6       2121.10       2006.31        73.31 o                         
  22   0   6         24.10         -4.77        28.07 o                         
  24   0   6          2.06         51.74        33.53 o                         
  26   0   6       1677.87       1957.76       136.05 o                         
  28   0   6        598.35        798.98        96.69 o                         
  30   0   6        573.22        881.02       145.06 o                         
  32   0   6        329.75        424.61       131.19 o                         
 -33   1   6         52.10         -2.36       108.44 o                         
 -31   1   6        276.65        359.22       113.70 o                         
 -29   1   6        429.18        521.69        66.82 o                         
 -27   1   6         53.00        137.30        69.12 o                         
 -25   1   6         78.68        103.73        31.27 o                         
 -23   1   6        538.12        530.40        43.63 o                         
 -21   1   6         14.81         25.75        17.79 o                         
 -19   1   6        700.72        759.91        55.75 o                         
 -17   1   6        537.03        572.36        24.80 o                         
 -15   1   6        879.81        984.33        39.51 o                         
 -13   1   6       1768.85       1734.16        42.07 o                         
 -11   1   6         77.10         85.34        12.94 o                         
  -9   1   6         40.98         21.87         8.57 o                         
  -7   1   6       1409.81       1559.38        43.69 o                         
  -5   1   6       1065.47       1076.09        41.51 o                         
  -3   1   6       1449.29       1500.66        42.78 o                         
  -1   1   6       4944.50       4862.55       103.66 o                         
   1   1   6       4115.62       4149.28        69.60 o                         
   3   1   6         42.03         36.58        11.56 o                         
   5   1   6         51.74         65.63        12.82 o                         
   7   1   6       4927.48       4782.08        79.39 o                         
   9   1   6          2.39          6.44        12.48 o                         
  11   1   6       5039.91       5001.02        72.47 o                         
  13   1   6       1365.45       1319.69        37.33 o                         
  15   1   6        533.53        690.04        35.33 o                         
  17   1   6         41.67         49.12        12.64 o                         
  19   1   6       4747.50       4720.66        75.44 o                         
  21   1   6        264.12        229.05        28.52 o                         
  23   1   6       1488.10       1465.95        63.44 o                         
  25   1   6        163.07        174.28        29.07 o                         
  27   1   6          0.87         24.35        25.70 o                         
  29   1   6        384.03        513.18        61.90 o                         
  31   1   6          0.57          6.86        68.14 o                         
 -30   2   6        153.96        240.30       159.62 o                         
 -28   2   6         22.14        -37.30        94.56 o                         
 -26   2   6         21.74          0.87       116.24 o                         
 -24   2   6        431.00        526.44       205.60 o                         
 -22   2   6       1292.22       1257.32       114.49 o                         
 -20   2   6        587.44        591.98        80.23 o                         
 -18   2   6        445.17        344.09        49.21 o                         
 -16   2   6         24.49         11.63        20.92 o                         
 -14   2   6         67.37         96.83        22.31 o                         
 -12   2   6          2.86         -6.19        15.46 o                         
 -10   2   6        207.18        246.66        18.87 o                         
  -8   2   6          0.04         -3.52         9.57 o                         
  -6   2   6        283.41        291.30        23.98 o                         
  -4   2   6       4519.44       4728.54        94.80 o                         
  -2   2   6        413.00        445.57        27.73 o                         
   0   2   6        206.34        232.23        22.01 o                         
   2   2   6       6550.58       6524.45       197.46 o                         
   4   2   6        198.01        186.75        32.88 o                         
   6   2   6       2627.14       2838.20        62.68 o                         
   8   2   6       3500.74       3633.71        89.21 o                         
  10   2   6        442.08        476.78        37.95 o                         
  12   2   6       2181.44       2162.44        75.54 o                         
  14   2   6        352.59        346.59        31.39 o                         
  16   2   6       3981.03       4039.00       106.91 o                         
  18   2   6        938.74        946.94        71.31 o                         
  20   2   6        103.38         64.01        31.38 o                         
  22   2   6          0.87        -45.34        33.27 o                         
  24   2   6        160.59        132.42        45.23 o                         
  26   2   6         37.75         20.04        48.06 o                         
  28   2   6        205.58        207.64        63.49 o                         
  30   2   6          0.02         81.84        58.36 o                         
 -27   3   6        263.32        372.15       170.03 o                         
 -25   3   6        315.50        439.82       152.68 o                         
 -23   3   6        206.49        157.88       131.86 o                         
 -21   3   6         48.73         89.35       110.17 o                         
 -19   3   6          3.34          7.23        42.38 o                         
 -17   3   6         53.37         77.13        47.11 o                         
 -15   3   6          2.29        -42.33        38.28 o                         
 -13   3   6        439.81        420.69        45.93 o                         
 -11   3   6         53.30         30.34        32.06 o                         
  -9   3   6          1.70        -15.73        23.92 o                         
  -7   3   6        393.61        335.55        38.81 o                         
  -5   3   6        549.89        596.95        45.74 o                         
  -3   3   6          4.43          9.74        20.05 o                         
  -1   3   6         17.98         18.67        20.59 o                         
   1   3   6          1.59         -7.17        17.35 o                         
   3   3   6        274.21        327.64        31.52 o                         
   5   3   6        508.50        574.91        42.38 o                         
   7   3   6       1704.16       1844.91        88.93 o                         
   9   3   6         30.82        -24.51        27.79 o                         
  11   3   6       1504.16       1526.07        82.07 o                         
  13   3   6       1926.49       2043.04       101.08 o                         
  15   3   6       1243.44       1157.26        91.78 o                         
  17   3   6         30.23         25.44        45.04 o                         
  19   3   6         22.22         60.82        47.46 o                         
  21   3   6         44.54         45.91        53.83 o                         
  23   3   6          4.45          8.41        54.23 o                         
  25   3   6         53.95        247.91        70.39 o                         
 -20   4   6         42.94         -5.20       124.05 o                         
 -18   4   6          8.74         24.29       104.97 o                         
 -16   4   6         10.90         58.99       111.04 o                         
 -14   4   6         28.00         27.04        54.50 o                         
 -12   4   6          0.03         25.16        72.00 o                         
 -10   4   6          0.01        -57.65        43.23 o                         
  -8   4   6         43.71         18.44        46.61 o                         
  -6   4   6         24.07         72.87        75.47 o                         
  -4   4   6         73.16        105.83        68.53 o                         
  -2   4   6        656.08        790.28       133.59 o                         
   0   4   6         23.52        109.30        76.34 o                         
   2   4   6          0.93         -4.34        68.53 o                         
   4   4   6          7.15        -85.01        61.59 o                         
   6   4   6         70.45        146.61        81.54 o                         
   8   4   6          1.63         21.69        78.94 o                         
  10   4   6        976.84       1066.15       166.56 o                         
  12   4   6          5.56         46.84        85.88 o                         
  14   4   6         60.61        144.87        98.89 o                         
  16   4   6        463.29        606.38       146.61 o                         
  18   4   6          9.07         -8.12       108.87 o                         
 -33   1   7          0.26         84.55       103.58 o                         
 -31   1   7          3.39        212.57        84.85 o                         
 -29   1   7        152.99        152.70        47.28 o                         
 -27   1   7         99.41         52.97        54.11 o                         
 -25   1   7         49.86         56.60        27.17 o                         
 -23   1   7         34.69          8.69        25.24 o                         
 -21   1   7        908.12        851.11        40.90 o                         
 -19   1   7       1344.34       1366.14        60.48 o                         
 -17   1   7       7166.31       6942.97       104.65 o                         
 -15   1   7       7938.88       8122.70       131.38 o                         
 -13   1   7      11306.00      11201.16       156.49 o                         
 -11   1   7       2909.82       3031.41        56.32 o                         
  -9   1   7        103.21         91.48        11.47 o                         
  -7   1   7       2787.98       2856.93        73.71 o                         
  -5   1   7        940.63       1009.02        85.14 o                         
  -3   1   7       5112.39       5204.12       103.66 o                         
  -1   1   7        932.41        912.40        35.08 o                         
   1   1   7       3368.07       3223.60        61.33 o                         
   3   1   7       1024.94       1261.42        31.10 o                         
   5   1   7        663.44        614.78        22.94 o                         
   7   1   7        321.46        323.19        22.59 o                         
   9   1   7       2671.84       2916.88        60.26 o                         
  11   1   7        781.27        755.86        24.39 o                         
  13   1   7        207.60        189.00        15.87 o                         
  15   1   7        424.23        403.19        22.88 o                         
  17   1   7        717.06        645.58        45.02 o                         
  19   1   7      13070.49      12852.48       163.19 o                         
  21   1   7         50.72         18.18        21.33 o                         
  23   1   7       1068.81       1178.28        80.35 o                         
  25   1   7        295.85        273.78        48.16 o                         
  27   1   7         11.04         41.48        26.82 o                         
  29   1   7          4.58         59.84        37.22 o                         
  31   1   7         33.33        -93.66        64.44 o                         
 -30   2   7         27.86         43.37       141.40 o                         
 -28   2   7          2.39        -45.98       107.57 o                         
 -26   2   7         62.87        119.71       121.45 o                         
 -24   2   7        130.97         25.07        78.06 o                         
 -22   2   7        195.21        245.95        68.09 o                         
 -20   2   7        889.49        834.19       136.71 o                         
 -18   2   7       4706.64       4883.24       182.46 o                         
 -16   2   7       3118.13       3217.94        96.93 o                         
 -14   2   7       2320.08       2386.70        67.49 o                         
 -12   2   7       3033.45       2904.32        71.37 o                         
 -10   2   7       1807.00       1838.94        69.53 o                         
  -8   2   7        239.07        251.88        25.53 o                         
  -6   2   7        201.32        172.67        25.53 o                         
  -4   2   7       2953.04       2912.83        70.66 o                         
  -2   2   7       5307.08       5080.53       111.63 o                         
   0   2   7         14.28         23.81        16.55 o                         
   2   2   7       1027.39       1113.46        45.88 o                         
   4   2   7        238.29        228.13        26.34 o                         
   6   2   7        941.18       1119.87        47.82 o                         
   8   2   7        467.44        453.30        34.34 o                         
  10   2   7          0.51         -5.16        15.25 o                         
  12   2   7        318.76        371.40        30.55 o                         
  14   2   7        592.60        681.20        42.92 o                         
  16   2   7       2542.26       2724.80        87.95 o                         
  18   2   7        107.79         74.84        31.53 o                         
  20   2   7       1230.49       1219.65        71.66 o                         
  22   2   7        469.48        439.88        55.07 o                         
  24   2   7        860.13        771.42        73.18 o                         
  26   2   7          0.11         34.12        51.77 o                         
  28   2   7         84.91         79.41        54.88 o                         
  30   2   7          6.13         11.51        59.92 o                         
 -27   3   7         40.79         14.75       131.86 o                         
 -25   3   7         12.18        -22.55       117.11 o                         
 -23   3   7         23.04         16.48       105.83 o                         
 -21   3   7         88.88         15.61       101.50 o                         
 -19   3   7        732.52        780.83       113.69 o                         
 -17   3   7        354.56        303.47       130.12 o                         
 -15   3   7         15.14        -72.74        89.79 o                         
 -13   3   7        365.18        399.10        54.05 o                         
 -11   3   7         14.20         61.36        27.88 o                         
  -9   3   7          1.01         21.62        34.08 o                         
  -7   3   7         25.95         27.37        38.14 o                         
  -5   3   7        515.22        609.15       140.72 o                         
  -3   3   7        156.89        202.99        31.45 o                         
  -1   3   7       3003.05       3006.48       112.57 o                         
   1   3   7         53.48         57.42        20.65 o                         
   3   3   7        103.65         70.20        25.93 o                         
   5   3   7         59.21         27.40        26.11 o                         
   7   3   7        121.56         80.20        37.61 o                         
   9   3   7        713.80        733.23        93.91 o                         
  11   3   7        680.36        596.94        76.41 o                         
  13   3   7          9.73          2.58        36.35 o                         
  15   3   7          3.64         37.14        40.08 o                         
  17   3   7         22.79         48.28        47.34 o                         
  19   3   7          9.61         31.97        49.10 o                         
  21   3   7         11.31         44.08        55.41 o                         
  23   3   7          0.34         35.76        65.38 o                         
  25   3   7         37.67         86.06        66.08 o                         
 -20   4   7        241.02        429.41       161.35 o                         
 -18   4   7         62.29        104.97       109.30 o                         
 -16   4   7         85.61         27.76        98.03 o                         
 -14   4   7        316.38        466.71       131.86 o                         
 -10   4   7         23.15         46.84        70.27 o                         
  -8   4   7          3.48         52.92        65.93 o                         
  -6   4   7         42.81         32.10        68.53 o                         
  -4   4   7          3.76        -37.30        55.52 o                         
  -2   4   7        172.30        161.35        84.15 o                         
   0   4   7        539.20        370.42       104.97 o                         
   2   4   7         35.89         52.05        78.94 o                         
   4   4   7         92.15         36.43        77.21 o                         
   6   4   7          4.96         80.68        81.54 o                         
   8   4   7         24.39         -6.94        67.66 o                         
  10   4   7        111.11        -76.34        73.74 o                         
  12   4   7        458.28        204.73        93.69 o                         
  14   4   7         19.88         24.29        85.01 o                         
  16   4   7          7.88         -9.54        86.75 o                         
  18   4   7        203.89        110.85       124.92 o                         
 -34   0   8         20.50         35.57       145.74 o                         
 -32   0   8        400.07        502.28       190.85 o                         
 -30   0   8        110.93        157.88       140.53 o                         
 -28   0   8         76.06        170.90       125.79 o                         
 -26   0   8          1.64         31.71        47.94 o                         
 -24   0   8        462.70        615.63        85.40 o                         
 -22   0   8        100.49        174.36        49.78 o                         
 -20   0   8          4.68        -51.35        34.24 o                         
 -18   0   8        281.91        266.49        75.41 o                         
 -16   0   8         27.77         50.48        30.11 o                         
 -14   0   8         12.83        -37.20        25.21 o                         
 -12   0   8       3500.82       3510.55        98.95 o                         
 -10   0   8       1294.99       1267.48        79.04 o                         
  -8   0   8      11751.74      11646.03       237.02 o                         
  -6   0   8      42130.33      41444.10       741.64 o                         
  -4   0   8      65834.74      64073.38      1121.43 o                         
  -2   0   8      11648.88      11699.32       228.71 o                         
   0   0   8      17115.04      16383.27       307.74 o                         
   2   0   8       1207.33       1206.79        41.25 o                         
   4   0   8       5728.63       5646.10       103.62 o                         
   6   0   8      10988.55      10898.35       180.59 o                         
   8   0   8        205.28        192.92        23.59 o                         
  10   0   8        197.57        155.05        28.30 o                         
  12   0   8       5203.97       5523.34       199.84 o                         
  14   0   8         71.93         80.32        22.47 o                         
  16   0   8       1523.54       1672.80        71.68 o                         
  18   0   8        679.28        761.45        60.46 o                         
  20   0   8        204.73        220.81        35.56 o                         
  22   0   8       8423.10       8627.02       207.17 o                         
  24   0   8       7668.98       7349.74       189.88 o                         
  26   0   8        524.93        390.57        77.29 o                         
  28   0   8         72.94         93.27        68.41 o                         
  30   0   8        450.47        378.70       119.80 o                         
  32   0   8       1124.67       1122.13       219.91 o                         
 -33   1   8          4.90         37.90       109.89 o                         
 -31   1   8         10.80        -15.15        96.19 o                         
 -29   1   8        267.44        361.76        59.43 o                         
 -27   1   8          0.06         -0.16        33.82 o                         
 -25   1   8        519.74        521.81        47.94 o                         
 -23   1   8         50.68         24.60        23.97 o                         
 -21   1   8        239.67        278.80        35.08 o                         
 -19   1   8          8.83         24.71        18.43 o                         
 -17   1   8       1132.01       1108.49        48.09 o                         
 -15   1   8         71.55         42.75        17.13 o                         
 -13   1   8        494.98        445.58        26.08 o                         
 -11   1   8        450.98        439.07        23.90 o                         
  -9   1   8       3449.15       3350.32        58.19 o                         
  -7   1   8       7840.72       7857.35       134.67 o                         
  -5   1   8       6084.71       6203.41       120.54 o                         
  -3   1   8       1445.76       1372.89        40.99 o                         
  -1   1   8       2295.88       2272.25        54.88 o                         
   1   1   8       3593.07       3598.51        66.32 o                         
   3   1   8        580.86        541.62        24.23 o                         
   5   1   8       7867.99       8847.18       130.26 o                         
   7   1   8        660.20        664.93        29.06 o                         
   9   1   8       4876.67       5344.23        92.09 o                         
  11   1   8       1566.05       1518.24        38.39 o                         
  13   1   8         59.87         26.73        13.13 o                         
  15   1   8       1509.10       1489.76        40.80 o                         
  17   1   8       1005.20        906.64        37.83 o                         
  19   1   8        971.81        948.28        33.91 o                         
  21   1   8       1303.25       1241.42        72.96 o                         
  23   1   8        187.82        230.91        29.99 o                         
  25   1   8        352.94        404.60        38.56 o                         
  27   1   8         45.61         70.30        27.43 o                         
  29   1   8        947.00        604.78        93.76 o                         
  31   1   8          7.52        -26.88        70.74 o                         
 -30   2   8          0.14        -90.22       135.33 o                         
 -28   2   8         15.83          4.34       119.71 o                         
 -26   2   8          6.32         26.02        98.89 o                         
 -24   2   8        223.36        126.63        79.91 o                         
 -22   2   8        221.25        140.79        74.16 o                         
 -20   2   8         42.54         -0.90        50.74 o                         
 -18   2   8        109.52         43.97        38.21 o                         
 -16   2   8        615.54        641.06        42.93 o                         
 -14   2   8        518.79        572.55        52.76 o                         
 -12   2   8        155.12        138.44        23.51 o                         
 -10   2   8        409.95        417.28        29.94 o                         
  -8   2   8        135.09         65.53        17.38 o                         
  -6   2   8        234.48        217.97        29.95 o                         
  -4   2   8       3427.61       3266.57       101.19 o                         
  -2   2   8       6198.89       5977.63       151.16 o                         
   0   2   8       1209.55       1176.65        55.76 o                         
   2   2   8       4719.76       5299.33       123.65 o                         
   4   2   8        293.40        282.84        33.76 o                         
   6   2   8         14.99         28.03        18.59 o                         
   8   2   8        634.94        659.38        37.90 o                         
  10   2   8        727.67        698.29        39.80 o                         
  12   2   8        258.54        241.03        26.42 o                         
  14   2   8          1.80         25.84        22.20 o                         
  16   2   8         47.87         37.47        29.06 o                         
  18   2   8         29.97          9.76        27.71 o                         
  20   2   8        620.86        650.42        56.89 o                         
  22   2   8        109.39         61.45        40.82 o                         
  24   2   8          1.95        -38.47        39.02 o                         
  26   2   8         61.98         16.97        69.62 o                         
  28   2   8        165.42        127.72        59.99 o                         
 -27   3   8         78.66        171.76       137.06 o                         
 -25   3   8         34.59        135.33       138.80 o                         
 -23   3   8         15.30        140.53       129.26 o                         
 -21   3   8         98.75         -2.60        97.16 o                         
 -19   3   8         17.28        -91.09        86.75 o                         
 -17   3   8          0.58        -41.93        61.16 o                         
 -15   3   8        199.69         93.62       137.50 o                         
 -13   3   8         23.59         28.84        35.94 o                         
 -11   3   8         45.49         10.82        34.24 o                         
  -9   3   8       1044.99       1083.05        76.00 o                         
  -7   3   8       1951.47       2004.88        96.34 o                         
  -5   3   8        671.04        845.38        65.06 o                         
  -3   3   8       2176.06       2199.94        90.13 o                         
  -1   3   8       4557.91       4553.94        97.83 o                         
   1   3   8       2679.78       2650.46        72.53 o                         
   3   3   8        145.53        200.47        37.61 o                         
   5   3   8        306.11        340.29        45.15 o                         
   7   3   8        360.22        351.72        49.58 o                         
   9   3   8        145.47        148.40        38.67 o                         
  11   3   8        339.45        450.22        52.60 o                         
  13   3   8        115.59         86.42        44.46 o                         
  15   3   8          1.73          8.06        42.46 o                         
  17   3   8          2.88        -28.79        41.03 o                         
  19   3   8          0.90        -22.91        46.52 o                         
  21   3   8          5.66        -41.22        51.15 o                         
  23   3   8          9.41         11.54        55.06 o                         
  25   3   8         32.19          9.45        66.56 o                         
 -18   4   8         28.96       -102.36       101.50 o                         
 -16   4   8        131.07        147.47       110.17 o                         
 -14   4   8        127.95         34.70        93.69 o                         
 -12   4   8         20.95         72.87        88.48 o                         
 -10   4   8          4.44         44.24        71.13 o                         
  -8   4   8         55.84         44.24        78.94 o                         
  -6   4   8        102.99        184.78        81.54 o                         
  -4   4   8        464.07        438.08       109.30 o                         
  -2   4   8        172.37        125.79        76.34 o                         
   0   4   8        315.57        298.42       103.23 o                         
   2   4   8        490.47        363.48        98.89 o                         
   4   4   8         11.79        -43.37        65.93 o                         
   6   4   8          2.59         -8.67        73.74 o                         
   8   4   8         16.26         30.36        74.60 o                         
  10   4   8        132.60        103.23        90.22 o                         
  12   4   8        392.15        291.48       110.17 o                         
  14   4   8        226.64        367.82       116.24 o                         
  16   4   8          6.10         18.22        94.56 o                         
  18   4   8          4.71         -0.87        89.35 o                         
 -33   1   9         88.54        132.70       126.22 o                         
 -31   1   9        463.15        638.95       205.60 o                         
 -29   1   9        119.90        153.06        49.78 o                         
 -27   1   9        449.38        542.25        74.50 o                         
 -25   1   9        630.43        541.82        48.58 o                         
 -23   1   9          4.03         17.32        23.30 o                         
 -21   1   9        288.64        252.53        31.85 o                         
 -19   1   9        160.72        153.09        29.52 o                         
 -17   1   9        727.38        806.38        38.51 o                         
 -15   1   9        540.67        540.73        36.83 o                         
 -13   1   9       1775.89       1624.49        46.02 o                         
 -11   1   9        483.15        452.82        23.95 o                         
  -9   1   9       6210.89       6275.41        94.93 o                         
  -7   1   9        439.69        421.79        24.65 o                         
  -5   1   9        244.64        319.18        26.26 o                         
  -3   1   9       2650.87       2576.40        63.89 o                         
  -1   1   9        545.61        554.58        28.28 o                         
   1   1   9       4249.42       4131.93        81.45 o                         
   3   1   9       7828.52       7816.00       135.72 o                         
   5   1   9      45158.44      46387.26       569.77 o                         
   7   1   9        486.75        371.13        22.63 o                         
   9   1   9       5647.24       5007.48        95.75 o                         
  11   1   9       1460.82       1496.13        37.97 o                         
  13   1   9        450.74        494.90        27.15 o                         
  15   1   9        377.67        352.41        23.94 o                         
  17   1   9         27.93         15.17        16.24 o                         
  19   1   9         15.32         -3.04        18.16 o                         
  21   1   9          5.64          5.61        21.05 o                         
  23   1   9         78.17         44.16        25.02 o                         
  25   1   9       1538.46       1533.84        62.18 o                         
  27   1   9        317.13        326.56        42.22 o                         
  29   1   9        224.98        239.77        79.41 o                         
  31   1   9         47.46         22.39        71.22 o                         
 -30   2   9        569.24        472.78       189.98 o                         
 -28   2   9          8.98        207.33       139.67 o                         
 -26   2   9          5.74        -35.57        98.03 o                         
 -24   2   9        867.18        968.12       190.85 o                         
 -22   2   9        502.40        432.02       101.27 o                         
 -20   2   9         87.73        110.60        45.88 o                         
 -18   2   9        326.21        347.47        45.64 o                         
 -16   2   9          1.66         -6.54        21.97 o                         
 -14   2   9          3.72         -8.06        19.42 o                         
 -12   2   9       5214.26       5351.72       137.66 o                         
 -10   2   9       1043.01       1158.85        67.65 o                         
  -8   2   9          0.44        -12.95        15.17 o                         
  -6   2   9       1226.93       1107.89        51.97 o                         
  -4   2   9        434.96        465.45        45.41 o                         
  -2   2   9       2589.05       2445.80       101.91 o                         
   0   2   9       6018.40       5838.65       151.50 o                         
   2   2   9       4703.96       4802.60       104.95 o                         
   4   2   9       2443.85       2371.43        79.02 o                         
   6   2   9       4821.94       5059.48       208.05 o                         
   8   2   9       2242.54       2101.79        54.09 o                         
  10   2   9       2306.44       2250.05        59.92 o                         
  12   2   9        228.18        208.75        27.34 o                         
  14   2   9        735.31        658.19        44.66 o                         
  16   2   9         11.65         -5.07        27.76 o                         
  18   2   9        171.09        105.54        38.18 o                         
  20   2   9        196.53        290.54        50.41 o                         
  22   2   9         30.73         -7.56        41.65 o                         
  24   2   9         11.07         49.39        45.38 o                         
  26   2   9         26.55        -20.14        49.07 o                         
  28   2   9        308.75        267.67        69.51 o                         
 -25   3   9        131.10        141.40       144.00 o                         
 -23   3   9         14.94        -12.14       120.58 o                         
 -21   3   9        266.44         13.88       113.64 o                         
 -19   3   9          0.01        -43.37        90.22 o                         
 -17   3   9          6.54        -16.48        57.66 o                         
 -15   3   9        261.54        231.12        51.21 o                         
 -13   3   9        304.85        297.87        50.28 o                         
 -11   3   9        114.63         68.81        60.79 o                         
  -9   3   9         40.80        -20.73        35.56 o                         
  -7   3   9         35.12         37.01        41.78 o                         
  -5   3   9        262.00        148.51        50.13 o                         
  -3   3   9          0.98         31.15        30.14 o                         
  -1   3   9        214.22        260.13        35.28 o                         
   1   3   9        124.76        118.90        33.57 o                         
   3   3   9         14.59         17.10        31.27 o                         
   5   3   9          5.97         28.72        29.66 o                         
   7   3   9        230.77        209.87        63.17 o                         
   9   3   9          9.77        -12.68        30.95 o                         
  11   3   9          0.72        -15.15        33.18 o                         
  13   3   9        156.94        144.48        47.95 o                         
  15   3   9        215.60        203.04        52.07 o                         
  17   3   9          0.01         65.01        45.94 o                         
  19   3   9         13.39         21.41        49.90 o                         
  21   3   9         50.67         21.60        54.51 o                         
  23   3   9         12.43          0.23        55.94 o                         
  25   3   9         25.32         46.80        64.00 o                         
 -18   4   9         15.24         98.89       138.80 o                         
 -16   4   9          0.40         63.33       113.64 o                         
 -14   4   9         31.78        157.02       111.91 o                         
 -12   4   9         35.53         76.34        85.88 o                         
 -10   4   9         46.29        143.14        83.28 o                         
  -8   4   9         22.96         18.22        72.00 o                         
  -6   4   9         73.17        167.43        84.15 o                         
  -4   4   9         30.26         10.41        72.87 o                         
  -2   4   9        522.57        532.64       113.64 o                         
   0   4   9        328.16        393.84       111.04 o                         
   2   4   9         81.78        158.75        83.28 o                         
   4   4   9        154.28        294.95       105.83 o                         
   6   4   9        267.63        150.08        90.22 o                         
   8   4   9         52.14         16.48        79.81 o                         
  10   4   9         58.50         44.24        78.07 o                         
  12   4   9         16.36        101.50        94.56 o                         
  14   4   9         11.35         11.28        76.34 o                         
  16   4   9         85.42        110.17       101.50 o                         
 -32   0  10         11.84        128.39       139.67 o                         
 -30   0  10         66.58         61.59       130.12 o                         
 -28   0  10          8.78        -18.22       117.98 o                         
 -26   0  10        254.07        282.84        88.13 o                         
 -24   0  10         82.22         83.76        77.20 o                         
 -22   0  10        291.16        286.63        59.19 o                         
 -20   0  10       8820.43       8303.96       245.73 o                         
 -18   0  10       8192.80       8074.76       198.56 o                         
 -16   0  10       2969.61       3089.05       116.32 o                         
 -14   0  10        153.74        122.42        34.21 o                         
 -12   0  10        509.93        549.64        69.24 o                         
 -10   0  10        563.99        621.94        43.78 o                         
  -8   0  10         45.95         59.45        26.19 o                         
  -6   0  10       1273.65       1640.39       131.26 o                         
  -4   0  10       2179.42       2195.05        67.29 o                         
  -2   0  10       6461.95       6517.63       145.25 o                         
   0   0  10      11231.61      11077.00       224.02 o                         
   2   0  10        187.09        145.56        19.64 o                         
   4   0  10        956.65        954.65        43.83 o                         
   6   0  10       3154.91       3378.41        92.16 o                         
   8   0  10      20216.37      23343.82       444.08 o                         
  10   0  10      26948.14      28177.40       531.99 o                         
  12   0  10       4539.83       4490.16       202.34 o                         
  14   0  10       4294.43       4025.21       117.91 o                         
  16   0  10       8115.21       8190.37       189.84 o                         
  18   0  10      14388.02      15092.73       312.99 o                         
  20   0  10        121.19         69.00        30.15 o                         
  22   0  10       1022.28       1257.48       131.11 o                         
  24   0  10        898.03        950.01        92.41 o                         
  26   0  10        972.42        810.97       115.29 o                         
  28   0  10         17.58          1.88        88.55 o                         
  30   0  10         80.44         22.50        96.46 o                         
 -33   1  10          8.06         99.05       118.49 o                         
 -31   1  10         61.13        -67.83        97.51 o                         
 -29   1  10         79.24        106.90        72.43 o                         
 -27   1  10          0.04         10.47        39.33 o                         
 -25   1  10        266.72        310.18        40.57 o                         
 -23   1  10        347.35        364.04        38.56 o                         
 -21   1  10        336.36        329.62        35.18 o                         
 -19   1  10       2987.11       3088.05        87.24 o                         
 -17   1  10        138.99        113.60        21.82 o                         
 -15   1  10        133.43        148.24        21.34 o                         
 -13   1  10        876.08        868.31        37.41 o                         
 -11   1  10        391.06        403.80        23.34 o                         
  -9   1  10       6049.12       6715.88       117.33 o                         
  -7   1  10         98.48        136.82        18.44 o                         
  -5   1  10       3088.60       3253.12        69.11 o                         
  -3   1  10        747.91        684.00        53.13 o                         
  -1   1  10          2.08        -14.70        14.60 o                         
   1   1  10        143.30        167.56        22.82 o                         
   3   1  10       3286.86       3110.32        70.77 o                         
   5   1  10       3686.01       4317.91        79.78 o                         
   7   1  10        180.65        231.36        21.78 o                         
   9   1  10        701.82        687.29        37.03 o                         
  11   1  10        263.95        307.96        19.61 o                         
  13   1  10       1324.19       1339.60        41.39 o                         
  15   1  10       6317.76       6165.48        98.57 o                         
  17   1  10       1240.22       1263.40        46.09 o                         
  19   1  10       1179.15       1105.35        45.84 o                         
  21   1  10         29.53         48.98        22.86 o                         
  23   1  10         70.57         71.71        25.77 o                         
  25   1  10          2.36         27.40        25.54 o                         
  27   1  10        955.77        946.69        70.29 o                         
  29   1  10        115.57        104.11        77.38 o                         
  31   1  10         14.04         87.24        82.98 o                         
 -30   2  10         22.17        -39.90       120.58 o                         
 -28   2  10        204.08         -5.20       144.00 o                         
 -26   2  10        793.17        613.32       186.51 o                         
 -24   2  10        363.74        143.14       113.64 o                         
 -22   2  10        130.89         73.32        94.12 o                         
 -20   2  10         15.14         30.21        39.59 o                         
 -18   2  10        805.61        780.23        50.39 o                         
 -16   2  10        514.08        579.45        41.54 o                         
 -14   2  10        136.33        132.31        27.35 o                         
 -12   2  10        434.76        464.48        40.74 o                         
 -10   2  10       1273.17       1284.10        53.05 o                         
  -8   2  10          2.85         -5.65        16.30 o                         
  -6   2  10        468.41        513.27        38.37 o                         
  -4   2  10         14.25         50.73        20.77 o                         
  -2   2  10       1032.70       1126.24        57.69 o                         
   0   2  10       2945.62       2878.76        77.28 o                         
   2   2  10        198.15        210.67        28.49 o                         
   4   2  10          0.52        -29.55        19.70 o                         
   6   2  10        416.59        452.21        48.48 o                         
   8   2  10          4.12        -14.84        15.96 o                         
  10   2  10       1062.62       1121.41        46.52 o                         
  12   2  10          7.40         27.06        22.57 o                         
  14   2  10        682.63        657.30        47.65 o                         
  16   2  10        548.26        559.54        55.27 o                         
  18   2  10        473.88        434.30        54.21 o                         
  20   2  10        119.59        144.44        44.04 o                         
  22   2  10         10.33         44.98        40.31 o                         
  24   2  10        182.17         74.68        46.23 o                         
  26   2  10          1.19         60.48        49.75 o                         
  28   2  10        365.46        298.80        73.66 o                         
 -25   3  10         20.70        -62.46       111.91 o                         
 -23   3  10        522.63        485.80       166.56 o                         
 -21   3  10        233.86        256.78       144.00 o                         
 -19   3  10        608.84        594.23       161.35 o                         
 -17   3  10        194.20         97.21        71.28 o                         
 -15   3  10        310.21        244.21        51.28 o                         
 -13   3  10        174.61         71.92        41.99 o                         
 -11   3  10         60.28         44.26        37.52 o                         
  -9   3  10        150.34         89.74        38.58 o                         
  -7   3  10         17.59          7.34        46.92 o                         
  -5   3  10         12.89        -14.75        31.16 o                         
  -3   3  10        134.72        123.99        39.57 o                         
  -1   3  10        315.90        335.15        38.06 o                         
   1   3  10       2721.93       2651.72        98.94 o                         
   3   3  10       1383.09       1623.07       115.53 o                         
   5   3  10        263.47        203.26        41.49 o                         
   7   3  10         20.28         17.91        36.07 o                         
   9   3  10        324.75        344.80        67.58 o                         
  11   3  10       1630.14       1903.46        98.76 o                         
  13   3  10       1079.40       1228.16       103.31 o                         
  15   3  10        564.35        636.99        93.30 o                         
  17   3  10        297.17        357.28        68.59 o                         
  19   3  10        290.53        395.76        73.76 o                         
  21   3  10        352.11        399.48        81.02 o                         
  23   3  10        230.99        182.79        72.46 o                         
 -18   4  10         14.24        117.11       128.39 o                         
 -16   4  10        199.59        114.51       125.79 o                         
 -14   4  10        220.63         76.34       117.11 o                         
 -12   4  10          0.12        -13.01        98.03 o                         
 -10   4  10          5.84         63.39        60.45 o                         
  -8   4  10          8.01         39.90        76.34 o                         
  -6   4  10          8.01         77.21        79.81 o                         
  -4   4  10        163.19        112.77        85.01 o                         
  -2   4  10         66.77        -12.14        76.34 o                         
   0   4  10        665.51        549.99       126.65 o                         
   2   4  10        493.16        570.81       129.26 o                         
   4   4  10         48.49          0.00        78.94 o                         
   6   4  10          3.74        -92.39        61.59 o                         
   8   4  10         24.93       -105.40        70.27 o                         
  10   4  10         41.74         24.29        67.66 o                         
  12   4  10        134.86        149.21        84.15 o                         
  14   4  10        123.45        128.39       100.63 o                         
  16   4  10         20.88        -33.83        91.95 o                         
 -31   1  11        313.75        262.96       274.99 o                         
 -29   1  11        376.24        528.93        71.35 o                         
 -27   1  11        861.96        948.29        78.00 o                         
 -25   1  11         12.43         18.91        28.64 o                         
 -23   1  11       1816.44       1853.66        73.84 o                         
 -21   1  11         13.25         14.28        23.01 o                         
 -19   1  11       2094.02       2055.37        85.87 o                         
 -17   1  11         50.34         38.84        18.96 o                         
 -15   1  11        389.11        412.23        28.85 o                         
 -13   1  11       3463.81       3550.61        79.94 o                         
 -11   1  11       3809.94       3524.50        76.76 o                         
  -9   1  11         54.02          6.87        16.15 o                         
  -7   1  11      13731.52      13882.62       227.11 o                         
  -5   1  11        921.31        937.63        46.04 o                         
  -3   1  11        905.34        916.27        39.67 o                         
  -1   1  11        107.66         94.05        14.56 o                         
   1   1  11        125.31        146.79        24.73 o                         
   3   1  11        502.13        456.57        29.19 o                         
   5   1  11       1675.90       1860.69        54.85 o                         
   7   1  11       1227.08       1292.69        48.98 o                         
   9   1  11       1988.10       2022.02        70.67 o                         
  11   1  11        228.14        273.68        21.23 o                         
  13   1  11       4302.47       4274.96       102.31 o                         
  15   1  11        419.84        469.22        28.37 o                         
  17   1  11          0.58         -6.25        16.83 o                         
  19   1  11         21.15          8.33        19.43 o                         
  21   1  11        169.32        155.24        26.44 o                         
  23   1  11       2634.67       2629.27        81.96 o                         
  25   1  11         55.34        125.65        28.13 o                         
  27   1  11        280.26        403.91        54.89 o                         
  29   1  11       1188.82       1372.96       164.40 o                         
 -30   2  11        247.76        -22.55       134.46 o                         
 -28   2  11          0.17         69.40       127.52 o                         
 -26   2  11       1176.46       1067.88       226.42 o                         
 -24   2  11        179.32        327.04       143.14 o                         
 -22   2  11         13.82        -70.34        65.65 o                         
 -20   2  11         25.30         54.91        43.83 o                         
 -18   2  11          1.74         13.05        27.52 o                         
 -16   2  11        558.66        498.04        40.82 o                         
 -14   2  11       1401.70       1373.49        62.57 o                         
 -12   2  11       1356.38       1436.32        58.13 o                         
 -10   2  11       2461.59       2529.90        71.57 o                         
  -8   2  11        975.46        965.86        63.90 o                         
  -6   2  11       1751.73       1984.39        74.38 o                         
  -4   2  11        179.66        179.37        31.19 o                         
  -2   2  11        214.39        232.14        32.90 o                         
   0   2  11        432.11        474.61        38.13 o                         
   2   2  11         78.59        104.41        23.91 o                         
   4   2  11         67.35        113.69        26.78 o                         
   6   2  11         50.93         57.43        20.90 o                         
   8   2  11        151.90        125.79        32.26 o                         
  10   2  11         94.76         65.63        22.14 o                         
  12   2  11       1141.14       1154.96        55.25 o                         
  14   2  11         58.83         57.16        31.01 o                         
  16   2  11        309.36        274.64        44.10 o                         
  18   2  11         23.79          2.90        31.88 o                         
  20   2  11         89.37         80.37        41.09 o                         
  22   2  11        196.92        219.28        52.73 o                         
  24   2  11         60.24        104.91        54.48 o                         
  26   2  11        519.09        623.77       119.70 o                         
  28   2  11        386.85        284.53        72.33 o                         
 -25   3  11          0.02        -24.29       130.12 o                         
 -23   3  11          1.83         98.03       117.98 o                         
 -21   3  11         75.72         33.83       122.32 o                         
 -19   3  11          7.88        -58.99        91.95 o                         
 -17   3  11        125.86        150.97        76.37 o                         
 -15   3  11        123.30         80.76        47.32 o                         
 -13   3  11         19.41        -13.71        37.98 o                         
 -11   3  11          4.05        -31.51        33.80 o                         
  -9   3  11         29.59         15.26        36.74 o                         
  -7   3  11         23.43         17.85        36.72 o                         
  -5   3  11          0.44         14.44        33.66 o                         
  -3   3  11         35.76         53.11        44.73 o                         
  -1   3  11        254.00        274.26        42.01 o                         
   1   3  11        295.48        335.55        68.33 o                         
   3   3  11          6.40         25.56        31.93 o                         
   5   3  11          8.23          6.49        34.71 o                         
   7   3  11          4.21        -22.53        47.84 o                         
   9   3  11         86.66         50.62        53.64 o                         
  11   3  11          0.02          1.58        31.59 o                         
  13   3  11          1.10         -8.20        40.37 o                         
  15   3  11        160.50        153.95        52.79 o                         
  17   3  11         15.31        -12.88        46.33 o                         
  19   3  11          7.31         84.98        54.81 o                         
  21   3  11         51.11        100.18        60.35 o                         
  23   3  11         33.30         -8.51        60.88 o                         
 -18   4  11         26.74        -45.98       121.45 o                         
 -16   4  11          6.11         41.64       104.10 o                         
 -14   4  11        251.83        238.56       118.85 o                         
 -12   4  11        207.29        327.91       121.45 o                         
 -10   4  11          4.49          6.71        54.47 o                         
  -8   4  11         78.46         64.19        79.81 o                         
  -6   4  11         18.58        -13.88        71.13 o                         
  -4   4  11          1.02        -19.95        68.53 o                         
  -2   4  11          0.91          0.87        84.15 o                         
   0   4  11         43.11         20.82        70.27 o                         
   2   4  11          7.61         16.48        82.41 o                         
   4   4  11          2.99        -72.00        64.19 o                         
   6   4  11         15.35         63.33        79.81 o                         
   8   4  11          7.94        165.69        97.16 o                         
  10   4  11          2.01          2.60        80.68 o                         
  12   4  11         60.31        -98.89        65.93 o                         
  14   4  11        188.91         47.71        98.89 o                         
  16   4  11          4.45          2.60        89.35 o                         
 -32   0  12         92.09         11.28       141.40 o                         
 -30   0  12        429.65        243.76       144.00 o                         
 -28   0  12         45.16        114.51       133.59 o                         
 -26   0  12        308.11        326.12        77.37 o                         
 -24   0  12         33.02         35.96        51.21 o                         
 -22   0  12       1629.61       1705.45       113.37 o                         
 -20   0  12        260.58        216.44        56.13 o                         
 -18   0  12       4955.53       5296.08       155.78 o                         
 -16   0  12      15481.51      14446.28       309.22 o                         
 -14   0  12       3683.66       4028.36       118.49 o                         
 -12   0  12       5935.93       5896.84       148.43 o                         
 -10   0  12       5170.21       5681.03       161.84 o                         
  -8   0  12       4224.37       4660.89       141.94 o                         
  -6   0  12      29724.88      31440.39       682.54 o                         
  -4   0  12       3678.00       4658.23       131.59 o                         
  -2   0  12       9373.31       9524.33       233.97 o                         
   0   0  12      15504.08      15418.48       353.75 o                         
   2   0  12      19714.35      19611.46       440.22 o                         
   4   0  12      11308.30      11951.77       334.80 o                         
   6   0  12        577.12        423.18        47.75 o                         
   8   0  12         58.13         77.59        22.01 o                         
  10   0  12        445.67        442.00        39.03 o                         
  12   0  12       2473.06       2755.85       108.56 o                         
  14   0  12         45.28        113.29        40.72 o                         
  16   0  12        930.71        745.31        58.76 o                         
  18   0  12       8442.66       8074.80       195.44 o                         
  20   0  12        330.32        249.05        47.24 o                         
  22   0  12         75.24        119.43        39.77 o                         
  24   0  12        227.49        163.00        49.78 o                         
  26   0  12        394.54        372.36        84.09 o                         
  28   0  12        125.81          0.05        97.06 o                         
  30   0  12          0.06        -40.01       101.45 o                         
 -31   1  12         10.19         42.95       112.34 o                         
 -29   1  12          1.14         90.50        58.41 o                         
 -27   1  12        189.69        239.87        56.47 o                         
 -25   1  12        176.20        204.51        36.86 o                         
 -23   1  12       1741.91       1782.65        73.90 o                         
 -21   1  12        219.75        266.66        36.13 o                         
 -19   1  12       3909.76       3864.10        94.64 o                         
 -17   1  12       1843.62       1936.26        90.29 o                         
 -15   1  12        220.76        176.41        26.77 o                         
 -13   1  12       2354.61       2413.81        67.08 o                         
 -11   1  12        147.33        156.28        23.70 o                         
  -9   1  12        158.79        116.47        22.62 o                         
  -7   1  12        247.23        235.47        22.80 o                         
  -5   1  12       1881.72       1905.92        53.14 o                         
  -3   1  12       4854.52       5129.19       100.09 o                         
  -1   1  12       1133.39       1102.98        55.54 o                         
   1   1  12       1932.49       1965.16        48.76 o                         
   3   1  12       4059.23       3936.00        95.13 o                         
   5   1  12       1577.36       1553.98        58.58 o                         
   7   1  12          8.44         26.48        24.44 o                         
   9   1  12        286.78        321.91        29.63 o                         
  11   1  12          0.55         13.75        14.54 o                         
  13   1  12       1101.12       1221.04        39.96 o                         
  15   1  12        165.10        204.72        26.85 o                         
  17   1  12         54.53         43.47        18.80 o                         
  19   1  12        558.69        476.79        36.45 o                         
  21   1  12        439.08        470.01        41.02 o                         
  23   1  12         16.68         96.46        26.21 o                         
  25   1  12        332.39        362.75        45.21 o                         
  27   1  12         83.21        133.53        36.42 o                         
  29   1  12        128.35         33.32        72.39 o                         
 -30   2  12          1.63        104.10       169.16 o                         
 -28   2  12         20.13        -64.19       111.04 o                         
 -26   2  12        327.11        372.15       163.96 o                         
 -24   2  12        448.40        399.91       163.09 o                         
 -22   2  12         62.53        112.06        83.72 o                         
 -20   2  12         95.81         86.53        43.47 o                         
 -18   2  12        349.80        325.98        40.48 o                         
 -16   2  12        165.85        175.24        30.94 o                         
 -14   2  12        609.36        598.46        41.66 o                         
 -12   2  12         13.62         -2.85        21.18 o                         
 -10   2  12         36.56         38.64        21.77 o                         
  -8   2  12         62.30         92.35        26.73 o                         
  -6   2  12        510.14        552.74        47.68 o                         
  -4   2  12        928.56        940.71        58.98 o                         
  -2   2  12       2272.37       2388.84        88.02 o                         
   0   2  12        529.00        511.96        41.64 o                         
   2   2  12        172.78        185.29        32.08 o                         
   4   2  12         58.59         15.12        22.11 o                         
   6   2  12          8.19          1.58        24.04 o                         
   8   2  12         15.97         -4.97        21.79 o                         
  10   2  12         19.37         15.63        23.09 o                         
  12   2  12         14.79         21.68        23.54 o                         
  14   2  12        873.41        779.60        61.21 o                         
  16   2  12        221.77        169.25        51.52 o                         
  18   2  12        159.05        112.25        51.15 o                         
  20   2  12         72.01          6.65        40.05 o                         
  22   2  12          0.83        -22.28        45.41 o                         
  24   2  12         11.64        101.55        54.49 o                         
  26   2  12        116.95         79.49        59.56 o                         
 -25   3  12        120.46        124.92       151.81 o                         
 -23   3  12        141.53        142.27       129.26 o                         
 -21   3  12        206.09        152.68       135.33 o                         
 -19   3  12         55.10         18.22       114.51 o                         
 -17   3  12        154.15         86.75       105.83 o                         
 -15   3  12        779.06        825.47        79.49 o                         
 -13   3  12       1383.96       1513.50       101.40 o                         
 -11   3  12        648.74        787.35        96.02 o                         
  -9   3  12         98.30         83.26        39.90 o                         
  -7   3  12         28.15         35.81        38.26 o                         
  -5   3  12        611.35        761.47       113.23 o                         
  -3   3  12       3431.83       3425.54       223.03 o                         
  -1   3  12       3267.44       3338.90       152.68 o                         
   1   3  12        548.90        627.09        79.36 o                         
   3   3  12         80.58         80.15        38.75 o                         
   5   3  12        153.42        128.78        40.54 o                         
   7   3  12          9.23         45.28        41.16 o                         
   9   3  12         44.76         11.11        49.32 o                         
  11   3  12         46.17        -26.21        37.93 o                         
  13   3  12        225.38        273.58        60.27 o                         
  15   3  12          0.22          9.58        45.24 o                         
  17   3  12         65.09         92.62        56.21 o                         
  19   3  12         50.84         88.50        59.07 o                         
  21   3  12        141.81        103.56        64.38 o                         
  23   3  12         29.25         77.59        71.86 o                         
 -16   4  12         37.27         62.46       137.93 o                         
 -14   4  12         72.59         91.09       123.18 o                         
 -12   4  12        326.07        543.05       152.68 o                         
 -10   4  12         67.74        195.74       106.70 o                         
  -8   4  12         44.96         55.24        59.79 o                         
  -6   4  12         15.39         71.13        77.21 o                         
  -4   4  12        190.98        340.06       110.17 o                         
  -2   4  12        936.80        989.81       154.41 o                         
   0   4  12        445.10        250.70       104.10 o                         
   2   4  12          0.35         11.28        78.07 o                         
   4   4  12         21.83         13.01        70.27 o                         
   6   4  12         44.25        242.90       109.30 o                         
   8   4  12          0.33         15.61        85.88 o                         
  10   4  12          2.15        -21.69        81.54 o                         
  12   4  12         61.53         30.36        89.35 o                         
  14   4  12         11.10         80.68        90.22 o                         
 -31   1  13         14.30        156.05       121.23 o                         
 -29   1  13          5.18        158.48        48.08 o                         
 -27   1  13         80.07         17.80        40.37 o                         
 -25   1  13        108.60         93.73        41.15 o                         
 -23   1  13       1068.26       1064.50        61.41 o                         
 -21   1  13       2901.17       2663.06       102.29 o                         
 -19   1  13          0.08         -9.19        22.46 o                         
 -17   1  13        554.24        504.54        36.20 o                         
 -15   1  13         17.58         15.04        21.15 o                         
 -13   1  13        542.05        631.79        37.55 o                         
 -11   1  13        246.41        201.57        26.47 o                         
  -9   1  13       1768.25       1620.62        57.19 o                         
  -7   1  13       2456.16       2230.11        65.01 o                         
  -5   1  13       8966.93       8964.68       160.20 o                         
  -3   1  13      13788.18      14075.74       231.94 o                         
  -1   1  13          2.31        -18.62        12.42 o                         
   1   1  13        677.63        600.37        37.24 o                         
   3   1  13         25.23         11.41        14.32 o                         
   5   1  13          6.13        -23.84        18.36 o                         
   7   1  13       1390.07       1209.02        51.01 o                         
   9   1  13       5098.73       5222.94        99.10 o                         
  11   1  13       1740.21       1688.98        42.86 o                         
  13   1  13        828.23        937.79        36.32 o                         
  15   1  13       4123.18       4297.56        88.98 o                         
  17   1  13        590.90        728.94        45.82 o                         
  19   1  13          0.63         48.81        20.86 o                         
  21   1  13        224.90        169.75        28.88 o                         
  23   1  13        101.45         96.79        29.52 o                         
  25   1  13         17.64         75.72        26.77 o                         
  27   1  13        125.38        184.48        66.96 o                         
  29   1  13         25.62         93.19        73.25 o                         
 -28   2  13         13.15         99.76       142.27 o                         
 -26   2  13         35.51        124.92       128.39 o                         
 -24   2  13        194.39        341.79       141.40 o                         
 -22   2  13          0.18        -36.14        67.15 o                         
 -20   2  13        103.58         18.70        50.09 o                         
 -18   2  13         37.46         20.35        29.91 o                         
 -16   2  13         90.33         91.58        30.30 o                         
 -14   2  13         47.89         31.56        25.92 o                         
 -12   2  13        715.03        724.93        61.14 o                         
 -10   2  13        180.92        134.49        32.28 o                         
  -8   2  13       2127.63       2128.38       102.00 o                         
  -6   2  13       1854.77       1756.76       101.04 o                         
  -4   2  13       1808.24       1851.93       137.36 o                         
  -2   2  13       2147.20       2247.32        86.67 o                         
   0   2  13       5653.92       5994.90       134.24 o                         
   2   2  13        466.08        485.12        42.47 o                         
   4   2  13        419.91        498.76        35.63 o                         
   6   2  13        316.88        332.76        33.90 o                         
   8   2  13        731.36        774.16        51.04 o                         
  10   2  13       1867.11       1834.93        72.73 o                         
  12   2  13       3552.96       3468.31       157.20 o                         
  14   2  13        726.75        722.55        61.72 o                         
  16   2  13          0.32         33.54        33.96 o                         
  18   2  13        772.50        921.25        73.75 o                         
  20   2  13        114.12        181.90        47.80 o                         
  22   2  13         13.26         31.48        43.79 o                         
  24   2  13          6.01        -27.71        52.26 o                         
  26   2  13        268.19        223.95        70.51 o                         
 -25   3  13         22.93         69.40       153.55 o                         
 -23   3  13          0.02        -27.76       133.59 o                         
 -21   3  13         50.30         93.69       126.65 o                         
 -19   3  13         18.30        -15.61       107.57 o                         
 -17   3  13          0.84        -56.39        98.03 o                         
 -15   3  13          2.98          9.84        42.91 o                         
 -13   3  13         56.68         21.66        42.62 o                         
 -11   3  13          0.18         49.60        39.04 o                         
  -9   3  13          0.68        -24.58        36.75 o                         
  -7   3  13         71.91        131.86        43.02 o                         
  -5   3  13          0.18        -10.47        34.75 o                         
  -3   3  13         40.19         67.87        44.79 o                         
  -1   3  13        183.09        215.04        56.94 o                         
   1   3  13        469.34        365.92        54.53 o                         
   3   3  13        165.32        161.48        47.22 o                         
   5   3  13         23.14         10.21        36.08 o                         
   7   3  13          2.87         57.38        39.52 o                         
   9   3  13          2.37         10.72        37.48 o                         
  11   3  13         28.90        -43.33        43.98 o                         
  13   3  13         36.71        -13.29        39.81 o                         
  15   3  13          6.05        -34.97        41.76 o                         
  17   3  13        292.08        133.18        59.32 o                         
  19   3  13        226.15        249.54        71.42 o                         
  21   3  13        130.40         94.54        63.63 o                         
 -16   4  13          1.42        -27.76       114.51 o                         
 -14   4  13         75.86         54.65       117.11 o                         
 -12   4  13          3.74         47.71       103.23 o                         
 -10   4  13        145.78        206.09        77.38 o                         
  -8   4  13        117.58        205.80        72.36 o                         
  -6   4  13         34.48        -10.41        82.85 o                         
  -4   4  13         16.16        -98.89        65.93 o                         
  -2   4  13         60.19        202.99        87.62 o                         
   0   4  13        212.64        332.25       114.51 o                         
   2   4  13         59.06         76.34        76.34 o                         
   4   4  13         26.77         86.75        89.35 o                         
   6   4  13        227.10        223.81       104.97 o                         
   8   4  13        124.93        392.97       130.99 o                         
  10   4  13        120.09         33.83        88.48 o                         
  12   4  13        118.06         91.95       106.70 o                         
  14   4  13         26.08        -25.16        91.09 o                         
 -32   0  14        458.18        641.94       217.74 o                         
 -30   0  14       1644.54       1671.66       287.14 o                         
 -28   0  14        160.10        197.79       146.61 o                         
 -26   0  14        962.14       1010.63       208.20 o                         
 -24   0  14       1097.72       1083.60        96.94 o                         
 -22   0  14       1597.81       1746.82       117.50 o                         
 -20   0  14      14044.09      14202.08       320.49 o                         
 -18   0  14       7104.92       6597.42       177.83 o                         
 -16   0  14        385.09        497.10        60.48 o                         
 -14   0  14       1532.73       1533.05        85.72 o                         
 -12   0  14        573.41        660.45        59.35 o                         
 -10   0  14       4993.65       5396.55       159.58 o                         
  -8   0  14       2173.56       2314.24       127.13 o                         
  -6   0  14        786.32        927.97        59.33 o                         
  -4   0  14        454.85        383.39        38.54 o                         
  -2   0  14       2748.38       3114.15       103.19 o                         
   0   0  14        329.29        318.33        51.11 o                         
   2   0  14       6844.24       6633.59       215.33 o                         
   4   0  14      19580.16      20066.97       458.33 o                         
   6   0  14      12300.24      11934.43       433.56 o                         
   8   0  14       1690.54       1610.24        68.57 o                         
  10   0  14       1474.61       1345.72        63.84 o                         
  12   0  14       1053.09       1120.39        60.26 o                         
  14   0  14        625.16        621.03        52.98 o                         
  16   0  14       1133.45       1038.88        70.07 o                         
  18   0  14         10.22          2.62        57.28 o                         
  20   0  14        136.20        203.39        75.15 o                         
  22   0  14        395.10        398.86        59.61 o                         
  24   0  14        462.58        664.17        93.63 o                         
  26   0  14        236.60        453.86       168.52 o                         
  28   0  14        249.31        446.70       156.15 o                         
 -31   1  14        158.74        120.90       121.69 o                         
 -29   1  14         18.14        141.40        48.89 o                         
 -27   1  14        333.22        274.41        82.13 o                         
 -25   1  14          1.93         19.89        36.24 o                         
 -23   1  14         21.79         46.74        29.20 o                         
 -21   1  14         55.21         38.11        24.76 o                         
 -19   1  14        451.35        558.38        64.81 o                         
 -17   1  14       2292.02       2260.96        82.61 o                         
 -15   1  14        194.21        209.48        36.05 o                         
 -13   1  14        597.54        585.82        37.62 o                         
 -11   1  14         74.83         42.48        22.09 o                         
  -9   1  14        258.57        232.75        36.24 o                         
  -7   1  14         53.00         34.30        19.17 o                         
  -5   1  14       1269.41       1425.18        50.91 o                         
  -3   1  14        139.48        129.31        19.55 o                         
  -1   1  14        667.79        766.94        37.16 o                         
   1   1  14       1292.33       1340.17        47.68 o                         
   3   1  14       1538.72       1566.23        52.59 o                         
   5   1  14       3594.39       3426.27       102.48 o                         
   7   1  14       2891.26       2833.41       141.38 o                         
   9   1  14        610.18        610.22        52.99 o                         
  11   1  14        601.21        616.06        30.60 o                         
  13   1  14          1.21         15.46        16.06 o                         
  15   1  14        207.19        198.30        23.71 o                         
  17   1  14        275.50        317.17        48.04 o                         
  19   1  14         15.70         21.96        21.56 o                         
  21   1  14          2.31         24.66        23.12 o                         
  23   1  14        152.24        158.86        43.92 o                         
  25   1  14        171.56        279.87        35.85 o                         
  27   1  14        111.63        116.31        72.54 o                         
  29   1  14          2.65        156.29        79.92 o                         
 -28   2  14         32.75       -103.23       143.14 o                         
 -26   2  14          0.16        -32.10       119.71 o                         
 -24   2  14         19.40         19.08       106.70 o                         
 -22   2  14         42.36        150.94       110.17 o                         
 -20   2  14        110.81         74.84        79.02 o                         
 -18   2  14          0.06         -8.54        29.67 o                         
 -16   2  14       1272.49       1330.05       140.11 o                         
 -14   2  14        162.00        152.51        45.87 o                         
 -12   2  14         41.75         73.01        31.89 o                         
 -10   2  14         26.86         74.87        39.69 o                         
  -8   2  14          4.09         31.11        38.32 o                         
  -6   2  14          1.11        -20.55        36.18 o                         
  -4   2  14         36.79         46.89        37.25 o                         
  -2   2  14         52.00         28.53        26.33 o                         
   0   2  14         18.78         -5.59        24.83 o                         
   2   2  14       3818.74       4033.14       102.14 o                         
   4   2  14        829.90        936.89        51.00 o                         
   6   2  14        112.97        167.38        36.58 o                         
   8   2  14         79.15         92.89        37.56 o                         
  10   2  14          3.92          8.01        25.80 o                         
  12   2  14          0.78         26.65        30.35 o                         
  14   2  14        209.40        145.68        39.25 o                         
  16   2  14         77.62        162.18        41.23 o                         
  18   2  14        166.57        161.14        44.99 o                         
  20   2  14        243.96        238.29        52.43 o                         
  22   2  14         42.40         34.49        45.40 o                         
  24   2  14        192.32        149.99        64.98 o                         
  26   2  14         11.83         85.11        67.69 o                         
 -23   3  14          0.00        -12.14       124.05 o                         
 -21   3  14          3.87         15.61       128.39 o                         
 -19   3  14         10.24        -49.45       108.44 o                         
 -17   3  14        145.77        122.32       115.38 o                         
 -15   3  14        291.10        203.35        55.34 o                         
 -13   3  14        110.93         42.62        47.46 o                         
 -11   3  14         32.13         60.25        40.96 o                         
  -9   3  14          3.50          8.75        37.57 o                         
  -7   3  14        273.77        249.15        51.24 o                         
  -5   3  14        619.75        692.52        80.42 o                         
  -3   3  14        162.67        111.56        51.83 o                         
  -1   3  14       2434.48       2428.91       154.40 o                         
   1   3  14       1811.46       2134.64       146.21 o                         
   3   3  14        154.18        154.45        56.47 o                         
   5   3  14        553.46        587.87        98.21 o                         
   7   3  14        911.59       1153.62        92.62 o                         
   9   3  14        279.65        273.51        67.68 o                         
  11   3  14         35.59        -38.67        48.96 o                         
  13   3  14          0.25        -34.23        46.59 o                         
  15   3  14         93.11         67.53        53.95 o                         
  17   3  14         47.12         51.83        58.85 o                         
  19   3  14        396.08        510.69        88.75 o                         
  21   3  14        178.15        268.57        75.15 o                         
 -16   4  14         90.65         67.66       140.53 o                         
 -14   4  14         66.21        102.36       131.86 o                         
 -12   4  14         12.95         -9.54       117.11 o                         
 -10   4  14        226.07        242.21        80.13 o                         
  -8   4  14         41.68         57.34        71.57 o                         
  -6   4  14         68.81         54.66        64.47 o                         
  -4   4  14         92.21         31.23        79.81 o                         
  -2   4  14        152.21        255.91       104.97 o                         
   0   4  14        500.44        655.82       137.93 o                         
   2   4  14          9.01         67.66        82.41 o                         
   4   4  14        103.18        121.45        85.88 o                         
   6   4  14        117.46        280.20       111.04 o                         
   8   4  14          1.56         29.49        83.28 o                         
  10   4  14         25.78         17.35        93.69 o                         
  12   4  14         40.83        -68.53        76.34 o                         
 -31   1  15        121.36          6.67       104.55 o                         
 -29   1  15          2.67        184.56        51.88 o                         
 -27   1  15        146.17        104.65        59.02 o                         
 -25   1  15        324.43        456.27        80.25 o                         
 -23   1  15        244.10        311.69        42.21 o                         
 -21   1  15        441.44        508.92        44.81 o                         
 -19   1  15       2578.84       2614.81       104.49 o                         
 -17   1  15       7180.59       7146.45       173.38 o                         
 -15   1  15       1065.32        957.03        52.41 o                         
 -13   1  15       1564.82       1518.77        59.28 o                         
 -11   1  15        133.40        170.61        28.20 o                         
  -9   1  15       1271.70       1352.46        76.52 o                         
  -7   1  15       4303.12       4576.36       155.40 o                         
  -5   1  15        156.67        195.51        24.71 o                         
  -3   1  15       2474.24       2601.85        71.86 o                         
  -1   1  15          0.13        -18.79        13.67 o                         
   1   1  15        147.03        214.69        23.59 o                         
   3   1  15        168.75        168.07        27.57 o                         
   5   1  15        225.21        235.24        26.11 o                         
   7   1  15        483.90        597.05        42.82 o                         
   9   1  15         73.36         62.87        18.86 o                         
  11   1  15       1208.03       1196.87        55.00 o                         
  13   1  15       1861.78       1778.87        50.76 o                         
  15   1  15       2319.37       2214.98       115.99 o                         
  17   1  15       2354.01       2550.82        77.59 o                         
  19   1  15        860.29        953.91        47.44 o                         
  21   1  15         15.51         70.52        24.63 o                         
  23   1  15         56.36        112.56        37.45 o                         
  25   1  15         91.81        212.45        70.09 o                         
  27   1  15         14.49         29.09        67.67 o                         
 -28   2  15          0.58         74.60       140.53 o                         
 -26   2  15        166.12        209.93       161.35 o                         
 -24   2  15        209.38        203.86       149.21 o                         
 -22   2  15        934.29        651.49       183.91 o                         
 -20   2  15        488.90        302.32        98.76 o                         
 -18   2  15        950.68        872.92        81.48 o                         
 -16   2  15        415.02        471.46        62.79 o                         
 -14   2  15       2018.00       2174.30       108.23 o                         
 -12   2  15         32.54         62.20        33.74 o                         
 -10   2  15        155.13         75.76        40.07 o                         
  -8   2  15        581.25        613.80        72.80 o                         
  -6   2  15        411.17        446.69        62.07 o                         
  -4   2  15       1715.64       1639.04       118.51 o                         
  -2   2  15        232.86        224.39        62.84 o                         
   0   2  15          2.61          8.44        25.91 o                         
   2   2  15         24.23         -0.44        22.50 o                         
   4   2  15        792.35        823.92        65.74 o                         
   6   2  15         45.72         29.87        26.84 o                         
   8   2  15         21.53         47.63        28.13 o                         
  10   2  15        325.92        312.07        55.84 o                         
  12   2  15        736.59        695.86        60.56 o                         
  14   2  15        392.56        443.42        53.93 o                         
  16   2  15       1829.25       1917.17       119.37 o                         
  18   2  15       1302.93       1237.16        87.05 o                         
  20   2  15        315.78        308.65        57.19 o                         
  22   2  15          0.05        -60.15        50.60 o                         
  24   2  15        249.91        284.80        68.75 o                         
  26   2  15         54.51         15.46        69.77 o                         
 -23   3  15          8.77        -36.43       116.24 o                         
 -21   3  15          0.12         61.59       115.38 o                         
 -19   3  15         28.45        -58.12       111.91 o                         
 -17   3  15          1.86        119.71       122.32 o                         
 -15   3  15        121.13        142.11        61.07 o                         
 -13   3  15          9.46        109.92        50.11 o                         
 -11   3  15        312.36        242.07        53.43 o                         
  -9   3  15         25.74         32.82        41.06 o                         
  -7   3  15        301.19        309.91        55.73 o                         
  -5   3  15         35.11         50.82        38.56 o                         
  -3   3  15        267.97        266.93        62.99 o                         
  -1   3  15         84.52        -42.43        58.56 o                         
   1   3  15        168.66         56.72        50.41 o                         
   3   3  15        181.38        203.65        64.32 o                         
   5   3  15        411.04        443.07        78.95 o                         
   7   3  15        133.16        120.58        80.24 o                         
   9   3  15        174.14        148.05        57.22 o                         
  11   3  15         90.83         16.88       121.88 o                         
  13   3  15          2.19        -21.95        56.02 o                         
  15   3  15         10.94         30.76        51.40 o                         
  17   3  15         64.96         65.75        59.14 o                         
  19   3  15         37.24         11.98        60.68 o                         
  21   3  15        452.83        328.28        81.97 o                         
 -14   4  15          1.14         17.35       117.11 o                         
 -12   4  15        123.95         78.94       111.91 o                         
 -10   4  15          0.92         39.78        75.91 o                         
  -8   4  15        369.24        531.53       120.15 o                         
  -6   4  15          3.79         10.14        60.86 o                         
  -4   4  15         72.39         96.70        69.78 o                         
  -2   4  15        153.79         71.13        78.07 o                         
   0   4  15         30.99        183.04       101.50 o                         
   2   4  15        206.04        221.21        98.89 o                         
   4   4  15          2.12        -32.96        80.68 o                         
   6   4  15          1.48         18.22        92.82 o                         
   8   4  15          5.95          8.67        85.88 o                         
  10   4  15         87.17        161.35       111.04 o                         
  12   4  15        179.85        261.11       124.92 o                         
 -30   0  16        116.03        302.75       164.82 o                         
 -28   0  16          6.65         19.95       134.46 o                         
 -26   0  16         32.31         26.89       124.92 o                         
 -24   0  16       1680.34       1603.12       257.64 o                         
 -22   0  16        114.40        103.49        68.97 o                         
 -20   0  16        145.34        126.46        74.31 o                         
 -18   0  16       1162.67       1129.14       137.36 o                         
 -16   0  16       4589.27       4497.37       139.73 o                         
 -14   0  16       1526.27       1486.96       143.99 o                         
 -12   0  16       5039.40       5150.78       163.59 o                         
 -10   0  16        506.90        332.97        48.49 o                         
  -8   0  16      10911.92      10608.66       317.77 o                         
  -6   0  16       4937.32       5074.25       152.44 o                         
  -4   0  16       4409.03       4562.86       139.43 o                         
  -2   0  16        215.00        256.34        51.42 o                         
   0   0  16         53.93         84.93        26.61 o                         
   2   0  16       4815.85       4862.96       146.52 o                         
   4   0  16        296.46        256.76        57.66 o                         
   6   0  16        141.01        140.98        30.98 o                         
   8   0  16         95.26         65.52        26.45 o                         
  10   0  16        261.87        251.76        36.75 o                         
  12   0  16         14.97        -16.21        27.87 o                         
  14   0  16         42.36         20.99        34.34 o                         
  16   0  16        211.13        120.38        45.49 o                         
  18   0  16         38.96        -19.64        60.20 o                         
  20   0  16         50.19         -5.75        40.00 o                         
  22   0  16         98.92        -64.94        43.29 o                         
  24   0  16        631.36        656.99       109.67 o                         
  26   0  16        158.48        206.02        85.39 o                         
  28   0  16        789.99        867.36       383.00 o                         
 -31   1  16         23.81         74.55       119.76 o                         
 -29   1  16        121.63        208.57       113.06 o                         
 -27   1  16        135.88        147.21        51.22 o                         
 -25   1  16         12.33         -1.50        69.06 o                         
 -23   1  16        260.16        271.99        49.60 o                         
 -21   1  16          0.03         13.27        25.25 o                         
 -19   1  16       1270.97       1278.18        74.05 o                         
 -17   1  16        296.71        329.75        43.36 o                         
 -15   1  16        399.50        381.13        44.10 o                         
 -13   1  16       3622.39       3431.47       146.50 o                         
 -11   1  16       2670.64       2716.26       108.33 o                         
  -9   1  16        483.50        544.15        47.52 o                         
  -7   1  16          0.93         -7.57        18.85 o                         
  -5   1  16       2251.08       2358.46        73.27 o                         
  -3   1  16         35.35         33.62        18.13 o                         
  -1   1  16       1812.54       1820.72        61.09 o                         
   1   1  16         52.95         45.99        18.83 o                         
   3   1  16       1210.81       1125.84        48.43 o                         
   5   1  16        488.46        444.29        53.51 o                         
   7   1  16          2.44        -19.12        17.98 o                         
   9   1  16         69.52         71.72        20.22 o                         
  11   1  16          1.34        -13.94        16.73 o                         
  13   1  16        215.19        187.19        24.35 o                         
  15   1  16          6.70         27.72        27.57 o                         
  17   1  16        488.81        557.77        38.14 o                         
  19   1  16         26.85         26.30        23.43 o                         
  21   1  16          2.33         36.33        22.43 o                         
  23   1  16         28.44        106.86        34.94 o                         
  25   1  16        123.22         32.64        48.25 o                         
  27   1  16         20.99         25.08        74.12 o                         
 -28   2  16        188.76        137.93       163.96 o                         
 -26   2  16         81.86        -68.53       107.57 o                         
 -24   2  16         63.99         98.89       127.52 o                         
 -22   2  16        112.89        -29.49       109.30 o                         
 -20   2  16         96.67         46.47       100.63 o                         
 -18   2  16         29.97         73.86        73.78 o                         
 -16   2  16         11.38          8.86        38.79 o                         
 -14   2  16        126.42         85.22        54.97 o                         
 -12   2  16       4489.12       4818.90       131.13 o                         
 -10   2  16        100.47        193.41        43.81 o                         
  -8   2  16        500.38        518.99        62.73 o                         
  -6   2  16        454.50        569.50        53.78 o                         
  -4   2  16        250.63        283.02        46.89 o                         
  -2   2  16       1467.05       1503.27        78.91 o                         
   0   2  16         60.23         44.46        39.57 o                         
   2   2  16         49.21          5.33        36.94 o                         
   4   2  16        118.80        159.09        34.77 o                         
   6   2  16          0.47        -13.46        26.63 o                         
   8   2  16         80.89         61.53        51.34 o                         
  10   2  16         32.45         87.52        40.19 o                         
  12   2  16         20.46          3.00        33.71 o                         
  14   2  16        346.56        263.29        47.29 o                         
  16   2  16         28.79         46.65        39.99 o                         
  18   2  16         92.72         82.07        45.16 o                         
  20   2  16          5.00         12.89        42.95 o                         
  22   2  16        211.50        219.26        61.48 o                         
  24   2  16        281.58        339.27        79.68 o                         
 -23   3  16          0.13        -13.88       137.06 o                         
 -21   3  16          6.60        120.58       145.74 o                         
 -19   3  16          4.37        -67.66       120.58 o                         
 -17   3  16        138.89         94.56       132.73 o                         
 -15   3  16        850.56        844.44        99.97 o                         
 -13   3  16       1662.67       2010.26       244.07 o                         
 -11   3  16        143.21        132.93        59.04 o                         
  -9   3  16        498.17        564.92        70.61 o                         
  -7   3  16        759.57        805.81        81.03 o                         
  -5   3  16        472.51        651.40        87.33 o                         
  -3   3  16        290.10        219.34        61.62 o                         
  -1   3  16         11.78         12.50        48.43 o                         
   1   3  16          1.20        -16.23        45.18 o                         
   3   3  16         25.01         37.90        50.44 o                         
   5   3  16          4.83         10.73        44.35 o                         
   7   3  16         40.08        -20.37        71.13 o                         
   9   3  16        268.59        173.64        65.09 o                         
  11   3  16         70.56         52.60        61.48 o                         
  13   3  16         43.87        -61.51        64.19 o                         
  15   3  16          9.49         45.06        58.93 o                         
  17   3  16         89.18         17.01        56.27 o                         
  19   3  16          4.17         64.51        66.24 o                         
 -14   4  16        212.64        199.52       151.81 o                         
 -12   4  16          2.68       -196.49       130.99 o                         
 -10   4  16        514.15        367.15       104.97 o                         
  -8   4  16        125.70        217.10        75.14 o                         
  -6   4  16         67.95        101.16        74.19 o                         
  -4   4  16          2.99         30.46        56.45 o                         
  -2   4  16         11.61        -17.43        60.64 o                         
   0   4  16        137.28        248.97       109.30 o                         
   2   4  16         51.97         29.49        78.07 o                         
   4   4  16          3.64        -88.48        84.15 o                         
   6   4  16        200.67         76.34        88.48 o                         
   8   4  16         43.56         58.99        87.62 o                         
  10   4  16         36.66         12.14        77.21 o                         
 -29   1  17          0.33        149.63       112.25 o                         
 -27   1  17        176.86        208.81        64.47 o                         
 -25   1  17          7.10         49.14        39.95 o                         
 -23   1  17        140.25        197.72        48.82 o                         
 -21   1  17        130.97         63.32        31.04 o                         
 -19   1  17       1118.95       1008.74        70.27 o                         
 -17   1  17         49.14         46.32        31.65 o                         
 -15   1  17        414.21        458.47        49.18 o                         
 -13   1  17       2349.49       2013.40       137.33 o                         
 -11   1  17         15.40         31.14        23.61 o                         
  -9   1  17          0.01         12.09        19.47 o                         
  -7   1  17       1903.57       1958.12        68.64 o                         
  -5   1  17        211.14        225.84        28.42 o                         
  -3   1  17       3323.52       3373.96        89.62 o                         
  -1   1  17       7166.51       6881.38       149.64 o                         
   1   1  17       8368.28       8093.12       301.80 o                         
   3   1  17       3123.45       3045.39       112.57 o                         
   5   1  17       1522.29       1526.81        67.20 o                         
   7   1  17          8.65        -26.68        19.14 o                         
   9   1  17        107.33         88.34        24.14 o                         
  11   1  17        159.68        171.87        23.08 o                         
  13   1  17        616.61        634.77        50.91 o                         
  15   1  17         61.06         95.04        23.04 o                         
  17   1  17        286.72        195.93        31.73 o                         
  19   1  17         22.16         52.05        22.73 o                         
  21   1  17         74.51        114.01        27.21 o                         
  23   1  17         28.53        113.43        40.08 o                         
  25   1  17          0.01        -17.94        50.62 o                         
  27   1  17         13.62         29.75        73.43 o                         
 -26   2  17         33.53         71.13       142.27 o                         
 -24   2  17         66.32        137.06       133.59 o                         
 -22   2  17          1.93        -19.08       108.44 o                         
 -20   2  17          9.33          8.67       109.30 o                         
 -18   2  17          1.35        -33.62        73.49 o                         
 -16   2  17       1229.96       1271.17        93.72 o                         
 -14   2  17        138.85        137.72        46.99 o                         
 -12   2  17          6.82         64.24        49.12 o                         
 -10   2  17       2624.86       2840.55       133.07 o                         
  -8   2  17          3.73         25.03        40.99 o                         
  -6   2  17       1856.10       1952.16       101.82 o                         
  -4   2  17       2579.73       2943.62       216.99 o                         
  -2   2  17       1050.04       1137.43       108.40 o                         
   0   2  17       7945.03       8159.10       230.21 o                         
   2   2  17        813.56        866.61        73.70 o                         
   4   2  17       1667.85       1557.61        87.02 o                         
   6   2  17       1269.63       1279.16        96.19 o                         
   8   2  17          6.91         41.56        36.60 o                         
  10   2  17        416.18        316.68        59.73 o                         
  12   2  17         39.20         54.14        41.06 o                         
  14   2  17         22.41         26.40        37.61 o                         
  16   2  17        377.93        512.27        63.10 o                         
  18   2  17          3.65         44.70        45.06 o                         
  20   2  17        100.84         11.10        50.90 o                         
  22   2  17          6.93        -16.39        56.58 o                         
  24   2  17          2.14         51.84        67.84 o                         
 -23   3  17         13.77        137.06       132.73 o                         
 -21   3  17         27.73        142.27       142.27 o                         
 -19   3  17         11.36         -3.47       112.77 o                         
 -17   3  17         81.26         25.16       111.04 o                         
 -15   3  17          0.27        -77.91        52.93 o                         
 -13   3  17        316.73        329.15        77.03 o                         
 -11   3  17        598.46        533.71        72.67 o                         
  -9   3  17       1236.59       1236.03       102.34 o                         
  -7   3  17       1213.10       1173.10        95.52 o                         
  -5   3  17        102.05         92.30        54.86 o                         
  -3   3  17       1055.76        772.61       133.16 o                         
  -1   3  17         66.75        121.77        57.22 o                         
   1   3  17        264.33        233.47        65.27 o                         
   3   3  17        335.77        459.73       144.00 o                         
   5   3  17        140.04         62.57        55.58 o                         
   7   3  17         39.34         26.36        49.15 o                         
   9   3  17        416.01        388.88        84.79 o                         
  11   3  17          1.63         83.35        62.42 o                         
  13   3  17          0.12         18.05        57.27 o                         
  15   3  17         16.96        -16.13        64.28 o                         
  17   3  17         47.06         61.59        64.38 o                         
  19   3  17         30.58         16.49        65.98 o                         
 -12   4  17        113.60         65.93       129.26 o                         
 -10   4  17         37.38         96.99       121.02 o                         
  -8   4  17          2.46         34.74        70.02 o                         
  -6   4  17          6.82         58.96        71.07 o                         
  -4   4  17        403.78        510.41        94.37 o                         
  -2   4  17        647.23        690.54       104.19 o                         
   0   4  17         68.11         58.64        65.15 o                         
   2   4  17         43.08         53.91        71.44 o                         
   4   4  17         94.20         58.12        86.75 o                         
   6   4  17          2.83        -66.80        84.15 o                         
   8   4  17         45.09         78.07        89.35 o                         
 -30   0  18        228.00        234.22       164.82 o                         
 -28   0  18        169.15         64.19       139.67 o                         
 -26   0  18        230.87        414.66       176.97 o                         
 -24   0  18          7.92         63.33       127.52 o                         
 -22   0  18        675.56        741.23        84.65 o                         
 -20   0  18       1114.67       1048.62        94.96 o                         
 -18   0  18        610.46        581.73        62.52 o                         
 -16   0  18         94.43          8.25        39.99 o                         
 -14   0  18         70.40        -15.15        40.08 o                         
 -12   0  18         17.64        -11.74        38.30 o                         
 -10   0  18        106.60         74.11        43.23 o                         
  -8   0  18       1344.79       1151.27        70.96 o                         
  -6   0  18         66.67         64.18        31.49 o                         
  -4   0  18       1114.35       1110.09        68.91 o                         
  -2   0  18        956.66       1018.48        74.62 o                         
   0   0  18       1190.66       1245.00        69.68 o                         
   2   0  18        771.16        725.94        57.90 o                         
   4   0  18        629.81        715.06        58.19 o                         
   6   0  18       2067.24       1960.01       173.68 o                         
   8   0  18       3552.29       3483.55       125.62 o                         
  10   0  18       4023.47       4122.93       128.95 o                         
  12   0  18       2741.52       2884.10       110.09 o                         
  14   0  18       1602.92       1737.99       132.18 o                         
  16   0  18       2029.85       2163.37       143.16 o                         
  18   0  18        632.59        811.78       101.46 o                         
  20   0  18         64.60         40.69        44.38 o                         
  22   0  18          4.57        -64.21        42.81 o                         
  24   0  18         10.43         -5.71        73.33 o                         
  26   0  18          0.66       -119.02        92.94 o                         
 -29   1  18         47.48         21.75       112.62 o                         
 -27   1  18        319.56        460.66        97.74 o                         
 -25   1  18        642.02        696.75        95.11 o                         
 -23   1  18          4.54         78.49        41.43 o                         
 -21   1  18        416.61        340.78        55.69 o                         
 -19   1  18        269.44        215.12        43.15 o                         
 -17   1  18         93.96         45.41        33.82 o                         
 -15   1  18        639.64        588.09        53.12 o                         
 -13   1  18         38.08         44.59        88.48 o                         
 -11   1  18         52.25         48.88        27.94 o                         
  -9   1  18        181.03        132.57        40.87 o                         
  -7   1  18          1.31         13.31        20.11 o                         
  -5   1  18        244.65        244.14        39.69 o                         
  -3   1  18       1012.60        915.00        46.97 o                         
  -1   1  18       1235.57       1118.21        88.49 o                         
   1   1  18         23.42         12.34        19.51 o                         
   3   1  18          0.02        -17.32        20.80 o                         
   5   1  18        686.35        735.68        39.95 o                         
   7   1  18         42.38          1.66        15.73 o                         
   9   1  18        539.39        540.43        34.08 o                         
  11   1  18       1587.85       1506.33        56.58 o                         
  13   1  18       1199.56       1153.33        51.92 o                         
  15   1  18          0.68         33.94        20.39 o                         
  17   1  18        144.84        166.29        37.98 o                         
  19   1  18        539.30        563.67        45.09 o                         
  21   1  18         66.75        141.45        36.83 o                         
  23   1  18          9.23        -22.23        45.09 o                         
  25   1  18         64.30        116.01        58.61 o                         
 -26   2  18         73.98         96.29       151.81 o                         
 -24   2  18          5.18        138.80       156.15 o                         
 -22   2  18        192.77        295.81       157.88 o                         
 -20   2  18        260.14        144.87       136.20 o                         
 -18   2  18          0.59          0.87        96.29 o                         
 -16   2  18        408.14        492.13        82.05 o                         
 -14   2  18         90.58         43.46        43.51 o                         
 -12   2  18         46.95        -47.97        46.78 o                         
 -10   2  18        594.56        637.37       101.97 o                         
  -8   2  18        335.07        212.85       127.09 o                         
  -6   2  18        181.88        155.21        54.78 o                         
  -4   2  18       3223.92       3169.43       296.16 o                         
  -2   2  18        333.41        363.56        80.38 o                         
   0   2  18       1872.61       2125.04       107.69 o                         
   2   2  18        102.58         94.01        43.63 o                         
   4   2  18        460.95        457.10        91.38 o                         
   6   2  18        214.37        209.09        51.67 o                         
   8   2  18        184.02        222.78        54.76 o                         
  10   2  18        105.48         74.09        48.38 o                         
  12   2  18        946.04       1018.54        97.27 o                         
  14   2  18        280.21        265.61        56.93 o                         
  16   2  18        112.96        116.40        45.76 o                         
  18   2  18         24.22         31.23        48.40 o                         
  20   2  18        223.44        252.43        59.19 o                         
  22   2  18          4.07          2.48        59.74 o                         
 -21   3  18         97.26        349.60       167.43 o                         
 -19   3  18        146.46        159.62       137.06 o                         
 -17   3  18         28.32         88.48       135.33 o                         
 -15   3  18         18.03          6.81        52.43 o                         
 -13   3  18         23.70          9.97        54.71 o                         
 -11   3  18         38.71         96.76       111.04 o                         
  -9   3  18        269.48        254.32        60.52 o                         
  -7   3  18        203.35        200.28        59.60 o                         
  -5   3  18          1.92        -11.80        47.79 o                         
  -3   3  18          7.18         -6.31        45.54 o                         
  -1   3  18        325.94        391.05        77.12 o                         
   1   3  18         63.88         55.84        55.18 o                         
   3   3  18         19.25        100.17        57.01 o                         
   5   3  18        297.11        400.52        78.54 o                         
   7   3  18        273.52        336.09       108.44 o                         
   9   3  18        443.10        655.35       102.51 o                         
  11   3  18        471.83        589.58       194.75 o                         
  13   3  18        601.32        554.17       103.99 o                         
  15   3  18        362.39        262.16        88.10 o                         
  17   3  18        133.34        110.63        80.87 o                         
 -10   4  18          0.12         64.96        90.22 o                         
  -8   4  18        277.41        180.28        90.41 o                         
  -6   4  18        628.13        629.08       109.14 o                         
  -4   4  18          1.76        184.84        79.29 o                         
  -2   4  18          7.26         43.30        65.67 o                         
   0   4  18         21.26        167.72        82.78 o                         
   2   4  18         70.05         -3.96        75.91 o                         
   4   4  18         12.42        109.30       106.70 o                         
   6   4  18        107.13         26.89        91.09 o                         
 -29   1  19        183.17        217.30       112.14 o                         
 -27   1  19        259.81        306.54       130.04 o                         
 -25   1  19          0.09         25.55        57.75 o                         
 -23   1  19        191.76        194.53        51.40 o                         
 -21   1  19       1078.92       1234.99        90.48 o                         
 -19   1  19        251.41        308.42        66.11 o                         
 -17   1  19        465.40        431.68        51.51 o                         
 -15   1  19       1230.12       1355.43        81.58 o                         
 -13   1  19       1303.51       1377.66        90.54 o                         
 -11   1  19        232.69        245.58        40.07 o                         
  -9   1  19          1.51         -5.94        23.56 o                         
  -7   1  19         34.92         34.59        36.91 o                         
  -5   1  19        452.92        491.14        44.59 o                         
  -3   1  19        186.50        230.99        33.07 o                         
  -1   1  19        791.12        717.87        79.88 o                         
   1   1  19        757.47        770.12        53.64 o                         
   3   1  19       3708.47       3503.51       141.78 o                         
   5   1  19        644.35        681.42        37.70 o                         
   7   1  19        296.43        306.56        25.78 o                         
   9   1  19        405.27        393.16        33.70 o                         
  11   1  19          5.70         12.43        22.37 o                         
  13   1  19        326.22        285.51        31.08 o                         
  15   1  19         25.58         27.71        28.68 o                         
  17   1  19        413.81        511.61        75.14 o                         
  19   1  19        249.50        245.50        30.61 o                         
  21   1  19        257.94        376.66        53.56 o                         
  23   1  19        533.50        634.56        77.88 o                         
  25   1  19         70.42         66.45        59.32 o                         
 -26   2  19         14.76         29.49       140.53 o                         
 -24   2  19        189.67         65.06       128.39 o                         
 -22   2  19          1.66          0.00       105.83 o                         
 -20   2  19        805.79        667.97       183.04 o                         
 -18   2  19        942.33        831.06       190.85 o                         
 -16   2  19        233.56        152.53        67.88 o                         
 -14   2  19       2641.85       2570.79       155.52 o                         
 -12   2  19          9.44        -46.03        50.71 o                         
 -10   2  19          0.60        -14.67        63.79 o                         
  -8   2  19        180.61        189.96        88.92 o                         
  -6   2  19         56.55        -16.54        56.74 o                         
  -4   2  19       2077.39       1824.47       157.93 o                         
  -2   2  19        740.50        837.52       232.05 o                         
   0   2  19        940.39        910.74       116.58 o                         
   2   2  19         11.10       -107.39       100.63 o                         
   4   2  19        285.52        386.63        61.09 o                         
   6   2  19       1501.11       1343.11       195.62 o                         
   8   2  19        253.64        268.93        57.28 o                         
  10   2  19         32.01         32.02        45.44 o                         
  12   2  19        138.96        122.75        65.33 o                         
  14   2  19        169.00        125.07        49.50 o                         
  16   2  19        284.42        235.45        64.16 o                         
  18   2  19        216.70        253.59        60.21 o                         
  20   2  19        113.52        130.91        63.25 o                         
  22   2  19        163.61        254.10        81.49 o                         
 -21   3  19        195.09         25.16       134.46 o                         
 -19   3  19          9.78       -114.51       111.04 o                         
 -17   3  19        226.16          3.47       106.70 o                         
 -15   3  19         15.57          5.94        59.76 o                         
 -13   3  19        131.74         77.99        64.07 o                         
 -11   3  19        437.66        315.61       147.04 o                         
  -9   3  19         17.52         26.66        55.55 o                         
  -7   3  19        726.40        663.86        80.76 o                         
  -5   3  19        901.94        887.34       221.21 o                         
  -3   3  19          1.70         -1.88        50.94 o                         
  -1   3  19          3.35          6.91        53.68 o                         
   1   3  19         69.80        105.29        64.79 o                         
   3   3  19         11.00          3.68        53.73 o                         
   5   3  19         69.80         15.34        71.57 o                         
   7   3  19        255.25        281.81       155.28 o                         
   9   3  19          0.36         11.09        58.66 o                         
  11   3  19         17.45         85.27        65.90 o                         
  13   3  19        112.43         43.14        91.09 o                         
  15   3  19          3.73        -12.49        70.89 o                         
  17   3  19         16.02         22.31        68.56 o                         
  -8   4  19         95.46         55.91        78.78 o                         
  -6   4  19        125.45        107.47        77.35 o                         
  -4   4  19        120.03        184.46        88.16 o                         
  -2   4  19         19.71         -7.36        67.05 o                         
   0   4  19          8.93          2.88        63.39 o                         
   2   4  19         23.80         -6.42        72.50 o                         
   4   4  19         77.16        105.44        81.50 o                         
 -28   0  20         50.65         21.69       144.87 o                         
 -26   0  20        103.62         29.49       131.86 o                         
 -24   0  20        431.10        529.17       179.57 o                         
 -22   0  20        789.89       1256.13       248.97 o                         
 -20   0  20        229.87        252.02        62.21 o                         
 -18   0  20        775.49        929.06        90.50 o                         
 -16   0  20        763.93        941.71        72.50 o                         
 -14   0  20        228.75        261.82        53.57 o                         
 -12   0  20         11.05         31.21        40.45 o                         
 -10   0  20       1216.11       1126.76       109.98 o                         
  -8   0  20       1734.08       1833.14       114.27 o                         
  -6   0  20       5149.04       5152.51       164.55 o                         
  -4   0  20       2517.04       2601.05       107.67 o                         
  -2   0  20       5167.43       5087.88       162.12 o                         
   0   0  20         10.35         -2.05        27.59 o                         
   2   0  20       3692.44       3624.22       128.78 o                         
   4   0  20         31.13         27.20        32.38 o                         
   6   0  20       2125.38       2100.19        97.37 o                         
   8   0  20         32.13        -11.11        30.84 o                         
  10   0  20         84.61         70.44        37.05 o                         
  12   0  20        209.67        147.89        68.20 o                         
  14   0  20       1506.42       1462.60       110.21 o                         
  16   0  20        882.59        942.95        93.83 o                         
  18   0  20         72.14          3.82        48.93 o                         
  20   0  20        325.60        209.44       102.94 o                         
  22   0  20        202.09        161.78        60.14 o                         
  24   0  20         17.49         22.72        95.12 o                         
 -27   1  20          6.38        170.68       117.65 o                         
 -25   1  20        300.93        383.95        65.10 o                         
 -23   1  20         94.33         84.38        77.03 o                         
 -21   1  20         12.56         68.50        40.53 o                         
 -19   1  20        164.31        147.37        48.36 o                         
 -17   1  20        385.63        350.06        49.03 o                         
 -15   1  20         36.23         82.69        51.15 o                         
 -13   1  20          6.28         10.91        36.84 o                         
 -11   1  20        294.82        284.37        65.26 o                         
  -9   1  20        376.19        379.88        56.82 o                         
  -7   1  20        299.12        402.41        77.76 o                         
  -5   1  20        964.14        997.18       150.88 o                         
  -3   1  20       3082.09       3034.49       106.65 o                         
  -1   1  20       4350.06       4262.04       191.82 o                         
   1   1  20       1912.86       1819.63        99.81 o                         
   3   1  20        539.83        593.87        44.20 o                         
   5   1  20        559.02        541.02        34.84 o                         
   7   1  20        154.11        139.89        24.80 o                         
   9   1  20        304.06        292.18        36.76 o                         
  11   1  20        305.44        278.53        32.87 o                         
  13   1  20         18.45         40.60        24.68 o                         
  15   1  20         42.28         81.17        24.52 o                         
  17   1  20        322.16        333.82        31.95 o                         
  19   1  20        290.25        343.17        57.04 o                         
  21   1  20          5.91        -54.10        40.91 o                         
  23   1  20          0.89         45.66        53.29 o                         
 -24   2  20        132.49        162.22       159.62 o                         
 -22   2  20         29.72         85.01       145.74 o                         
 -20   2  20        343.19        150.94       144.87 o                         
 -18   2  20       1048.30        930.82       213.40 o                         
 -16   2  20        120.36        257.64       117.98 o                         
 -14   2  20        421.47        462.40        79.70 o                         
 -12   2  20         97.21         81.89        61.68 o                         
 -10   2  20         32.62         85.36        71.75 o                         
  -8   2  20        948.94        944.87       123.00 o                         
  -6   2  20          4.07        -63.37        63.92 o                         
  -4   2  20        202.40        168.07        74.65 o                         
  -2   2  20       2175.93       2192.86       174.42 o                         
   0   2  20          0.30        -40.18        55.64 o                         
   2   2  20          3.67         41.85        63.76 o                         
   4   2  20         38.08        -11.79        70.27 o                         
   6   2  20          5.56         61.02        41.36 o                         
   8   2  20         73.76        101.70        48.23 o                         
  10   2  20         28.96         26.51        46.38 o                         
  12   2  20         43.32         20.94        47.33 o                         
  14   2  20         65.70        100.00        58.90 o                         
  16   2  20        548.17        485.27        90.78 o                         
  18   2  20         98.76         34.66        56.95 o                         
  20   2  20         33.37         94.21        62.85 o                         
  22   2  20         80.21        -19.44        72.06 o                         
 -19   3  20         88.45        -54.65       126.65 o                         
 -17   3  20        135.61        411.19       170.90 o                         
 -15   3  20         88.36        129.36       117.98 o                         
 -13   3  20          8.24        -10.70        62.83 o                         
 -11   3  20         28.28        -57.50       128.39 o                         
  -9   3  20        987.51       1241.48       165.26 o                         
  -7   3  20        976.08       1180.37       126.93 o                         
  -5   3  20        305.05        382.32        85.03 o                         
  -3   3  20         26.34        103.69        63.08 o                         
  -1   3  20        553.16        540.16        90.64 o                         
   1   3  20        160.76        113.60        62.89 o                         
   3   3  20         81.27          5.37        56.69 o                         
   5   3  20         34.51         28.86        60.33 o                         
   7   3  20        135.78         50.28        58.21 o                         
   9   3  20         46.06        -62.48        95.42 o                         
  11   3  20         27.15         11.65        66.62 o                         
  13   3  20         19.51          8.89        67.53 o                         
  15   3  20         99.54         52.26        82.63 o                         
  -4   4  20        339.64        393.62        99.36 o                         
  -2   4  20          1.32        -84.21        69.39 o                         
   0   4  20         64.98         59.67        75.03 o                         
 -27   1  21          0.86        119.74       120.46 o                         
 -25   1  21          2.20          5.81       109.33 o                         
 -23   1  21          8.14         81.02        54.51 o                         
 -21   1  21         76.88         73.84        44.95 o                         
 -19   1  21         28.11         26.92        39.20 o                         
 -17   1  21        502.23        488.86        61.77 o                         
 -15   1  21         89.67         39.50        38.54 o                         
 -13   1  21       1442.23       1416.32       135.02 o                         
 -11   1  21       1992.82       1933.35       108.92 o                         
  -9   1  21        705.95        835.22        81.01 o                         
  -7   1  21       1609.09       1826.74       142.06 o                         
  -5   1  21        591.45        588.34        62.63 o                         
  -3   1  21        561.85        529.15        50.20 o                         
  -1   1  21       2343.38       2376.96        81.12 o                         
   1   1  21        861.90        858.03        58.04 o                         
   3   1  21       3369.12       3357.87       114.84 o                         
   5   1  21        364.81        416.74        54.57 o                         
   7   1  21        403.43        369.89        67.86 o                         
   9   1  21        458.31        585.25        43.24 o                         
  11   1  21        636.11        601.52        43.27 o                         
  13   1  21         14.77         48.93        45.98 o                         
  15   1  21        167.74        212.20        30.89 o                         
  17   1  21          2.06         71.49        31.24 o                         
  19   1  21         63.67         56.69        34.33 o                         
  21   1  21        188.57        193.49        59.44 o                         
  23   1  21         61.41         36.50        53.78 o                         
 -24   2  21         19.93         26.02       137.06 o                         
 -22   2  21          0.92        138.80       137.06 o                         
 -20   2  21        129.11        393.84       161.35 o                         
 -18   2  21          0.14         29.49       107.57 o                         
 -16   2  21        374.29        209.07       136.20 o                         
 -14   2  21       1176.73       1287.56       119.75 o                         
 -12   2  21        963.34        959.69       157.02 o                         
 -10   2  21        464.72        395.32       102.30 o                         
  -8   2  21        561.80        506.55       104.70 o                         
  -6   2  21        301.92        366.93        93.74 o                         
  -4   2  21         55.06         79.60       132.73 o                         
  -2   2  21        106.49        117.34        70.65 o                         
   0   2  21        255.87        240.64        80.24 o                         
   2   2  21        362.56        331.79       194.75 o                         
   4   2  21        852.23        674.19       110.71 o                         
   6   2  21        196.22        305.36        88.74 o                         
   8   2  21        602.06        579.70        87.77 o                         
  10   2  21        135.41        125.37        56.07 o                         
  12   2  21        251.02        132.33        59.55 o                         
  14   2  21          6.20        -14.92        58.44 o                         
  16   2  21        131.36        153.58        68.20 o                         
  18   2  21         70.31        149.95        68.84 o                         
  20   2  21          1.82        -27.26        68.09 o                         
 -19   3  21         77.52        240.30       159.62 o                         
 -17   3  21         43.07        136.20       139.67 o                         
 -15   3  21          9.83         25.09        66.05 o                         
 -13   3  21          5.35         94.21       137.50 o                         
 -11   3  21        111.75         46.98        62.75 o                         
  -9   3  21         63.56         57.81        68.07 o                         
  -7   3  21        105.50        204.70        70.38 o                         
  -5   3  21          1.37         26.06        55.83 o                         
  -3   3  21        148.96        227.95       150.51 o                         
  -1   3  21         93.51         24.55        65.65 o                         
   1   3  21          7.10        -16.55        54.22 o                         
   3   3  21          5.00        -23.43        55.31 o                         
   5   3  21         46.41        105.05        69.52 o                         
   7   3  21         11.71        -48.92        60.72 o                         
   9   3  21          9.23         -0.15        64.67 o                         
  11   3  21         12.46         60.85        68.89 o                         
  13   3  21          0.94         28.08        80.23 o                         
  15   3  21          5.89        173.00        89.66 o                         
 -28   0  22          0.77       -123.18       136.20 o                         
 -26   0  22        263.58        133.59       135.33 o                         
 -24   0  22        112.73        239.43       159.62 o                         
 -22   0  22          3.25        116.24       141.40 o                         
 -20   0  22        198.29        240.30       154.41 o                         
 -18   0  22         27.72         79.22        58.70 o                         
 -16   0  22        159.32        147.41        53.20 o                         
 -14   0  22        191.31        182.70        48.67 o                         
 -12   0  22        360.82        372.92        58.45 o                         
 -10   0  22        386.82        426.39        87.20 o                         
  -8   0  22        208.68        203.02        46.58 o                         
  -6   0  22        208.46        284.99        49.55 o                         
  -4   0  22        229.47        285.54        46.99 o                         
  -2   0  22       3631.00       4015.23       142.88 o                         
   0   0  22      14969.84      15227.59       385.32 o                         
   2   0  22       7056.17       7233.46       216.95 o                         
   4   0  22       3959.45       3955.10       162.19 o                         
   6   0  22       4189.23       3923.61       143.10 o                         
   8   0  22        321.97        418.58        76.80 o                         
  10   0  22       1186.40        935.50       107.02 o                         
  12   0  22       1637.36       1592.52       137.14 o                         
  14   0  22         16.64         31.75        55.89 o                         
  16   0  22       1095.07       1163.62       161.25 o                         
  18   0  22        113.11        126.52        60.94 o                         
  20   0  22         81.26        266.63       109.65 o                         
  22   0  22        363.48        243.41       103.68 o                         
 -27   1  22          0.86        -20.75       109.82 o                         
 -25   1  22          7.35        -15.82       146.61 o                         
 -23   1  22          0.20        142.12        53.95 o                         
 -21   1  22         11.08         58.57        49.16 o                         
 -19   1  22         80.94         71.99        44.77 o                         
 -17   1  22        220.64        170.46        47.86 o                         
 -15   1  22        252.90        204.35        52.68 o                         
 -13   1  22        507.02        338.56       107.81 o                         
 -11   1  22        339.33        156.36        47.22 o                         
  -9   1  22         18.66         28.45        36.06 o                         
  -7   1  22          2.69        -14.45        31.15 o                         
  -5   1  22         54.48        -11.01        36.05 o                         
  -3   1  22       2301.21       2179.97       111.89 o                         
  -1   1  22       1063.23       1029.51        76.12 o                         
   1   1  22         77.83         57.89        36.95 o                         
   3   1  22       1829.90       1776.72       151.74 o                         
   5   1  22       1868.90       1644.93       166.91 o                         
   7   1  22        374.67        336.61        36.74 o                         
   9   1  22        343.06        312.24        46.70 o                         
  11   1  22        175.45        150.22        55.39 o                         
  13   1  22         66.27        193.45        35.31 o                         
  15   1  22         69.22        172.30        35.16 o                         
  17   1  22        155.96        213.26        34.43 o                         
  19   1  22        174.13        295.34        59.35 o                         
  21   1  22        104.55         83.97        53.87 o                         
  23   1  22         54.90         -6.45        60.83 o                         
 -24   2  22         99.07          5.20       162.22 o                         
 -22   2  22        194.21        270.66       171.76 o                         
 -20   2  22          4.53         10.41       142.27 o                         
 -18   2  22         89.91         62.46       135.33 o                         
 -16   2  22        106.93         13.88       109.30 o                         
 -14   2  22         51.97          6.94       105.83 o                         
 -12   2  22         56.15        -30.91        72.50 o                         
 -10   2  22          1.06        -45.05        68.04 o                         
  -8   2  22        557.10        405.96       103.58 o                         
  -6   2  22         64.64         22.84        73.42 o                         
  -4   2  22         40.81        166.79        78.73 o                         
  -2   2  22         16.35        -60.04        60.39 o                         
   0   2  22        171.45         -7.81        68.55 o                         
   2   2  22       1170.57       1378.63       240.30 o                         
   4   2  22        135.05         80.62        74.13 o                         
   6   2  22         67.03         14.31        45.08 o                         
   8   2  22        725.30        745.60        89.91 o                         
  10   2  22        180.99        233.49        63.57 o                         
  12   2  22         53.94        170.47        71.66 o                         
  14   2  22        107.11        146.46        64.28 o                         
  16   2  22          9.13         -2.79        62.27 o                         
  18   2  22         30.19        -63.55        66.99 o                         
  20   2  22         78.68         -6.40        67.10 o                         
 -17   3  22         58.10         -3.47       147.47 o                         
 -15   3  22          0.01         99.93        75.07 o                         
 -13   3  22          0.02         26.62        69.51 o                         
 -11   3  22         27.36        -18.02        57.01 o                         
  -9   3  22        107.62        142.50        68.93 o                         
  -7   3  22         23.52         66.60        66.60 o                         
  -5   3  22        390.00        417.20        93.69 o                         
  -3   3  22        433.34        375.09       117.55 o                         
  -1   3  22        343.17        367.74       183.91 o                         
   1   3  22        452.49        383.50        90.61 o                         
   3   3  22        387.73        392.98        94.69 o                         
   5   3  22        292.58        213.72        77.53 o                         
   7   3  22         38.07         11.53        69.15 o                         
   9   3  22         11.11        106.15       134.89 o                         
  11   3  22         89.59        135.39       100.20 o                         
  13   3  22        322.25        360.94       134.89 o                         
 -25   1  23         83.99         84.60       118.58 o                         
 -23   1  23        261.91        347.91        82.59 o                         
 -21   1  23        272.19        230.73        65.19 o                         
 -19   1  23         49.23         26.67        48.57 o                         
 -17   1  23         70.66         86.85        63.23 o                         
 -15   1  23        524.92        541.51       120.48 o                         
 -13   1  23        138.13        133.26        46.21 o                         
 -11   1  23        483.39        386.75        86.73 o                         
  -9   1  23         18.69         -7.08        34.09 o                         
  -7   1  23         19.90        -33.46        33.06 o                         
  -5   1  23        271.62        214.77        48.96 o                         
  -3   1  23        153.24        161.40        44.03 o                         
  -1   1  23         34.40         33.23        33.89 o                         
   1   1  23         73.65         49.48        38.92 o                         
   3   1  23        120.69         97.77        57.19 o                         
   5   1  23         36.91         24.14        37.25 o                         
   7   1  23       2824.75       2832.65       264.74 o                         
   9   1  23          3.27        -30.31        77.71 o                         
  11   1  23        927.43        883.64        92.30 o                         
  13   1  23       1154.06       1281.24        76.50 o                         
  15   1  23        540.67        727.45       127.09 o                         
  17   1  23         33.09        -46.97        50.34 o                         
  19   1  23         59.79         13.93        54.39 o                         
  21   1  23         80.63         68.69        55.37 o                         
 -22   2  23          1.32         63.33       138.80 o                         
 -20   2  23         33.44       -125.79       112.77 o                         
 -18   2  23         36.06        -10.41       118.85 o                         
 -16   2  23          6.01         -1.73       123.18 o                         
 -14   2  23          6.11        -53.78        98.03 o                         
 -12   2  23         14.78          6.94       107.57 o                         
 -10   2  23        108.04         20.96        75.83 o                         
  -8   2  23         32.16        -12.97        80.72 o                         
  -6   2  23         72.71         67.57        78.42 o                         
  -4   2  23          0.77         94.79        80.33 o                         
  -2   2  23         11.27         32.92        71.27 o                         
   0   2  23        310.63        211.71        85.71 o                         
   2   2  23         12.75         48.53        74.21 o                         
   4   2  23         83.66         27.25        95.86 o                         
   6   2  23        133.14        107.45        85.84 o                         
   8   2  23          0.19         -6.46        47.17 o                         
  10   2  23       1262.81       1309.04       120.36 o                         
  12   2  23        474.02        479.77        86.96 o                         
  14   2  23         60.73         93.83        70.93 o                         
  16   2  23        256.72         21.17        77.12 o                         
  18   2  23        271.63        389.19       101.30 o                         
 -15   3  23          0.45        110.46       142.27 o                         
 -13   3  23          6.57         19.57        68.40 o                         
 -11   3  23         70.55        105.05       174.80 o                         
  -9   3  23         28.48         87.33        70.38 o                         
  -7   3  23         98.99        244.28        79.12 o                         
  -5   3  23          3.94         25.40        51.32 o                         
  -3   3  23          7.36        -21.29        57.03 o                         
  -1   3  23          1.31         14.42        62.37 o                         
   1   3  23         64.39        -79.43        52.96 o                         
   3   3  23          0.02        -38.95        57.10 o                         
   5   3  23         12.40        -18.03        91.52 o                         
   7   3  23         23.16         67.82        66.42 o                         
   9   3  23          0.20        -74.14        65.15 o                         
  11   3  23          4.48          0.98        63.47 o                         
 -26   0  24          9.57        121.45       163.96 o                         
 -24   0  24        165.56        268.05       172.63 o                         
 -22   0  24        258.14        552.59       196.92 o                         
 -20   0  24        234.28         49.45       135.33 o                         
 -18   0  24        316.69         64.19       134.46 o                         
 -16   0  24       1530.55       1991.76       294.95 o                         
 -14   0  24       3643.53       3986.76       214.59 o                         
 -12   0  24       2305.82       2459.01       212.54 o                         
 -10   0  24        495.46        362.14        80.77 o                         
  -8   0  24       1082.98       1126.72        99.34 o                         
  -6   0  24         92.74        150.48        44.32 o                         
  -4   0  24       2784.09       2806.36       122.19 o                         
  -2   0  24       2625.85       2443.95       192.35 o                         
   0   0  24       1231.32       1332.53        99.77 o                         
   2   0  24        291.87        334.24        76.23 o                         
   4   0  24        340.56        264.55        74.61 o                         
   6   0  24        783.72        803.06       101.28 o                         
   8   0  24        233.13        122.80        60.01 o                         
  10   0  24        181.73        172.80        65.02 o                         
  12   0  24        144.10        110.87        62.23 o                         
  14   0  24         93.88         97.75        62.36 o                         
  16   0  24         91.37        130.81        70.10 o                         
  18   0  24        147.96        119.58        72.18 o                         
  20   0  24        955.40       1010.60       177.95 o                         
 -25   1  24         35.03        153.20       121.83 o                         
 -23   1  24          0.03       -131.87        87.91 o                         
 -21   1  24          1.88         69.80        57.16 o                         
 -19   1  24         84.22        142.04        55.04 o                         
 -17   1  24        585.78        520.39        67.84 o                         
 -15   1  24        546.35        474.63        70.40 o                         
 -13   1  24        256.65        282.28        66.98 o                         
 -11   1  24        448.40        445.79        66.98 o                         
  -9   1  24        479.86        435.13        63.47 o                         
  -7   1  24        346.84        346.96        56.79 o                         
  -5   1  24        713.06        610.27        70.00 o                         
  -3   1  24         11.17          2.82        57.20 o                         
  -1   1  24          0.16         -6.38        31.65 o                         
   1   1  24         71.39         64.27        38.87 o                         
   3   1  24         13.22         32.27        34.71 o                         
   5   1  24        166.17        225.86        70.62 o                         
   7   1  24        123.62         60.58        49.65 o                         
   9   1  24        913.27       1139.73       188.68 o                         
  11   1  24         15.24         -7.03        32.84 o                         
  13   1  24        134.54        181.97        39.75 o                         
  15   1  24         44.63        157.82        36.64 o                         
  17   1  24          0.20        -14.27        57.97 o                         
  19   1  24        133.15        140.17        68.01 o                         
 -22   2  24        127.90         39.04       172.63 o                         
 -20   2  24        100.28         69.40       153.55 o                         
 -18   2  24         41.65         86.75       142.27 o                         
 -16   2  24         24.69        150.08       128.39 o                         
 -14   2  24         49.14         99.76       138.80 o                         
 -12   2  24        132.80         45.11       114.51 o                         
 -10   2  24          0.73         32.10       114.51 o                         
  -8   2  24          5.11        -15.06        70.42 o                         
  -6   2  24        452.19        380.91       108.59 o                         
  -4   2  24         24.70        -24.65        74.55 o                         
  -2   2  24          9.98          7.03        77.99 o                         
   0   2  24         23.18         23.69        79.02 o                         
   2   2  24          2.75        -84.03        64.60 o                         
   4   2  24        125.00         54.38       129.69 o                         
   6   2  24         72.06        -98.12        77.18 o                         
   8   2  24         16.92        126.83        58.11 o                         
  10   2  24        711.79        702.07       143.47 o                         
  12   2  24        221.52        159.71        82.85 o                         
  14   2  24        185.73        128.87        78.99 o                         
  16   2  24          6.56         56.99        72.44 o                         
 -13   3  24        161.13        219.62        82.93 o                         
 -11   3  24          5.90        -52.50        59.11 o                         
  -9   3  24         20.90         -1.65        63.72 o                         
  -7   3  24          0.23        124.07        72.83 o                         
  -5   3  24          2.47         32.20        91.52 o                         
  -3   3  24         47.76         -4.85        72.87 o                         
  -1   3  24        134.62        174.12        79.59 o                         
   1   3  24        206.72        150.27       126.22 o                         
   3   3  24          4.56         20.50        64.60 o                         
   5   3  24        144.03         56.21        72.18 o                         
   7   3  24        104.09        102.40        95.86 o                         
   9   3  24         14.16         54.55        68.35 o                         
 -23   1  25          2.48        140.90       129.15 o                         
 -21   1  25         48.13        120.60       117.46 o                         
 -19   1  25        200.91        289.33        63.09 o                         
 -17   1  25         16.30        -14.82        60.71 o                         
 -15   1  25         63.17         93.65        50.51 o                         
 -13   1  25         49.28         15.33        45.63 o                         
 -11   1  25         39.96         84.19        51.31 o                         
  -9   1  25        251.07        303.70        71.79 o                         
  -7   1  25       1835.30       1767.95       158.05 o                         
  -5   1  25         81.21         83.07        83.78 o                         
  -3   1  25       2237.13       2262.84       180.65 o                         
  -1   1  25       1899.49       2040.77       115.38 o                         
   1   1  25        353.29        283.29       146.11 o                         
   3   1  25        442.77        357.11        83.76 o                         
   5   1  25        227.78        219.98        57.98 o                         
   7   1  25        737.66        756.80       102.77 o                         
   9   1  25        615.16        673.25       161.35 o                         
  11   1  25         23.90         25.62        84.60 o                         
  13   1  25          2.63        -64.77        85.71 o                         
  15   1  25          0.04         75.08        99.03 o                         
  17   1  25          1.45         41.04        59.86 o                         
  19   1  25          5.17         46.29        66.12 o                         
 -20   2  25          0.26         83.28       150.94 o                         
 -18   2  25         20.73        180.44       156.15 o                         
 -16   2  25         44.13        144.00       162.22 o                         
 -14   2  25         27.33         83.28       116.24 o                         
 -12   2  25          0.95        -90.22       117.98 o                         
 -10   2  25         48.48        118.85       112.77 o                         
  -8   2  25        591.52        324.44       153.55 o                         
  -6   2  25        567.90        420.73       159.62 o                         
  -4   2  25       1311.40       1331.67       165.91 o                         
  -2   2  25        596.17        690.21       169.16 o                         
   0   2  25        470.35        551.92       120.48 o                         
   2   2  25        146.57          6.03        95.42 o                         
   4   2  25         49.46        -93.40        75.68 o                         
   6   2  25        257.58        290.63       132.29 o                         
   8   2  25          5.47         46.57        58.25 o                         
  10   2  25          8.40          4.50        66.36 o                         
  12   2  25        645.63        734.95       140.97 o                         
  14   2  25          1.29         24.70        73.82 o                         
  16   2  25         98.47         61.08        77.35 o                         
 -11   3  25         85.01         61.98        78.51 o                         
  -9   3  25          1.25         26.86        68.97 o                         
  -7   3  25         14.29        -22.36        67.37 o                         
  -5   3  25         33.79         70.83        68.51 o                         
  -3   3  25          2.59        141.60        78.47 o                         
  -1   3  25         66.01         15.60        90.22 o                         
   1   3  25        106.47         85.72        80.24 o                         
   3   3  25          1.40        169.19       119.28 o                         
   5   3  25        108.09         77.33        78.11 o                         
   7   3  25         18.47          5.10        68.83 o                         
 -24   0  26        412.65        542.18       220.34 o                         
 -22   0  26          0.45         73.74       147.47 o                         
 -20   0  26          8.45         81.54       146.61 o                         
 -18   0  26         56.97        172.63       163.96 o                         
 -16   0  26         20.67         24.29       125.79 o                         
 -14   0  26        472.05        459.77       180.44 o                         
 -12   0  26        552.88        404.25       168.29 o                         
 -10   0  26        674.44        573.54        99.49 o                         
  -8   0  26       1640.55       1844.51       251.14 o                         
  -6   0  26        206.50        231.53        75.73 o                         
  -4   0  26        672.22        583.91        94.41 o                         
  -2   0  26       1865.44       1646.95       141.17 o                         
   0   0  26         56.99         29.85        56.57 o                         
   2   0  26        270.05        249.12        96.73 o                         
   4   0  26       1248.25       1548.57       407.72 o                         
   6   0  26       2153.98       2065.60       150.02 o                         
   8   0  26         74.92         69.61        86.75 o                         
  10   0  26        899.27        916.57       115.86 o                         
  12   0  26        184.11        176.76        83.71 o                         
  14   0  26         47.97        100.57        72.33 o                         
  16   0  26          4.92         88.82        67.67 o                         
  18   0  26         17.94         31.13        91.09 o                         
 -23   1  26          4.04        -66.84       114.01 o                         
 -21   1  26         34.62          1.07       115.08 o                         
 -19   1  26         12.30         71.09        55.22 o                         
 -17   1  26         11.91        -33.15        48.42 o                         
 -15   1  26         48.00         30.08        44.88 o                         
 -13   1  26        161.71         93.72        51.52 o                         
 -11   1  26        152.10        132.67        60.10 o                         
  -9   1  26         34.57         85.37        72.67 o                         
  -7   1  26         92.58        156.13        49.51 o                         
  -5   1  26        617.34        575.96       105.93 o                         
  -3   1  26         64.88         46.18        40.14 o                         
  -1   1  26        618.22        552.07        70.05 o                         
   1   1  26        217.29        231.24        80.27 o                         
   3   1  26          7.27         -1.14        36.63 o                         
   5   1  26        377.25        232.75        51.75 o                         
   7   1  26          2.42         29.89        36.16 o                         
   9   1  26        283.24        244.60       106.46 o                         
  11   1  26        336.69        434.17       113.30 o                         
  13   1  26        162.94        170.32       108.55 o                         
  15   1  26          0.02        -87.30       105.59 o                         
  17   1  26          9.59        107.68        71.70 o                         
 -18   2  26          2.68        208.20       145.74 o                         
 -16   2  26          9.52         27.76       131.86 o                         
 -14   2  26         24.05        -36.43       135.33 o                         
 -12   2  26         22.14        179.57       132.73 o                         
 -10   2  26         64.20        -44.24       115.38 o                         
  -8   2  26          0.01        -37.30       113.64 o                         
  -6   2  26         51.75         14.75       106.70 o                         
  -4   2  26         62.88        195.19       122.32 o                         
  -2   2  26        236.62        176.97       121.45 o                         
   0   2  26         49.41         31.23       100.63 o                         
   2   2  26        114.85          5.20       109.30 o                         
   4   2  26        208.79        310.56       155.28 o                         
   6   2  26        127.17        236.83       149.21 o                         
   8   2  26         56.14         57.54        73.94 o                         
  10   2  26        153.41        111.40        72.83 o                         
  12   2  26         91.48         20.73        76.66 o                         
  14   2  26        216.63        209.90        97.16 o                         
  -9   3  26          2.82         -0.66        73.40 o                         
  -7   3  26          0.35          3.77        70.31 o                         
  -5   3  26         34.14         48.34        68.72 o                         
  -3   3  26          0.11        -34.38        63.78 o                         
  -1   3  26          5.63          4.84        76.34 o                         
   1   3  26        176.08        290.28        98.15 o                         
   3   3  26        308.73        160.72       140.10 o                         
 -21   1  27         14.20        161.51       123.22 o                         
 -19   1  27        195.38        177.63       119.30 o                         
 -17   1  27        210.73        238.38        94.71 o                         
 -15   1  27        148.86        109.04        57.93 o                         
 -13   1  27          6.52        -17.88        47.97 o                         
 -11   1  27         74.39         76.75        53.26 o                         
  -9   1  27          0.27        -26.75        40.88 o                         
  -7   1  27        110.64         68.14        47.73 o                         
  -5   1  27        233.82        143.52        57.95 o                         
  -3   1  27        214.68        260.72        56.20 o                         
  -1   1  27        982.97       1187.48       109.45 o                         
   1   1  27        861.75        800.71        93.85 o                         
   3   1  27         41.30        -18.11        39.09 o                         
   5   1  27        149.45        110.45        44.43 o                         
   7   1  27          5.13          4.96        50.24 o                         
   9   1  27         83.92          9.92        93.14 o                         
  11   1  27        461.12        494.17       127.03 o                         
  13   1  27        131.13         78.37       105.73 o                         
  15   1  27        231.84        350.99       130.80 o                         
 -16   2  27         29.09         35.57       128.39 o                         
 -14   2  27        113.32         88.48       139.67 o                         
 -12   2  27          0.26         85.88       137.06 o                         
 -10   2  27        168.68        202.13       145.74 o                         
  -8   2  27        118.48         76.34       113.64 o                         
  -6   2  27         89.08        -26.89       111.04 o                         
  -4   2  27         25.13         87.62       132.73 o                         
  -2   2  27         19.02        121.45       139.67 o                         
   0   2  27        368.59        234.22       138.80 o                         
   2   2  27        745.37        564.74       175.23 o                         
   4   2  27        162.45        150.08       130.99 o                         
   6   2  27         13.85        -32.96       129.26 o                         
   8   2  27        215.72         64.88        71.68 o                         
  10   2  27        478.76        460.87       109.42 o                         
  12   2  27         69.92         59.95        80.69 o                         
 -20   0  28        150.66        222.95       190.85 o                         
 -18   0  28        121.61         76.34       144.00 o                         
 -16   0  28        503.59        354.80       176.10 o                         
 -14   0  28        159.75         -4.34       135.33 o                         
 -12   0  28        139.12        265.45       162.22 o                         
 -10   0  28        697.97        921.28       222.95 o                         
  -8   0  28        355.77        273.26       152.68 o                         
  -6   0  28         45.99         98.03       150.08 o                         
  -4   0  28         60.36          0.87        62.07 o                         
  -2   0  28        421.44        431.03        91.14 o                         
   0   0  28         55.28         24.60        66.33 o                         
   2   0  28          0.10         25.40        61.34 o                         
   4   0  28         52.53         87.83        87.18 o                         
   6   0  28          6.06         96.58       110.61 o                         
   8   0  28         10.60         31.25        68.82 o                         
  10   0  28         96.20         28.94        69.14 o                         
  12   0  28        498.34        442.28        94.97 o                         
  14   0  28        229.03        336.59       196.92 o                         
  16   0  28         28.59          9.54       166.56 o                         
 -19   1  28          5.86        146.55       126.22 o                         
 -17   1  28          0.37       -148.10        98.74 o                         
 -15   1  28        113.10        166.59        58.88 o                         
 -13   1  28         96.70         94.12        61.85 o                         
 -11   1  28         16.56         13.09        71.55 o                         
  -9   1  28        178.25        233.74        58.75 o                         
  -7   1  28         75.91         88.31        51.32 o                         
  -5   1  28          2.09        -16.41        44.19 o                         
  -3   1  28          1.54          0.52        43.97 o                         
  -1   1  28        231.35        260.86        60.67 o                         
   1   1  28          1.33         -0.93        40.67 o                         
   3   1  28         34.27        -56.75        37.83 o                         
   5   1  28          0.61        -28.60        69.73 o                         
   7   1  28         51.67         73.06        55.16 o                         
   9   1  28          3.47         97.21        92.53 o                         
  11   1  28         36.02         77.52       106.88 o                         
  13   1  28        127.17        215.93       121.09 o                         
  15   1  28         56.67         66.10       115.48 o                         
 -14   2  28         16.68        255.91       152.68 o                         
 -12   2  28         30.66       -176.97       117.98 o                         
 -10   2  28          0.02         58.12       128.39 o                         
  -8   2  28         12.26         60.72       140.53 o                         
  -6   2  28          3.15        130.12       147.47 o                         
  -4   2  28        125.37        177.84       155.28 o                         
  -2   2  28         47.66         96.29       133.59 o                         
   0   2  28        212.31        113.64       144.00 o                         
   2   2  28         64.46        100.63       133.59 o                         
   4   2  28         33.23        293.21       144.00 o                         
   6   2  28        171.90        155.28       145.74 o                         
   8   2  28         64.79         50.29        74.48 o                         
  10   2  28         43.46         78.95        78.67 o                         
 -17   1  29        146.52        139.75       132.34 o                         
 -15   1  29        570.77        182.48       154.41 o                         
 -13   1  29        535.02        591.50       107.52 o                         
 -11   1  29        141.63        140.85        57.73 o                         
  -9   1  29          0.03         50.03        46.49 o                         
  -7   1  29        108.39         65.61        59.57 o                         
  -5   1  29        401.63        359.40        67.38 o                         
  -3   1  29        701.08        586.45        78.18 o                         
  -1   1  29        225.73        327.87        67.08 o                         
   1   1  29         79.97         92.10        46.99 o                         
   3   1  29        112.24         19.38        63.73 o                         
   5   1  29          4.35        -33.00        39.86 o                         
   7   1  29         69.35         51.47        97.42 o                         
   9   1  29          0.92        -43.93       103.97 o                         
  11   1  29          4.48         15.00       115.91 o                         
  13   1  29          4.70        -13.45       107.35 o                         
 -12   2  29        221.28        113.64       146.61 o                         
 -10   2  29         65.32        -26.89       135.33 o                         
  -8   2  29          1.77       -110.17       140.53 o                         
  -6   2  29          9.63        153.55       148.34 o                         
  -4   2  29        352.98        177.84       150.08 o                         
  -2   2  29        288.50        365.21       170.03 o                         
   0   2  29        139.60        103.23       132.73 o                         
   2   2  29        122.43        186.51       158.75 o                         
   4   2  29        284.52        196.05       169.16 o                         
   6   2  29         61.46         84.15       139.67 o                         
   8   2  29         14.00        -20.23        69.41 o                         
 -18   0  30          7.55          6.94       170.03 o                         
 -16   0  30         37.45        230.75       189.98 o                         
 -14   0  30         49.98         52.92       128.39 o                         
 -12   0  30          2.90        229.02       167.43 o                         
 -10   0  30         25.27        286.27       160.49 o                         
  -8   0  30        214.88        196.05       173.50 o                         
  -6   0  30        507.19        703.54       222.08 o                         
  -4   0  30        605.77       1112.99       244.63 o                         
  -2   0  30        560.92        700.93       214.27 o                         
   0   0  30        474.52        519.63       186.51 o                         
   2   0  30        134.76        365.21       177.84 o                         
   4   0  30         30.24        -14.75       145.74 o                         
   6   0  30         72.94        169.16       157.02 o                         
   8   0  30        542.97        778.14       221.21 o                         
  10   0  30         20.70        168.29       194.32 o                         
  12   0  30        460.19        223.81       188.25 o                         
 -15   1  30          7.13        130.48       126.00 o                         
 -13   1  30          5.66         78.96       120.19 o                         
 -11   1  30          1.55         -9.96       107.58 o                         
  -9   1  30        142.54        220.11        59.10 o                         
  -7   1  30        288.71        315.11        67.55 o                         
  -5   1  30          4.30         27.16        48.95 o                         
  -3   1  30          2.47        -33.41        45.55 o                         
  -1   1  30        278.97        291.39       132.52 o                         
   1   1  30        196.65        214.85        58.26 o                         
   3   1  30         55.51        -12.08        99.06 o                         
   5   1  30         16.63         74.46       113.50 o                         
   7   1  30          0.09         15.88       110.65 o                         
   9   1  30        431.69        341.50       138.98 o                         
  11   1  30         97.24         31.41       137.06 o                         
 -10   2  30         27.80         52.05       163.96 o                         
  -8   2  30          2.10        -64.19       141.40 o                         
  -6   2  30          0.03         69.40       132.73 o                         
  -4   2  30        315.22        340.06       176.97 o                         
  -2   2  30        235.41        345.26       170.90 o                         
   0   2  30          1.34        -42.51       126.65 o                         
   2   2  30        216.01        171.76       147.47 o                         
   4   2  30         42.38         65.93       144.00 o                         
 -13   1  31         15.21         86.75       125.44 o                         
 -11   1  31         47.96        116.59       123.39 o                         
  -9   1  31         62.68         64.85       114.69 o                         
  -7   1  31         43.41         10.29       109.62 o                         
  -5   1  31         54.99         94.12       116.55 o                         
  -3   1  31        132.75        165.96       117.87 o                         
  -1   1  31          1.17         19.75       103.05 o                         
   1   1  31         34.34         50.86       101.98 o                         
   3   1  31        240.78        269.16       126.90 o                         
   5   1  31        408.75        270.42       129.73 o                         
   7   1  31        146.71        156.94       166.12 o                         
 -12   0  32          5.32        -46.84       157.02 o                         
 -10   0  32        129.48        -39.04       164.82 o                         
  -8   0  32        157.12        141.40       198.66 o                         
  -6   0  32        101.30        150.08       167.43 o                         
  -4   0  32        174.50         82.41       160.49 o                         
  -2   0  32          0.00        -73.74       146.61 o                         
   0   0  32        121.92        103.23       157.88 o                         
   2   0  32          1.96        -22.55       153.55 o                         
   4   0  32         23.71         32.96       171.76 o                         
   6   0  32         76.11        -56.39       149.21 o                         
 -11   1  32         11.72         13.11       128.39 o                         
  -9   1  32         60.72        192.80       126.72 o                         
  -7   1  32          0.29        122.81       123.35 o                         
  -5   1  32         23.28         58.32       218.17 o                         
  -3   1  32         78.60         74.55       163.52 o                         
  -1   1  32        144.02         78.29       215.57 o                         
   1   1  32          2.36         38.58       114.63 o                         
   3   1  32         80.85         32.48       112.79 o                         
   5   1  32         83.14         41.71       170.03 o                         
                                                                                
